# Supplementary material for: The histone chaperone function of Daxx is dispensable for embryonic development
Source: Cell Death Dis. 2023 Aug 26;14(8):565. doi: 10.1038/s41419-023-06089-0 (PMC10460429; doi:10.1038/s41419-023-06089-0)
Supplement: Supplementary file 3 — Table S1 [file 41419_2023_6089_MOESM3_ESM.xlsx]

## Sheet: Sheet1
Table S1. Top 34 predicted off-target sites for sgRNA used in Y130A mutant
All loci that were confirmed to be wild-type by PCR amplification and Sanger Sequencing are in red.
Sequence	PAM	Score	Gene	Chromosome	Mismatches
ACGGACACAAAGATCTTAGC	CAG	2.63937	N/A	chr12	3
ATTTACAAAGAGATCTTAGC	AAG	2.5115	N/A	chr14	3
ATCTATAAATAGATCTTAGC	CAG	1.54205	N/A	chrX	3
AGATACTTATAGATCTTAGC	GAG	0.995487	N/A	chrX	4
ATATACACATCGATCTTAGG	TAG	0.969956	N/A	chr4	3
ATGTGTACATAGATCTTAGG	GGG	0.968367	N/A	chr14	3
ATGTAAACTCAGATCTTAGC	TGG	0.852252	N/A	chr2	3
CATTAAACATAGATCTTAGC	AGG	0.839976	N/A	chr2	4
ACAAACACATAGATCTTAGG	GAG	0.837008	N/A	chr2	4
ATGTGGAGACAGATCTTAGC	AAG	0.790854	N/A	chr13	4
ATCAACACAGAGATCTTAGT	AAG	0.788917	N/A	chr12	4
TGGAACACATAGATCTCAGC	AGG	0.741385	N/A	chr5	4
ATTCACACACATATCTTAGC	TGG	0.726796	N/A	chr4	4
ATACACACAAAGATCTGAGC	CAG	0.659007	N/A	chr8	4
TGTTACACATAGTTCTTAGC	AAG	0.644259	N/A	chr14	4
CTGAACACAGAGGTCTTAGC	GGG	0.631727	N/A	chr9	4
CTGAACACAAAGATCTTACC	TGG	0.626385	N/A	chr9	4
AAGCACTCATACATCTTAGC	AAG	0.546634	N/A	chr11	4
ATGTACATATAGTTCTTAGT	AAG	0.540776	N/A	chr3	3
ATGAACACATAGATCTTAAG	CAG	0.529882	N/A	chr3	3
ATGAAGATTTAGATCTTAGC	TGG	0.52466	N/A	chr7	4
ATGCATACATAGATTTTAGC	TGG	0.521262	N/A	chr10	3
AAGTACACATGGATTTTAGC	AAG	0.520453	N/A	chr4	3
CTGTGCTCATAGATCTCAGC	TAG	0.506366	N/A	chr7	4
AGGCACACCTACATCTTAGC	CAG	0.498107	N/A	chr5	4
AGGACCACATAGATGTTAGC	AGG	0.465732	N/A	chr19	4
CTGTACACATGGATCTTTGC	AGG	0.462376	N/A	chr14	3
ATTTACAAATGGATCTTAGT	GAG	0.459291	N/A	chr8	4
AACCACACATAGATATTAGC	AAG	0.459211	N/A	chr6	4
ATGGAGACACAGATCTTAGA	CAG	0.457328	N/A	chr11	4
ACATACACATATATCTTAGA	AAG	0.453248	N/A	chr2	4
AATTACACACAGATATTAGC	AAG	0.44923	N/A	chr11	4
TTGTAAAAATAGATCTAAGC	GGG	0.448538	N/A	chr1	4
CTTTATACATAGATCTGAGC	AGG	0.447092	N/A	chr17	4
