# Supplementary material for: The histone chaperone function of Daxx is dispensable for embryonic development
Source: Cell Death Dis. 2023 Aug 26;14(8):565. doi: 10.1038/s41419-023-06089-0 (PMC10460429; doi:10.1038/s41419-023-06089-0)
Supplement: Supplementary file 4 — Table S2 [file 41419_2023_6089_MOESM4_ESM.xlsx]

## Sheet: Sheet1
Table S2. Top 34 predicted off-target sites for sgRNA used in S226A mutant
All loci that were confirmed to be wild-type by PCR amplification and Sanger Sequencing are in red.
Sequence	PAM	Score	Gene	Chromosome	Mismatches
GGGGGGCTCCTGCAAATACT	GAG	1.1332	N/A	chr6	3
TCAGGCCTCATGCAAATACT	AGG	0.859266	N/A	chrX	4
GCACACCTCCTGCAAATACA	TGG	0.809262	N/A	chr7	4
GCTGACATCCTGCAAATACA	GAG	0.558902	N/A	chr16	4
GCGTCCTTCCTGCAAATACA	CAG	0.548454	N/A	chr17	4
AAGGGCATCCTGCAAATATG	AAG	0.458955	N/A	chr4	4
GTGTGCCTGCTGCAAACACG	GGG	0.452986	N/A	chr9	4
CCAGGACTCCTGCAAATAGG	TAG	0.391473	N/A	chr15	4
TTGGGCCTCCTGGAAATACA	CAG	0.385847	N/A	chr5	4
CCGGGCCCCCTGCAAAGACA	AAG	0.373818	N/A	chr4	4
GGAGGCCTCCTGTAAATACA	CAG	0.36106	N/A	chr4	4
GCCAGCCTCCTGCAAACACA	TGG	0.359194	N/A	chr6	4
ACAGGCTTCCTGCAGATACG	GAG	0.333142	N/A	chr4	4
GCAGGCCACCTGGAAATACA	GAG	0.327667	N/A	chr13	4
TCTGGCCTCCTGCAAACAGG	AGG	0.285902	N/A	chr11	4
GCAGGCATCCTTCAAATACA	CAG	0.284517	N/A	chr12	4
GTTGGCCTCCTGCAAAAAAG	CAG	0.274835	N/A	chr15	4
GTGGTCCTCCTGAAAATAAG	AAG	0.260052	N/A	chr3	4
CCGGGCCCGCTGCAAATCCG	GAG	0.235708	N/A	chrX	4
GCCGGCCTCATGCAAACAAG	AGG	0.224194	N/A	chr2	4
GAGGGCTTCCTGAAAACACG	GGG	0.198105	N/A	chr14	4
GCGTGCCACCTGCAAATTCA	AAG	0.17229	N/A	chr2	4
GAGGGCCACCTGCAAGTACC	CAG	0.158706	ENSMUSG00000045246	chr8	4
GCGGGAGTCCTCCAAATACT	GGG	0.158124	ENSMUSG00000074141	chr7	4
GCGAGCGTCCTGCAGATACA	GAG	0.157181	N/A	chr9	4
GCTGCCCTCCTGCAAACCCG	CAG	0.155007	N/A	chr5	4
GCTGCCCTCCTGCAAAGCCG	AGG	0.155007	N/A	chr18	4
GAGTGCCTCCTGCAAATCTG	TAG	0.141902	N/A	chr5	4
GAGGGCGTCCTGCACATATG	TGG	0.123	ENSMUSG00000029185	chr5	4
CCTGGCCTCCTGCCAACACG	TGG	0.12066	ENSMUSG00000043822	chr10	4
GCTGGCCTCCTGCAAAGAAA	GGG	0.0992399	N/A	chr12	4
GCAGGCCTTCTGCAAGTACC	CAG	0.0910858	N/A	chr3	4
GAGGGCCTCCTGCAGAGAAG	GAG	0.0646856	N/A	chr12	4
GAGGGCCTCCAGCAATTAGG	GAG	0.0619214	N/A	chr14	4
