# Supplementary material for: The histone chaperone function of Daxx is dispensable for embryonic development
Source: Cell Death Dis. 2023 Aug 26;14(8):565. doi: 10.1038/s41419-023-06089-0 (PMC10460429; doi:10.1038/s41419-023-06089-0)
Supplement: Supplementary file 5 — Table S3 [file 41419_2023_6089_MOESM5_ESM.xlsx]

## Sheet: Y130A brain
gene_id	gene_name	chr	start	end	mean.brain_Y130A	mean.brain_WT3	baseMean	log2FoldChange	lfcSE	stat	pvalue	padj
ENSMUSG00000050359.7	Sprr1a	chr3	92483952	92485895	0	0.790825	14.2373	-16.3039	2.3969	-6.80206	1.03132e-11	2.06791e-07
ENSMUSG00000022596.3	Slurp1	chr15	74724318	74728034	0	0.13686	9.47235	-14.5471	2.4321	-5.98128	2.21387e-09	2.21951e-05
ENSMUSG00000070605.4	Zfp992	chr4	146449023	146470292	33.6943	80.5689	73.0384	-1.26094	0.289743	-4.35191	1.34957e-05	0.0462837
ENSMUSG00000004668.14	Abca13	chr11	9191942	9684259	23.8805	10.0011	1417.92	1.23781	0.2848	4.34623	1.38498e-05	0.0462837
ENSMUSG00000056973.6	Ces1d	chr8	93166068	93197838	16.6145	4.86335	4587.35	1.7717	0.373459	4.74404	2.09493e-06	0.0105013
ENSMUSG00000074634.12	Tmem267	chr13	119488039	119611059	876.546	165.135	312.147	2.40817	0.415017	5.80259	6.52977e-09	4.36428e-05

## Sheet: Y130A lung
gene_id	gene_name	chr	start	end	mean.lung_Y130A	mean.lung_WT3	baseMean	log2FoldChange	lfcSE	stat	pvalue	padj
ENSMUSG00000066510.5	Ankdd1a	chr9	65488470	65520193	0.171406	6.49312	21.4059	-5.06441	1.1865	-4.26837	1.96905e-05	0.030983
ENSMUSG00000035551.6	Igfbpl1	chr4	45809468	45826923	0.376537	12.0318	1443.68	-4.66863	0.866912	-5.38536	7.23011e-08	0.000273038
ENSMUSG00000032564.16	Cpne4	chr9	104547286	105034544	0	2.65073	316.416	-4.49556	1.10461	-4.06983	4.7048e-05	0.0493534
ENSMUSG00000049176.14	Frmpd4	chrX	167471309	168577231	1.24008	11.0467	263.609	-3.12391	0.566368	-5.51569	3.4741e-08	0.000163995
ENSMUSG00000049281.16	Scn3b	chr9	40269217	40291618	2702.3	1760.79	2775.3	0.6176	0.147138	4.19741	2.69981e-05	0.0339853
ENSMUSG00000060988.12	Galnt13	chr2	54436317	55118309	66.1689	30.1584	260.038	1.1274	0.265834	4.24098	2.22544e-05	0.0323237
ENSMUSG00000042846.8	Lrrtm3	chr10	63928472	64090277	18.3075	7.01468	335.826	1.37113	0.304777	4.4988	6.83379e-06	0.0129036
ENSMUSG00000022821.13	Hgd	chr16	37580153	37632020	16.7467	6.347	1369.06	1.42702	0.338297	4.21823	2.46228e-05	0.0332091
ENSMUSG00000082229.1	Nap1l2	chrX	103184176	103186640	81.3445	27.7092	573.186	1.55848	0.230244	6.76881	1.29843e-11	2.45169e-07
ENSMUSG00000037386.16	Rims2	chr15	39198261	39684372	97.5069	31.2846	1859.72	1.63686	0.368247	4.445	8.78911e-06	0.0150869
ENSMUSG00000022494.15	Shisa9	chr16	11984113	12270902	56.8604	17.8422	271.717	1.67722	0.327391	5.12299	3.00734e-07	0.000811207
ENSMUSG00000022619.5	Mapk8ip2	chr15	89453913	89464468	16.6651	5.09827	1311.44	1.71424	0.330093	5.19321	2.06699e-07	0.000650482
ENSMUSG00000074634.12	Tmem267	chr13	119488039	119611059	332.921	55.3052	312.147	2.59019	0.455293	5.68905	1.2775e-08	8.0406e-05
ENSMUSG00000027556.15	Car1	chr3	14766216	14808368	24.4973	3.0945	751.381	3.00152	0.606207	4.95131	7.37169e-07	0.0017399
ENSMUSG00000024863.5	Mbl2	chr19	30232928	30239685	10.0843	0.832811	961.122	3.64285	0.888569	4.09968	4.13724e-05	0.0459526
ENSMUSG00000095562.7	Gm21887	chrX	170009659	170019281	74.3382	5.61148	75.0355	3.73132	0.808376	4.61582	3.91542e-06	0.00821456
ENSMUSG00000070704.10	Ugt2b36	chr5	87065927	87092555	4.64238	0	182.093	5.43864	1.30935	4.15369	3.27163e-05	0.0386093
ENSMUSG00000044322.7	Dsc1	chr18	20084184	20114871	1.13063	0	16.5517	17.3075	2.69959	6.41115	1.44423e-10	1.36349e-06

## Sheet: Y130A liver
gene_id	gene_name	chr	start	end	mean.liver_Y130A	mean.liver_WT3	baseMean	log2FoldChange	lfcSE	stat	pvalue	padj
ENSMUSG00000102439.4	Flg	chr3	93273523	93293686	147.548	0	50.3521	25.112	3.62527	6.92693	4.30079e-12	7.07793e-09
ENSMUSG00000075217.1	4833423E24Rik	chr2	85483594	85519024	46.6573	0	22.9445	21.7574	1.6563	13.1361	2.04507e-39	1.85109e-35
ENSMUSG00000056078.5	Lipm	chr19	34100943	34122687	25.506	0	6.81997	21.1408	2.57836	8.19933	2.41735e-16	6.25161e-13
ENSMUSG00000054046.7	Klk13	chr7	43712567	43727534	17.2114	0	45.4582	21.1066	1.87984	11.2278	2.97668e-29	1.79623e-25
ENSMUSG00000028148.11	Them5	chr3	94342099	94347352	28.8238	0	9.95206	20.2914	2.09122	9.70314	2.92371e-22	1.3232e-18
ENSMUSG00000049709.4	Nlrp10	chr7	108921852	108930178	22.8313	0	19.4243	7.13959	1.65129	4.32365	1.53471e-05	0.00342999
ENSMUSG00000046971.7	Pla2g4f	chr2	120299957	120314165	17.6058	0	134.979	6.76675	1.51621	4.46293	8.08475e-06	0.00220341
ENSMUSG00000069441.3	Dsg1a	chr18	20310811	20343350	16.0092	0	6.1225	6.62796	1.77041	3.74374	0.000181301	0.0189716
ENSMUSG00000042808.8	Gpx2	chr12	76792333	76795554	13.3135	0	10.9438	6.36549	1.54584	4.11783	3.82459e-05	0.00653174
ENSMUSG00000039095.8	En2	chr5	28165694	28172166	11.7011	0	77.078	6.19457	1.10946	5.58339	2.35873e-08	1.77917e-05
ENSMUSG00000060621.6	Nkpd1	chr7	19517838	19525056	10.9904	0	13.3031	6.08946	1.61174	3.77819	0.000157973	0.0172277
ENSMUSG00000001504.10	Irx2	chr13	72628820	72634198	10.6808	0	702.103	6.06706	1.20537	5.03336	4.81956e-07	0.00028969
ENSMUSG00000090061.9	Nwd2	chr5	63649102	63810546	10.3067	0	790.153	6.01655	1.06176	5.6666	1.4566e-08	1.38783e-05
ENSMUSG00000024459.18	H2-M5	chr17	36984061	36989537	10.2027	0	62.6952	5.98503	1.09045	5.4886	4.05132e-08	2.93364e-05
ENSMUSG00000028116.13	Myoz2	chr3	123006206	123035015	9.83855	0	54.9286	5.91968	1.3535	4.37363	1.222e-05	0.00294957
ENSMUSG00000074472.10	Zfp872	chr9	22188090	22202123	8.69656	0	13.2504	5.72277	1.24981	4.57891	4.67416e-06	0.0014845
ENSMUSG00000022097.4	Sftpc	chr14	70520949	70524081	8.47217	0	59889.4	5.70678	1.32913	4.29363	1.75776e-05	0.00378818
ENSMUSG00000046178.3	Nxph1	chr6	8948431	9249032	8.42865	0	592.658	5.6783	1.05168	5.39926	6.69165e-08	4.65919e-05
ENSMUSG00000026459.5	Myog	chr1	134289989	134292548	8.19797	0	18.8667	5.66842	1.58513	3.576	0.000348888	0.0284767
ENSMUSG00000055415.7	Atp10b	chr11	43149877	43262285	8.08727	0	27.1361	5.65458	1.45464	3.88726	0.000101382	0.0126573
ENSMUSG00000071202.4	Ccdc78	chr17	25786580	25790513	6.7081	0	142.273	5.32513	1.07072	4.97341	6.57838e-07	0.000340253
ENSMUSG00000030693.10	Klk10	chr7	43781035	43785410	55.574	1.36027	51.414	5.31206	1.57914	3.36389	0.000768523	0.0478938
ENSMUSG00000074637.7	Sox2	chr3	34650405	34652461	5.80624	0	390.055	5.27764	1.07963	4.88839	1.01662e-06	0.000471895
ENSMUSG00000025383.2	Il23a	chr10	128296139	128298752	6.23282	0	5.43186	5.26304	1.43945	3.65629	0.000255894	0.0232165
ENSMUSG00000055978.5	Fut2	chr7	45648591	45666394	6.0767	0	7.71317	5.24112	1.55828	3.3634	0.000769878	0.0478938
ENSMUSG00000047671.8	Tctex1d4	chr4	117126794	117128738	6.25093	0	55.9741	5.23585	1.13118	4.62866	3.68042e-06	0.00129285
ENSMUSG00000063260.2	Syt10	chr15	89782393	89841860	5.48747	0	77.8204	5.13069	1.08959	4.70881	2.49163e-06	0.000920531
ENSMUSG00000047117.12	Ankdd1b	chr13	96416134	96471198	5.60112	0	10.2378	5.11735	1.30528	3.92049	8.83698e-05	0.0116771
ENSMUSG00000043913.14	Ccdc60	chr5	116124641	116288985	5.03987	0	83.3388	5.06047	1.08817	4.65045	3.31206e-06	0.00119917
ENSMUSG00000044681.19	Cnpy1	chr5	28200819	28245806	57.8108	1.68872	107.381	5.05769	0.714836	7.07531	1.49112e-12	2.69938e-09
ENSMUSG00000030873.9	Scnn1b	chr7	121865038	121918514	5.18414	0	322.245	5.04132	1.25636	4.01263	6.00453e-05	0.00921186
ENSMUSG00000061517.8	Sox21	chr14	118233232	118237030	4.97678	0	118.481	5.00385	1.17581	4.25565	2.08445e-05	0.00438777
ENSMUSG00000022441.17	Efcab6	chr15	83866712	84065379	5.62368	0	137.855	4.99348	1.08391	4.6069	4.08715e-06	0.00134527
ENSMUSG00000024846.5	Cst6	chr19	5344705	5349574	4.86018	0	11.714	4.92524	1.45283	3.39011	0.000698649	0.0461593
ENSMUSG00000042451.12	Mybph	chr1	134193448	134201232	4.89602	0	20.1791	4.91301	1.4112	3.48143	0.000498739	0.0361147
ENSMUSG00000062074.7	Wisp3	chr10	39150970	39163794	4.83475	0	9.67971	4.89667	1.24225	3.94176	8.08861e-05	0.0110925
ENSMUSG00000029055.17	Plch2	chr4	154983115	155056784	19.1016	0.633268	667.284	4.88573	1.34071	3.64414	0.000268292	0.024044
ENSMUSG00000068860.5	Gm128	chr3	95236920	95241598	4.44731	0	5.59723	4.79251	1.28679	3.7244	0.000195779	0.0201374
ENSMUSG00000039092.9	Sptlc3	chr2	139493913	139637674	4.14732	0	51.0531	4.7121	1.36817	3.44409	0.000572987	0.0402046
ENSMUSG00000028640.11	Tfap2c	chr2	172549593	172558622	4.14732	0	50.4235	4.70944	1.39498	3.376	0.000735486	0.0473034
ENSMUSG00000060962.12	Dmkn	chr7	30763756	30781063	311.637	12.0436	174.976	4.68943	1.04567	4.4846	7.30497e-06	0.00208142
ENSMUSG00000027186.14	Elf5	chr2	103411688	103450989	10.803	0.363502	549.469	4.6783	1.39563	3.3521	0.000802017	0.0492167
ENSMUSG00000040140.15	Tdrd6	chr17	43615335	43630299	4.14771	0	49.3951	4.67522	1.21007	3.86358	0.000111735	0.013485
ENSMUSG00000046834.7	Krt1	chr15	101845426	101850794	159.252	6.24106	123.257	4.66729	1.29981	3.59076	0.00032971	0.0280222
ENSMUSG00000020374.16	Rasgef1c	chr11	49901835	49980994	4.18242	0	204.798	4.66435	1.38289	3.3729	0.000743798	0.0474119
ENSMUSG00000047021.14	Cfap65	chr1	74902071	74935599	4.29313	0	354.155	4.61392	1.09666	4.20724	2.5851e-05	0.0048713
ENSMUSG00000036915.17	Kirrel2	chr7	30447534	30457690	213.545	8.9057	55.5737	4.59314	0.695942	6.5999	4.11449e-11	5.72958e-08
ENSMUSG00000022595.7	Lypd2	chr15	74732247	74734329	14.8278	0.545253	147.071	4.58132	1.12939	4.05646	4.98216e-05	0.00791158
ENSMUSG00000040055.9	Gjb6	chr14	57123303	57133611	3.52522	0	164.63	4.54366	1.13769	3.99377	6.50314e-05	0.00972944
ENSMUSG00000040452.9	Cdh12	chr15	20449265	21589533	6.20924	0.181751	332.378	4.49087	1.06574	4.21384	2.51069e-05	0.00479114
ENSMUSG00000038402.2	Foxf2	chr13	31625816	31631403	3.11049	0	285.177	4.40126	1.09854	4.00646	6.16347e-05	0.00937625
ENSMUSG00000027419.9	Pcsk2	chr2	143546156	143816285	3.13152	0	918.111	4.33805	1.23116	3.52355	0.000425799	0.0323691
ENSMUSG00000059857.15	Ntng1	chr3	109780040	110144011	5.27975	0.181751	573.424	4.30829	1.07314	4.01465	5.9533e-05	0.00921133
ENSMUSG00000027380.10	Acoxl	chr2	127838876	128123873	3.17989	0	200.649	4.30729	1.1682	3.68714	0.000226793	0.0211631
ENSMUSG00000032719.4	Sbspon	chr1	15853862	15892722	3.0415	0	22.2311	4.26485	1.26997	3.35823	0.00078442	0.0484654
ENSMUSG00000022518.16	4930562C15Rik	chr16	4835416	4867686	3.3024	0	80.6872	4.24422	1.14449	3.70839	0.000208582	0.0205216
ENSMUSG00000039717.16	Ralyl	chr3	13471655	14182287	2.69576	0	805.685	4.20597	1.09777	3.83137	0.000127432	0.0147878
ENSMUSG00000062372.13	Otof	chr5	30367062	30461932	2.9393	0	218.637	4.20289	1.13144	3.71463	0.000203498	0.0204663
ENSMUSG00000058441.7	Panx2	chr15	89059734	89073567	2.86181	0	141.918	4.19835	1.12054	3.74674	0.000179148	0.0188553
ENSMUSG00000031872.14	Bean1	chr8	104170442	104219122	2.83414	0	118.445	4.19397	1.1266	3.72267	0.000197127	0.0201616
ENSMUSG00000062859.15	Tcp11	chr17	28066745	28080639	7.54929	0.50316	61.0184	4.15329	1.10066	3.77344	0.000161015	0.0174542
ENSMUSG00000097075.3	Cdiptos	chr7	126971722	126976098	7.64601	0.491147	12.4622	4.10487	1.18336	3.46882	0.000522749	0.0374044
ENSMUSG00000110332.1	Gm19935	chr8	90816145	90817393	2.77399	0	88.6565	4.09372	1.12568	3.63668	0.000276178	0.0246288
ENSMUSG00000051678.4	Pcdhb6	chr18	37333921	37337674	4.72334	0.245573	58.7255	4.05521	1.09617	3.69943	0.000216085	0.0205884
ENSMUSG00000068617.5	Efcab1	chr16	14906606	14981371	6.51137	0.427324	245.909	3.99989	1.04045	3.8444	0.000120846	0.0142056
ENSMUSG00000046378.11	Asphd1	chr7	126945567	126949582	2.83712	0	59.7996	3.98744	1.13232	3.52149	0.000429132	0.0323691
ENSMUSG00000032940.16	Rbm11	chr16	75592844	75602829	4.03072	0.181751	42.2367	3.98043	1.15569	3.44419	0.000572776	0.0402046
ENSMUSG00000035431.4	Sstr1	chr12	58211772	58214444	2.28102	0	156.105	3.95896	1.11878	3.53864	0.000402197	0.0316564
ENSMUSG00000034226.7	Rhov	chr2	119269201	119271272	2.39173	0	139.526	3.95414	1.13966	3.46957	0.000521289	0.0374044
ENSMUSG00000042717.5	Ppp1r3a	chr6	14713977	14755274	18.2457	1.09051	51.5065	3.93048	1.06216	3.70047	0.000215202	0.0205884
ENSMUSG00000024910.4	Ctsw	chr19	5465240	5468498	12.1494	0.796833	17.3276	3.83052	0.942327	4.06496	4.80407e-05	0.00776501
ENSMUSG00000027748.11	Trpc4	chr3	54156035	54318471	2.15778	0	318.479	3.82555	1.12563	3.39858	0.00067737	0.0453912
ENSMUSG00000030092.14	Cntn6	chr6	104492790	104863406	2.11572	0	535.37	3.82385	1.12656	3.39428	0.000688093	0.0457764
ENSMUSG00000029576.17	Radil	chr5	142484839	142551098	3.97506	0.245573	266.707	3.79644	1.09498	3.46712	0.000526064	0.0374934
ENSMUSG00000042788.12	Fam166b	chr4	43427019	43429134	3.7865	0.211089	30.8023	3.796	1.11864	3.39339	0.000690324	0.0457764
ENSMUSG00000009900.7	Wnt3a	chr11	59248033	59290752	6.20149	0.363502	178.665	3.79041	1.05916	3.57871	0.0003453	0.0284767
ENSMUSG00000028012.15	Rrh	chr3	129804408	129822587	10.4341	0.727004	13.2592	3.62139	0.93508	3.87281	0.000107588	0.0130715
ENSMUSG00000079559.4	Colca2	chr9	51270258	51278569	15.0836	1.09051	50.9308	3.58787	0.851459	4.21379	2.51116e-05	0.00479114
ENSMUSG00000031789.17	Cngb1	chr8	95239045	95306585	8.02938	0.75474	17.6172	3.58741	0.980662	3.65815	0.000254045	0.0232165
ENSMUSG00000091754.8	Gm3636	chr14	6735685	6742332	7.54416	0.545253	66.478	3.57372	0.941369	3.7963	0.00014687	0.0162122
ENSMUSG00000063296.5	Tmem117	chr15	94629232	95096098	7.90951	0.667752	181.081	3.54794	0.893381	3.97136	7.14633e-05	0.0102675
ENSMUSG00000019761.10	Krt10	chr11	99385254	99389364	191.175	17.0225	98.5948	3.49007	0.867411	4.02355	5.73286e-05	0.00894672
ENSMUSG00000064036.15	Mro	chr18	73859385	73881333	8.00869	0.844358	54.9672	3.22059	0.866738	3.71575	0.000202599	0.0204663
ENSMUSG00000095562.7	Gm21887	chrX	170009659	170019281	199.491	24.5665	75.0355	3.02067	0.715643	4.22092	2.43311e-05	0.00479114
ENSMUSG00000050896.12	Rtn4rl2	chr2	84871924	84886710	10.7824	1.59137	43.5741	2.77386	0.723918	3.83173	0.000127245	0.0147878
ENSMUSG00000032878.16	Ccdc85a	chr11	28385685	28584324	11.0406	1.82665	769.301	2.68605	0.560141	4.79531	1.6242e-06	0.000655253
ENSMUSG00000048939.13	Atp13a5	chr16	29231851	29378732	12.4454	2.0728	102.685	2.49932	0.540644	4.62285	3.78507e-06	0.00129285
ENSMUSG00000022311.15	Csmd3	chr15	47580637	48792063	46.3553	8.32396	2037.12	2.49681	0.437261	5.71012	1.12894e-08	1.1354e-05
ENSMUSG00000027556.15	Car1	chr3	14766216	14808368	4993.81	936.615	751.381	2.41465	0.430495	5.60901	2.0349e-08	1.60164e-05
ENSMUSG00000074634.12	Tmem267	chr13	119488039	119611059	328.704	62.8398	312.147	2.38935	0.423134	5.64679	1.63473e-08	1.40921e-05
ENSMUSG00000022382.15	Wnt7b	chr15	85535437	85582473	31.6924	6.04828	661.461	2.29798	0.394275	5.82836	5.59748e-09	5.96065e-06
ENSMUSG00000034755.18	Pcdh11x	chrX	120290259	120910619	98.2115	19.9002	1367.44	2.29065	0.344836	6.64274	3.07911e-11	4.64509e-08
ENSMUSG00000046159.16	Chrm3	chr13	9875486	10360847	21.4403	4.59192	209.456	2.24054	0.446458	5.01848	5.20813e-07	0.000294634
ENSMUSG00000049100.15	Pcdh10	chr3	45378398	45435623	12.8283	2.69063	2655.85	2.23202	0.448531	4.97628	6.48175e-07	0.000340253
ENSMUSG00000031344.11	Gabrq	chrX	72825178	72842602	14.588	3.02537	84.8909	2.14535	0.608157	3.52763	0.000419296	0.0323001
ENSMUSG00000110105.1	Gm45844	chr7	7213017	7278289	42.4715	9.94086	56.0786	2.12693	0.431899	4.9246	8.45345e-07	0.000402718
ENSMUSG00000025892.16	Gria4	chr9	4417896	4796234	82.8173	21.2668	1793.98	1.9385	0.20955	9.25075	2.22916e-20	8.07091e-17
ENSMUSG00000010803.13	Gabra1	chr11	42130939	42182930	17.1543	4.44111	439.717	1.92957	0.48843	3.95055	7.79703e-05	0.0108577
ENSMUSG00000020354.15	Sgcd	chr11	46896253	47988969	102.06	28.0199	302.911	1.85721	0.220699	8.41513	3.92461e-17	1.18412e-13
ENSMUSG00000021314.12	Amph	chr13	18948205	19150921	25.1143	6.56173	1574.56	1.83555	0.314818	5.8305	5.52604e-09	5.96065e-06
ENSMUSG00000031343.13	Gabra3	chrX	72432681	72656848	72.5021	20.3872	887.792	1.82492	0.373815	4.88189	1.05074e-06	0.000475539
ENSMUSG00000051951.5	Xkr4	chr1	3205901	3671498	40.6489	11.526	1345.75	1.82261	0.447521	4.07268	4.64744e-05	0.00757952
ENSMUSG00000078161.8	Erich3	chr3	154663859	154767790	9.49572	2.60262	176.242	1.77053	0.475257	3.72541	0.000195	0.0201374
ENSMUSG00000095609.2	Gm21188	chr13	120034605	120052194	99.3266	30.0347	35.5267	1.72782	0.504102	3.42751	0.000609136	0.0422498
ENSMUSG00000050321.2	Neto1	chr18	86394952	86501897	57.844	17.7877	296.945	1.71934	0.436366	3.94012	8.14402e-05	0.0110925
ENSMUSG00000035285.6	Nat14	chr7	4922028	4925006	29.7719	9.12309	148.44	1.70469	0.301689	5.65048	1.60003e-08	1.40921e-05
ENSMUSG00000053825.15	Ppfia2	chr10	106470339	106935952	23.1012	7.21192	3187.34	1.6879	0.335711	5.02783	4.96071e-07	0.00028969
ENSMUSG00000049152.11	Ugt3a2	chr15	9335550	9370955	362.152	112.799	85.2739	1.68101	0.427674	3.93059	8.47388e-05	0.0112796
ENSMUSG00000050671.12	Ism2	chr12	87278638	87299705	19.2114	5.79595	62.4509	1.65323	0.460339	3.59134	0.000328978	0.0280222
ENSMUSG00000022580.13	Rhpn1	chr15	75704280	75715485	10.8768	4.20478	172.947	1.58151	0.426737	3.70606	0.000210511	0.0205283
ENSMUSG00000035062.13	Zc4h2	chrX	95639193	95658509	61.3754	20.4818	455.837	1.57384	0.247376	6.36215	1.98946e-10	2.57251e-07
ENSMUSG00000054850.4	Smim10l2a	chrX	56374586	56377799	43.4116	14.4487	398.268	1.56805	0.341502	4.59161	4.39836e-06	0.00142185
ENSMUSG00000072875.2	Gpr27	chr6	99692679	99695066	39.0792	12.8236	599.864	1.56412	0.317284	4.92972	8.23474e-07	0.000402718
ENSMUSG00000029206.13	Nsun7	chr5	66259897	66298026	38.542	13.0083	148.947	1.56343	0.349976	4.46725	7.92304e-06	0.00220341
ENSMUSG00000050122.18	Vwa3b	chr1	37026596	37187613	27.5763	9.30118	52.4652	1.56305	0.446279	3.50241	0.000461063	0.0342075
ENSMUSG00000039110.14	Mycbpap	chr11	94501347	94521742	11.5738	4.15613	141.192	1.56183	0.435793	3.58388	0.000338526	0.028372
ENSMUSG00000054383.2	Pnma1	chr12	84146131	84148489	28.7415	10.04	119.778	1.51894	0.361217	4.20506	2.61016e-05	0.0048713
ENSMUSG00000034488.14	Edil3	chr13	88821472	89323223	29.276	10.1659	1415.19	1.49841	0.290146	5.16434	2.41286e-07	0.000150621
ENSMUSG00000019775.17	Rgs17	chr10	5825663	5922400	24.1303	8.54548	545.481	1.46335	0.397382	3.68247	0.000230984	0.0213362
ENSMUSG00000062624.5	Cyp2c67	chr19	39608842	39649051	454.268	165.254	90.5342	1.45956	0.338172	4.31603	1.58862e-05	0.00350718
ENSMUSG00000048148.18	Nwd1	chr8	72646711	72717876	26.474	9.4058	514.615	1.45417	0.322048	4.51538	6.32031e-06	0.00190694
ENSMUSG00000068522.4	Aard	chr15	52040107	52045722	52.9713	20.0477	60.2757	1.41022	0.314568	4.48305	7.35848e-06	0.00208142
ENSMUSG00000032412.8	Atp1b3	chr9	96332655	96364442	4366.22	1752.27	2907.34	1.31634	0.0939648	14.0089	1.37602e-44	2.49101e-40
ENSMUSG00000045573.9	Penk	chr4	4133531	4138819	30.6649	12.6254	419.929	1.31482	0.347481	3.78386	0.000154412	0.0169414
ENSMUSG00000025909.16	Sntg1	chr1	8361475	9299878	158.802	68.0004	405.554	1.22543	0.273237	4.48487	7.29586e-06	0.00208142
ENSMUSG00000061013.5	Mkx	chr18	6910459	7004780	20.3235	8.76468	98.7263	1.22286	0.330197	3.70342	0.000212709	0.0205283
ENSMUSG00000032489.17	Kif9	chr9	110476958	110525179	45.1426	18.9987	152.516	1.21697	0.287403	4.23437	2.29194e-05	0.00466191
ENSMUSG00000006651.8	Aplp1	chr7	30434982	30445535	219.447	94.5478	2659.4	1.21138	0.16006	7.56831	3.78108e-14	8.5561e-11
ENSMUSG00000040537.17	Adam22	chr5	8072352	8368160	152.736	66.1534	2458.44	1.20668	0.160372	7.52427	5.30155e-14	1.06638e-10
ENSMUSG00000044921.5	Rassf9	chr10	102512222	102549736	56.6094	25.3299	335.787	1.16001	0.304706	3.807	0.000140665	0.0157189
ENSMUSG00000051246.3	Msantd1	chr5	34908012	34923839	48.8524	22.3479	89.7863	1.14425	0.320429	3.57101	0.000355613	0.0288412
ENSMUSG00000028701.4	Lurap1	chr4	116132406	116151338	56.6345	27.4974	211.023	1.04314	0.246018	4.2401	2.2342e-05	0.0045961
ENSMUSG00000032500.10	Dclk3	chr9	111439081	111489118	112.905	55.3247	210.41	1.02873	0.284299	3.61846	0.000296357	0.0261705
ENSMUSG00000063535.7	Zfp773	chr7	7127073	7136755	27.1101	13.2181	203.922	1.01417	0.297075	3.41386	0.000640495	0.0438174
ENSMUSG00000021125.6	Arg2	chr12	79130777	79156301	52.5521	26.2111	131.593	0.978075	0.252377	3.87545	0.000106426	0.0130178
ENSMUSG00000029468.17	P2rx7	chr5	122643911	122691432	358.723	190.322	260.685	0.916088	0.232603	3.93842	8.20195e-05	0.0110925
ENSMUSG00000040412.16	5330417C22Rik	chr3	108455694	108536536	100.633	53.0993	793.195	0.906428	0.22164	4.08964	4.32039e-05	0.00711018
ENSMUSG00000051323.16	Pcdh19	chrX	133582860	133688987	109.441	58.7419	1120.78	0.88248	0.229404	3.84683	0.000119654	0.0141575
ENSMUSG00000079450.11	Cldn34c1	chrX	123103495	123188795	71.8297	39.1321	135.301	0.858201	0.228248	3.75995	0.000169949	0.0182047
ENSMUSG00000053702.16	Nebl	chr2	17343909	17731464	71.5441	39.7249	2316.1	0.851825	0.252815	3.36936	0.000753441	0.0475246
ENSMUSG00000055421.8	Pcdh9	chr14	93013410	93890679	173.579	98.2296	3368.84	0.829322	0.185902	4.46108	8.15493e-06	0.00220341
ENSMUSG00000073412.6	Lst1	chr17	35185095	35188439	293.054	170.715	104.955	0.781218	0.221843	3.52149	0.000429129	0.0323691
ENSMUSG00000056004.16	9330182L06Rik	chr5	9266118	9481825	59.8778	35.1211	897.718	0.769467	0.212122	3.62748	0.000286205	0.0253979
ENSMUSG00000028949.13	Smarcd3	chr5	24590818	24624411	65.4617	38.3758	1607.58	0.7455	0.173844	4.28832	1.80029e-05	0.0038342
ENSMUSG00000029108.14	Pcdh7	chr5	57717967	58133230	521.744	322.817	3047.42	0.69261	0.188455	3.6752	0.000237667	0.02184
ENSMUSG00000052861.13	Dnah6	chr6	73017606	73221651	53.0871	32.7808	1057.83	0.679858	0.193235	3.5183	0.000434322	0.0324898
ENSMUSG00000019906.15	Lin7a	chr10	107271686	107421474	92.7497	58.7147	229.279	0.663552	0.173361	3.82758	0.000129407	0.0149214
ENSMUSG00000021835.15	Bmp4	chr14	46383520	46390669	249.807	156.565	452.62	0.663229	0.170781	3.88351	0.000102958	0.0127661
ENSMUSG00000063873.10	Slc24a3	chr2	145167754	145642166	114.601	72.3419	671.692	0.658261	0.188216	3.49738	0.000469859	0.0345767
ENSMUSG00000045827.10	Serpinb9	chr13	33003250	33017957	167.509	107.091	751.592	0.642501	0.173083	3.7121	0.000205547	0.0205216
ENSMUSG00000074829.10	2010315B03Rik	chr9	124291804	124312696	555.074	359.41	402.88	0.626122	0.127014	4.92957	8.24115e-07	0.000402718
ENSMUSG00000033350.7	Chst2	chr9	95399292	95406722	131.187	84.699	1866.45	0.61723	0.149116	4.13925	3.48443e-05	0.00606525
ENSMUSG00000051669.6	AU021092	chr16	5211823	5222299	81.0503	52.6314	1593.54	0.613818	0.150048	4.0908	4.29886e-05	0.00711018
ENSMUSG00000063838.6	Cdc42ep5	chr7	4151260	4164860	155.033	101.38	157.465	0.605634	0.181073	3.34469	0.000823741	0.0498735
ENSMUSG00000067377.12	Tspan6	chrX	133891068	133898429	244.239	161.771	1291.36	0.588084	0.163233	3.60272	0.000314906	0.0275398
ENSMUSG00000038463.8	Olfml2b	chr1	170644532	170682789	862.186	578.854	663.067	0.573749	0.131629	4.35883	1.30758e-05	0.00299635
ENSMUSG00000035505.14	Cox18	chr5	90214724	90224001	235.689	158.441	257.81	0.573142	0.159802	3.58657	0.00033506	0.0283439
ENSMUSG00000031227.8	Magee1	chrX	105120378	105123927	186.598	125.153	1859.04	0.571529	0.128807	4.43708	9.11889e-06	0.00239245
ENSMUSG00000047557.2	Lxn	chr3	67457998	67463926	148.096	99.4289	630.537	0.570254	0.169372	3.36688	0.000760246	0.0477872
ENSMUSG00000052914.4	Cyp2j6	chr4	96516138	96553661	1093.47	737.39	617.564	0.568217	0.137805	4.12333	3.73433e-05	0.00643834
ENSMUSG00000020607.7	Fam84a	chr12	14146830	14152054	175.43	119.346	1148.04	0.560854	0.149459	3.75255	0.000175046	0.0185314
ENSMUSG00000007950.9	Abhd8	chr8	71456705	71463655	254.302	172.2	928.951	0.560088	0.140467	3.98732	6.68231e-05	0.00991322
ENSMUSG00000050640.16	Tmem150c	chr5	100077872	100159808	95.9303	66.6022	700.419	0.520168	0.154322	3.37067	0.000749863	0.0475246
ENSMUSG00000001802.16	Lrp3	chr7	35200027	35215498	169.529	117.604	1297.72	0.519674	0.130617	3.9786	6.93219e-05	0.0101204
ENSMUSG00000036782.13	Klhl13	chrX	23219271	23365082	1216.02	856.946	2294.1	0.504038	0.130655	3.85777	0.000114428	0.0137185
ENSMUSG00000002661.14	Alkbh7	chr17	56997339	56999322	237.306	168.368	238.659	0.496745	0.140743	3.52945	0.000416427	0.0322214
ENSMUSG00000057176.4	Ccdc189	chr7	127582383	127588595	178.559	126.68	260.191	0.493731	0.140586	3.51195	0.000444835	0.0331393
ENSMUSG00000020646.17	Mboat2	chr12	24830879	24964397	268.458	194.518	1803.46	0.461573	0.125045	3.69127	0.00022314	0.0209301
ENSMUSG00000042348.10	Arl15	chr13	113794505	114157461	587.991	436.791	1144.55	0.425299	0.11119	3.82499	0.000130778	0.014984
ENSMUSG00000038332.13	Sesn1	chr10	41809935	41908424	3054.2	2283.6	1907.73	0.418636	0.0712884	5.87243	4.29462e-09	5.18303e-06
ENSMUSG00000041594.18	Tmtc4	chr14	122918971	122984035	294.006	220.477	815.006	0.414521	0.118514	3.49766	0.000469351	0.0345767
ENSMUSG00000036840.5	Siah1a	chr8	86724007	86745934	494.165	376.876	863.349	0.389575	0.115413	3.37548	0.00073687	0.0473034
ENSMUSG00000039901.9	Armh3	chr19	45818144	45998488	381.036	290.649	623.386	0.385676	0.112584	3.42566	0.000613299	0.0423762
ENSMUSG00000005687.14	Bcas2	chr3	103171655	103179166	2763.33	2158.63	1972.68	0.355614	0.100627	3.53398	0.000409348	0.0319415
ENSMUSG00000062604.11	Srpk2	chr5	23503264	23684617	2037.48	1607.01	3791.6	0.342918	0.0812555	4.22025	2.44032e-05	0.00479114
ENSMUSG00000020182.16	Ddc	chr11	11814101	11898144	1459.16	1152.82	680.942	0.338289	0.0890454	3.79906	0.000145246	0.0161312
ENSMUSG00000015806.12	Qdpr	chr5	45434021	45450236	3255.67	2594.39	1467.23	0.327647	0.0828328	3.95553	7.63667e-05	0.0107168
ENSMUSG00000009894.15	Snap47	chr11	59407134	59451186	1142.11	950.64	3290.58	0.263844	0.0662021	3.98544	6.73549e-05	0.00991322
ENSMUSG00000025162.17	Csnk1d	chr11	120961749	120991330	3043.59	3362.65	4116.18	-0.14338	0.0427348	-3.3551	0.00079336	0.048851
ENSMUSG00000009073.16	Nf2	chr11	4765845	4849536	1809.57	2100.87	3151.25	-0.214507	0.0578314	-3.70917	0.000207939	0.0205216
ENSMUSG00000029432.12	Nipsnap2	chr5	129725063	129758327	900.651	1084.11	1476.81	-0.266035	0.0764886	-3.4781	0.00050499	0.0364216
ENSMUSG00000020263.14	Appl2	chr10	83600033	83648738	2152.55	2758.66	2196.83	-0.357436	0.0967214	-3.69552	0.000219436	0.0207982
ENSMUSG00000031939.16	Taf1d	chr9	15306214	15316991	3600.83	4655.26	2477.05	-0.370592	0.0893108	-4.14946	3.33256e-05	0.00585721
ENSMUSG00000061458.9	Nol10	chr12	17348458	17430095	397.026	517.128	501.043	-0.380786	0.106206	-3.58534	0.000336636	0.0283447
ENSMUSG00000041623.17	D11Wsu47e	chr11	113684412	113694647	343.813	451.254	533.942	-0.390386	0.108978	-3.58225	0.000340654	0.0284187
ENSMUSG00000034175.13	Rhbdd3	chr11	5098926	5106093	241.524	320.523	333.624	-0.410954	0.120193	-3.41911	0.000628261	0.0432449
ENSMUSG00000042961.13	Egflam	chr15	7206120	7398395	120.289	161.469	1505.27	-0.428393	0.120383	-3.55858	0.000372866	0.0297356
ENSMUSG00000033581.17	Igf2bp2	chr16	22059009	22163299	840.027	1156.73	1114.34	-0.45989	0.104854	-4.38599	1.15457e-05	0.00282449
ENSMUSG00000044337.5	Ackr3	chr1	90203980	90216751	117.074	172.14	459.977	-0.562154	0.166189	-3.38262	0.000717979	0.0469226
ENSMUSG00000034173.13	Zbed5	chr5	129895723	129903623	134.9	201.393	345.549	-0.573444	0.168609	-3.40104	0.000671311	0.0453461
ENSMUSG00000006219.12	Fblim1	chr4	141576062	141606096	103.011	155.143	640.119	-0.597566	0.176515	-3.38535	0.000710877	0.0467964
ENSMUSG00000030302.16	Atp2b2	chr6	113743831	114042613	726.284	1099.47	1869.77	-0.598749	0.174104	-3.43902	0.000583825	0.04065
ENSMUSG00000043635.12	Adamts3	chr5	89677087	89883334	178.8	272.205	612.541	-0.605759	0.161308	-3.7553	0.000173134	0.0184367
ENSMUSG00000054074.9	Skida1	chr2	18040676	18049051	49.3014	75.5784	344.559	-0.60897	0.178673	-3.4083	0.000653694	0.0443214
ENSMUSG00000040724.5	Kcna2	chr3	107101146	107115005	247.642	382.401	1014.21	-0.63011	0.170169	-3.70285	0.000213187	0.0205283
ENSMUSG00000062661.6	Ncs1	chr2	31245823	31295989	93.2398	144.601	2147.48	-0.63204	0.159111	-3.97231	7.11779e-05	0.0102675
ENSMUSG00000096351.2	Samd11	chr4	156246966	156255657	1107.43	1866.88	502.65	-0.753545	0.157161	-4.79475	1.62881e-06	0.000655253
ENSMUSG00000020181.16	Nav3	chr10	109681259	110456204	38.4226	67.0666	2657.07	-0.784869	0.187386	-4.1885	2.80801e-05	0.00513469
ENSMUSG00000057604.9	Lmcd1	chr6	112273758	112330425	77.8605	135.376	318.744	-0.797954	0.185348	-4.30516	1.66864e-05	0.00363945
ENSMUSG00000056598.16	Drc3	chr11	60353329	60394341	26.6127	47.1894	376.652	-0.836666	0.218833	-3.82331	0.000131674	0.0149918
ENSMUSG00000005237.14	Dnah2	chr11	69420809	69549110	96.0051	173.823	490.744	-0.853057	0.1767	-4.82771	1.38114e-06	0.000595303
ENSMUSG00000102252.5	Snrpn	chr7	59982495	60140219	43.1671	80.5436	1609.2	-0.881111	0.202142	-4.35887	1.30733e-05	0.00299635
ENSMUSG00000028391.16	Wdr31	chr4	62448653	62470896	23.0838	43.5669	207.436	-0.911523	0.232892	-3.91393	9.0807e-05	0.0118317
ENSMUSG00000061576.15	Dpp6	chr5	26817203	27727505	14.77	27.6799	1971.54	-0.952085	0.250017	-3.80809	0.000140046	0.0157189
ENSMUSG00000019320.13	Noxo1	chr17	24696234	24700529	27.1171	53.4715	102.683	-0.968171	0.245888	-3.93745	8.23522e-05	0.0110925
ENSMUSG00000038486.9	Sv2a	chr3	96181151	96195521	20.1515	39.3757	1974.36	-0.969248	0.269708	-3.5937	0.00032602	0.0280222
ENSMUSG00000024883.7	Rin1	chr19	5050481	5057071	24.3594	48.0853	91.0542	-0.981301	0.291209	-3.36975	0.000752358	0.0475246
ENSMUSG00000073591.4	Pcdhb22	chr18	37517871	37524479	32.0589	63.8576	354.06	-0.987039	0.206169	-4.78751	1.68863e-06	0.000664549
ENSMUSG00000040867.12	Begain	chr12	109032187	109068217	22.7226	45.7118	377.615	-1.00342	0.22838	-4.39363	1.11475e-05	0.00279216
ENSMUSG00000070605.4	Zfp992	chr4	146449023	146470292	77.4545	160.476	73.0384	-1.04633	0.28414	-3.68245	0.000231006	0.0213362
ENSMUSG00000029075.6	Tnfrsf4	chr4	156013843	156016612	17.9671	39.2985	71.0013	-1.10674	0.317515	-3.48564	0.00049097	0.0357166
ENSMUSG00000026807.8	Ak8	chr2	28700164	28813165	12.2173	26.602	64.6871	-1.12331	0.335756	-3.34561	0.00082102	0.0498735
ENSMUSG00000051435.11	Fhad1	chr4	141890438	142015082	81.1422	178.034	319.072	-1.12957	0.305048	-3.70293	0.00021312	0.0205283
ENSMUSG00000039903.17	Eva1c	chr16	90826719	90905109	19.0648	43.0872	75.6436	-1.14743	0.274893	-4.17411	2.99154e-05	0.00536197
ENSMUSG00000027867.10	Spag17	chr3	99885406	100143322	9.84366	22.6207	252.583	-1.17775	0.30205	-3.89918	9.65196e-05	0.0123049
ENSMUSG00000048478.7	Spata33	chr8	123212832	123222046	11.5472	27.1269	142.934	-1.18465	0.335651	-3.52941	0.000416495	0.0322214
ENSMUSG00000097328.7	Tnfsf12	chr11	69686250	69695849	21.4452	48.5164	52.7204	-1.19042	0.345161	-3.44888	0.000562918	0.0398066
ENSMUSG00000047419.5	Cmya5	chr13	93040713	93144724	18.7788	44.2562	297.587	-1.21841	0.300223	-4.05836	4.94194e-05	0.00791158
ENSMUSG00000020882.17	Cacnb1	chr11	98001508	98023034	30.801	73.771	616.093	-1.23515	0.273301	-4.51937	6.20232e-06	0.00190306
ENSMUSG00000030889.14	Vwa3a	chr7	120739318	120805742	13.6844	34.5167	213.011	-1.28972	0.266124	-4.84631	1.25776e-06	0.000555347
ENSMUSG00000062151.13	Unc13c	chr9	73479422	73968966	14.4523	38.7819	576.584	-1.43309	0.323799	-4.42586	9.60579e-06	0.00248419
ENSMUSG00000053693.16	Mast1	chr8	84911903	84937359	7.36891	20.7507	682.99	-1.46071	0.328597	-4.4453	8.77694e-06	0.0023366
ENSMUSG00000034063.8	4930590J08Rik	chr6	91902809	91950725	9.58134	26.4138	36.3629	-1.46876	0.426825	-3.44113	0.000579295	0.0404903
ENSMUSG00000090963.2	Gm17655	chr5	110046139	110072513	20.0811	56.6394	29.5782	-1.49105	0.42779	-3.48547	0.000491269	0.0357166
ENSMUSG00000031302.16	Nlgn3	chrX	101299168	101325963	6.24095	18.2047	519.071	-1.53245	0.432131	-3.54627	0.000390732	0.0308883
ENSMUSG00000026354.8	Lct	chr1	128284756	128328318	32.9869	95.8768	40.5358	-1.54262	0.437616	-3.52505	0.000423405	0.0323691
ENSMUSG00000024268.16	Celf4	chr18	25477632	25754157	10.1713	30.9283	2486.55	-1.56202	0.291504	-5.35847	8.39309e-08	5.62741e-05
ENSMUSG00000044628.4	Rnf208	chr2	25242255	25244262	4.38311	13.4951	239.584	-1.57741	0.405192	-3.89298	9.90201e-05	0.0124566
ENSMUSG00000024245.4	Tmem178	chr17	80944632	81001816	4.21891	12.464	314.382	-1.59164	0.398007	-3.99904	6.36002e-05	0.00959461
ENSMUSG00000038331.15	Satb2	chr1	56793981	56978650	10.0034	30.8101	1135.25	-1.60269	0.446137	-3.59238	0.000327668	0.0280222
ENSMUSG00000057967.12	Fgf18	chr11	33117430	33147400	4.97973	16.1808	114.476	-1.60527	0.411393	-3.90204	9.53867e-05	0.0122467
ENSMUSG00000024871.10	Doc2g	chr19	4003321	4007005	9.72373	30.7458	41.5118	-1.65013	0.488601	-3.37725	0.000732152	0.0473034
ENSMUSG00000046204.14	Pnma2	chr14	66911170	66921023	3.79863	12.6789	802.904	-1.67106	0.40675	-4.10833	3.98538e-05	0.00674274
ENSMUSG00000003273.14	Car11	chr7	45699843	45704682	4.21083	13.4909	431.924	-1.72739	0.48402	-3.56885	0.000358554	0.0288485
ENSMUSG00000050447.15	Lypd6	chr2	50066429	50193569	3.98866	14.8645	184.896	-1.85066	0.514521	-3.59685	0.000322089	0.0278985
ENSMUSG00000020681.14	Ace	chr11	105967945	105989964	12.8449	48.0971	4341.24	-1.8828	0.504018	-3.73557	0.00018729	0.0194857
ENSMUSG00000028051.10	Hcn3	chr3	89146074	89160196	2.38618	9.68675	385.993	-1.89491	0.496292	-3.81812	0.00013447	0.0152144
ENSMUSG00000022456.16	2021-09-03	chr15	82274893	82294574	3.4315	13.5242	3224.04	-1.8999	0.410771	-4.6252	3.74228e-06	0.00129285
ENSMUSG00000040276.15	Pacsin1	chr17	27655509	27711482	4.74693	18.6381	368.681	-1.94829	0.407759	-4.77804	1.77013e-06	0.000681802
ENSMUSG00000044667.12	Plppr4	chr3	117319139	117360876	3.39054	14.2301	867.492	-2.01898	0.553265	-3.64921	0.000263043	0.0236909
ENSMUSG00000049001.5	Ndnf	chr6	65671590	65712326	2.1434	9.51758	3704.08	-2.03175	0.51987	-3.90818	9.29931e-05	0.0120247
ENSMUSG00000030321.15	Efcab12	chr6	115810729	115838412	3.19576	12.3174	101.671	-2.07653	0.476906	-4.35416	1.33576e-05	0.00302265
ENSMUSG00000045201.6	Lrrc3b	chr14	15357515	15438987	3.27953	13.6164	150.046	-2.18373	0.497267	-4.39146	1.12593e-05	0.00279216
ENSMUSG00000057246.15	BC051142	chr17	34398820	34460734	1.94897	8.74255	41.1979	-2.21452	0.623501	-3.55174	0.000382687	0.030385
ENSMUSG00000002007.5	Srpk3	chrX	73774405	73778925	7.66926	37.1555	36.7343	-2.25667	0.516994	-4.36499	1.2713e-05	0.00299205
ENSMUSG00000040387.16	Klhl32	chr4	24612554	24851124	2.02571	10.2409	336.064	-2.28197	0.539895	-4.22669	2.37151e-05	0.00477017
ENSMUSG00000056824.15	Zfp663	chr2	165351297	165368729	1.37038	6.67508	146.395	-2.3166	0.692137	-3.34703	0.000816835	0.0497884
ENSMUSG00000055567.18	Unc80	chr1	66468367	66699148	1.37703	6.53239	943.653	-2.35744	0.660333	-3.57008	0.000356871	0.0288412
ENSMUSG00000070858.12	Gm1673	chr5	33983433	33985013	1.50027	8.65374	178.349	-2.44919	0.684942	-3.57576	0.000349214	0.0284767
ENSMUSG00000022262.8	Dnah5	chr15	28203752	28472052	1.24384	6.01116	949.115	-2.49195	0.708072	-3.51935	0.000432608	0.0324898
ENSMUSG00000021750.15	Fam107a	chr14	8296274	8318023	2.82194	22.2558	92.3734	-2.91102	0.518511	-5.6142	1.97475e-08	1.60164e-05
ENSMUSG00000027820.12	Mme	chr3	63241537	63386030	2.94594	28.8656	677.039	-3.28868	0.802877	-4.09612	4.20131e-05	0.00704224
ENSMUSG00000047363.4	Cstad	chr2	30595040	30608943	0.913589	9.23341	16.1534	-3.32231	0.922826	-3.60014	0.000318041	0.0276803
ENSMUSG00000028488.15	Sh3gl2	chr4	85205126	85639195	0.685192	6.97874	231.09	-3.33643	0.947145	-3.52261	0.000427314	0.0323691
ENSMUSG00000020848.7	Doc2b	chr11	75768966	75796049	0.672651	6.79564	302.089	-3.3915	0.899636	-3.76985	0.000163344	0.0176013
ENSMUSG00000097487.7	Ptges3l	chr11	101418812	101425333	0.940169	10.3564	18.927	-3.47008	0.962645	-3.60473	0.000312475	0.0274599
ENSMUSG00000021260.8	Hhipl1	chr12	108306270	108330869	0.622097	7.83027	128.009	-3.61404	0.918113	-3.93638	8.27204e-05	0.0110925
ENSMUSG00000037625.7	Cldn11	chr3	31149920	31164324	0	1.99926	164.781	-3.79968	1.12483	-3.37801	0.000730131	0.0473034
ENSMUSG00000027849.18	Syt6	chr3	103575231	103645569	0	1.99926	395.505	-3.80129	1.12351	-3.3834	0.000715936	0.0469226
ENSMUSG00000029211.11	Gabra4	chr5	71569749	71658308	0	2.44602	224.611	-3.82217	1.12492	-3.39772	0.000679502	0.0453912
ENSMUSG00000011154.17	Cfap161	chr7	83774101	83794880	0	2.42527	99.4595	-3.82242	1.13188	-3.37704	0.0007327	0.0473034
ENSMUSG00000054863.9	Fam19a5	chr15	87544299	87759364	0	2.52444	582.131	-3.82598	1.12101	-3.41298	0.000642557	0.0438174
ENSMUSG00000039391.11	Ccdc81	chr7	89866148	89903629	0	2.76738	77.2291	-3.86289	1.14778	-3.36554	0.000763933	0.0478529
ENSMUSG00000042269.15	Fam92b	chr8	120166397	120177466	0	2.53307	46.9736	-3.9378	1.15395	-3.41244	0.000643839	0.0438174
ENSMUSG00000060780.2	Lrrtm1	chr6	77242689	77257791	0	2.53016	351.793	-3.94107	1.11493	-3.53482	0.00040805	0.0319415
ENSMUSG00000031022.15	BC051019	chr7	109712181	109723850	0	2.53307	105.101	-3.94162	1.12868	-3.49223	0.000479007	0.0351072
ENSMUSG00000004031.13	Brinp2	chr1	158245269	158356326	0	3.01896	843.86	-3.9483	1.10348	-3.57806	0.000346157	0.0284767
ENSMUSG00000040543.16	Pitpnm3	chr11	72047528	72135778	0.228397	4.83075	594.893	-4.04772	1.09113	-3.70966	0.00020754	0.0205216
ENSMUSG00000032446.14	Eomes	chr9	118478212	118486132	0	2.71191	278.063	-4.05485	1.10919	-3.65569	0.000256493	0.0232165
ENSMUSG00000066129.15	Kndc1	chr7	139894696	139941537	0	3.27054	904.99	-4.07152	1.10251	-3.69297	0.000221649	0.0208985
ENSMUSG00000079235.10	Ccdc13	chr9	121797627	121839461	0.829463	15.3499	89.9159	-4.07474	0.923007	-4.41464	1.01179e-05	0.00257977
ENSMUSG00000092167.8	Gm3696	chr14	7083208	7100621	0	2.74285	31.0114	-4.09045	1.22125	-3.34941	0.000809846	0.0495292
ENSMUSG00000047033.2	Pcdhb15	chr18	37473540	37476340	0.235042	5.71507	79.578	-4.31338	1.11246	-3.87733	0.000105609	0.0130057
ENSMUSG00000030525.8	Chrna7	chr7	63098692	63212569	0	3.17206	145.675	-4.33434	1.11342	-3.89282	9.9086e-05	0.0124566
ENSMUSG00000045518.8	Onecut3	chr10	80494835	80517276	0	3.59977	12.4591	-4.3854	1.22633	-3.57604	0.000348844	0.0284767
ENSMUSG00000045114.10	Prrt2	chr7	127017531	127021211	0	3.70162	8.66177	-4.38875	1.3053	-3.36226	0.000773079	0.0479282
ENSMUSG00000069072.9	Slc7a14	chr3	31202858	31310378	0	3.70763	530.786	-4.38951	1.30111	-3.37368	0.000741707	0.0474119
ENSMUSG00000013928.13	Thap8	chr7	30280094	30290237	0	3.44755	5.95034	-4.40391	1.29589	-3.39835	0.00067793	0.0453912
ENSMUSG00000017007.9	Rbpjl	chr2	164403141	164415448	0	3.58852	619.866	-4.42341	1.24179	-3.56212	0.000367873	0.0294673
ENSMUSG00000030030.5	1700003E16Rik	chr6	83156404	83162945	0	3.63313	124.836	-4.44474	1.09655	-4.05337	5.04861e-05	0.00794739
ENSMUSG00000036699.12	Zcchc12	chrX	36195904	36199158	0	4.46837	2476.66	-4.55509	1.08938	-4.18135	2.89782e-05	0.00524592
ENSMUSG00000047013.15	Fbxo41	chr6	85469574	85502994	0	4.2479	667.441	-4.585	1.15875	-3.95686	7.59429e-05	0.0107168
ENSMUSG00000038390.11	Gpr162	chr6	124858444	124863983	0.235042	6.59638	842.009	-4.59179	1.1932	-3.84829	0.000118944	0.0141575
ENSMUSG00000030125.11	Lrrc23	chr6	124769863	124779727	0	4.5007	650.563	-4.62716	1.09119	-4.24049	2.23035e-05	0.0045961
ENSMUSG00000033615.9	Cplx1	chr5	108518554	108550024	0	4.65618	477.124	-4.74763	1.27757	-3.71615	0.000202285	0.0204663
ENSMUSG00000053161.16	Daw1	chr1	83159752	83210574	0	4.76382	63.2889	-4.76526	1.09176	-4.36476	1.27265e-05	0.00299205
ENSMUSG00000029193.7	Cckar	chr5	53697776	53707705	0	4.17455	310.998	-4.80876	1.0714	-4.4883	7.17925e-06	0.00208142
ENSMUSG00000022759.15	Lrrc74b	chr16	17544465	17561247	0.228397	8.24234	94.7619	-4.84128	1.14899	-4.21351	2.51427e-05	0.00479114
ENSMUSG00000036872.16	Abcc12	chr8	86482260	86580686	0	4.85506	21.0948	-4.85581	1.22492	-3.96419	7.36462e-05	0.0104978
ENSMUSG00000045761.15	Togaram2	chr17	71673261	71729669	0	5.69483	186.497	-5.02003	1.08957	-4.60737	4.0779e-06	0.00134527
ENSMUSG00000027568.9	Ntsr1	chr2	180499976	180544980	0	5.58302	94.1474	-5.04539	1.21375	-4.15685	3.22662e-05	0.00572662
ENSMUSG00000064177.8	Ghrl	chr6	113716119	113719880	0	6.15761	3.33517	-5.18199	1.49528	-3.46557	0.000529114	0.037563
ENSMUSG00000019933.7	Mrln	chr10	70204664	70219711	0	6.92276	4.85496	-5.31921	1.35908	-3.91382	9.08472e-05	0.0118317
ENSMUSG00000073795.11	6430531B16Rik	chr7	139972303	139978755	0	7.03684	41.023	-5.34806	1.12823	-4.74022	2.13487e-06	0.000805159
ENSMUSG00000027457.15	Snph	chr2	151590549	151632593	0	7.04057	327.076	-5.39474	1.0776	-5.00624	5.55027e-07	0.000304474
ENSMUSG00000036913.15	Trim67	chr8	124793092	124834713	0	7.41561	1139.96	-5.42758	1.12617	-4.81952	1.43903e-06	0.00060583
ENSMUSG00000027485.15	Bpifb1	chr2	154190818	154220369	0	7.33214	13.017	-5.45286	1.30017	-4.19394	2.74145e-05	0.00506413
ENSMUSG00000048502.14	Duxbl1	chr14	25978577	25990088	0	7.6715	11.75	-5.48334	1.20652	-4.54474	5.5004e-06	0.00171679
ENSMUSG00000037962.7	Rflna	chr5	125003221	125012547	0	8.08829	43.9432	-5.59584	1.07467	-5.20701	1.91903e-07	0.000124072

## Sheet: S226A brain
gene_id	gene_name	chr	start	end	mean.brain_S226A	mean.brain_WT2	baseMean	log2FoldChange	lfcSE	stat	pvalue	padj
ENSMUSG00000051504.18	Siglech	chr7	55768178	55778925	1.17134	37.9905	22.5233	-4.99063	0.999796	-4.99165	5.98665e-07	0.000401394
ENSMUSG00000029343.17	Crybb1	chr5	112255815	112269585	2.56105	40.2791	16.8963	-3.93475	0.855517	-4.59926	4.23994e-06	0.00187209
ENSMUSG00000000982.5	Ccl3	chr11	83647844	83649355	0.854073	13.6287	13.6664	-3.9282	1.04692	-3.75213	0.000175339	0.0494278
ENSMUSG00000052142.15	Rasal3	chr17	32390659	32403583	1.18805	16.0288	145.016	-3.74344	0.787622	-4.75284	2.00579e-06	0.00106797
ENSMUSG00000078942.10	Naip6	chr13	100281121	100317674	2.43349	19.0217	226.869	-2.97394	0.573659	-5.18417	2.1698e-07	0.000170782
ENSMUSG00000079227.10	Ccr5	chr9	124121543	124147699	4.73727	27.7968	112.342	-2.6067	0.564936	-4.61415	3.94699e-06	0.00183211
ENSMUSG00000015852.13	Fcrls	chr3	87250758	87263738	71.7999	355.472	171.009	-2.30492	0.283183	-8.13932	3.9751e-16	1.43922e-12
ENSMUSG00000052336.7	Cx3cr1	chr9	119901616	120069879	83.706	388.856	316.594	-2.2173	0.191993	-11.5489	7.47871e-31	6.76935e-27
ENSMUSG00000036353.13	P2ry12	chr3	59216272	59262871	25.1863	113.244	84.9123	-2.17489	0.318911	-6.81975	9.11972e-12	1.50086e-08
ENSMUSG00000021423.6	Ly86	chr13	37345208	37419036	23.4214	100.253	238.978	-2.10755	0.245276	-8.59258	8.50385e-18	5.13151e-14
ENSMUSG00000008845.9	Cd163	chr6	124304656	124330527	31.2677	128.756	166.049	-2.03305	0.292932	-6.94034	3.91157e-12	8.27496e-09
ENSMUSG00000049625.6	Tifab	chr13	56173704	56178885	6.9948	28.6793	270.5	-1.99979	0.376557	-5.31072	1.09194e-07	9.88372e-05
ENSMUSG00000022439.9	Parvg	chr15	84324026	84342978	10.7828	35.015	430.847	-1.63941	0.313483	-5.22965	1.69833e-07	0.00013975
ENSMUSG00000070605.4	Zfp992	chr4	146449023	146470292	26.2837	78.3941	73.0384	-1.57699	0.321913	-4.89881	9.64168e-07	0.000563043
ENSMUSG00000024621.15	Csf1r	chr18	61105572	61132149	274.019	794.439	2421.36	-1.52973	0.0838128	-18.2517	2.00414e-74	3.6281e-70
ENSMUSG00000038642.10	Ctss	chr3	95526786	95556403	97.231	273.778	1206.57	-1.49117	0.189408	-7.87279	3.4683e-15	1.04644e-11
ENSMUSG00000022901.13	Cd86	chr16	36603869	36666081	15.8859	42.3766	175.597	-1.42731	0.322041	-4.43207	9.33316e-06	0.00383996
ENSMUSG00000021322.8	Aoah	chr13	20794113	21036617	11.1135	29.5717	253.764	-1.42021	0.334458	-4.2463	2.17328e-05	0.00837083
ENSMUSG00000073489.6	Ifi204	chr1	173747293	173766943	13.4324	35.3516	405.148	-1.39781	0.368658	-3.79161	0.000149673	0.0444185
ENSMUSG00000036362.2	P2ry13	chr3	59207892	59210882	17.9515	46.4608	130.522	-1.38203	0.293184	-4.71387	2.43054e-06	0.00125714
ENSMUSG00000046805.9	Mpeg1	chr19	12460779	12465284	84.5351	208.609	1797.04	-1.30239	0.174258	-7.4739	7.78515e-14	2.01335e-10
ENSMUSG00000032089.16	Il10ra	chr9	45253837	45269149	19.8866	48.2303	225.634	-1.27964	0.280647	-4.55963	5.12449e-06	0.00220878
ENSMUSG00000019122.8	Ccl9	chr11	83572919	83578636	12.7157	31.0812	1065.04	-1.25414	0.301612	-4.15814	3.20854e-05	0.0118539
ENSMUSG00000026786.14	Apbb1ip	chr2	22774094	22875653	12.5518	29.7842	320.31	-1.21202	0.322035	-3.76361	0.000167475	0.0481238
ENSMUSG00000034116.17	Vav1	chr17	57279100	57328031	28.5433	60.5356	829.814	-1.06513	0.213931	-4.97884	6.39655e-07	0.00041356
ENSMUSG00000033220.7	Rac2	chr15	78559167	78572783	21.8251	44.7635	1175.94	-1.04564	0.277055	-3.77412	0.000160575	0.0468853
ENSMUSG00000018008.8	Cyth4	chr15	78597047	78622019	75.2139	154.37	543.007	-1.03081	0.159991	-6.44293	1.17185e-10	1.76784e-07
ENSMUSG00000030579.10	Tyrobp	chr7	30413760	30417585	53.2752	107.187	671.88	-1.01621	0.201455	-5.04436	4.5503e-07	0.000319794
ENSMUSG00000036905.8	C1qb	chr4	136880129	136886187	154.72	306.159	982.054	-0.980561	0.162563	-6.0319	1.62042e-09	1.95563e-06
ENSMUSG00000020143.15	Dock2	chr11	34226815	34783892	69.7468	127.236	1513.19	-0.866241	0.171785	-5.04258	4.59297e-07	0.000319794
ENSMUSG00000041515.10	Irf8	chr8	120736358	120756694	43.7877	77.3179	671.942	-0.820119	0.207244	-3.95727	7.58104e-05	0.0249526
ENSMUSG00000028581.17	Laptm5	chr4	130913125	130936141	136.486	230.781	1224.6	-0.759521	0.125742	-6.04033	1.538e-09	1.95563e-06
ENSMUSG00000036887.5	C1qa	chr4	136895917	136898803	195.571	324.4	1171.37	-0.732636	0.147469	-4.96808	6.76177e-07	0.000422097
ENSMUSG00000024300.16	Myo1f	chr17	33555719	33607764	44.2573	73.1933	1149.15	-0.706344	0.188404	-3.7491	0.000177474	0.0494278
ENSMUSG00000004730.15	Adgre1	chr17	57358691	57483527	123.247	199.605	946.073	-0.69244	0.17372	-3.98595	6.72114e-05	0.0233986
ENSMUSG00000022488.9	Nckap1l	chr15	103453794	103498810	94.725	151.463	1131.4	-0.675057	0.144899	-4.6588	3.18055e-06	0.00155615
ENSMUSG00000004266.15	Ptpn6	chr6	124720707	124738714	56.2468	88.2158	1221.01	-0.648343	0.169562	-3.82364	0.000131498	0.039675
ENSMUSG00000036896.5	C1qc	chr4	136889804	136893065	180.586	281.769	913.18	-0.641236	0.139194	-4.60678	4.08944e-06	0.00185078
ENSMUSG00000059498.13	Fcgr3	chr1	171051174	171064935	120.773	184.282	740.109	-0.611648	0.15542	-3.93545	8.30412e-05	0.0268446
ENSMUSG00000036908.16	Unc93b1	chr19	3935186	3949340	104.69	159.852	961.68	-0.611522	0.132411	-4.61836	3.8679e-06	0.00183211
ENSMUSG00000021665.9	Hexb	chr13	97176331	97198357	581.593	887.273	897.867	-0.609375	0.124171	-4.90755	9.22222e-07	0.0005565
ENSMUSG00000027293.13	Ehd4	chr2	120089175	120154606	181.52	265.594	1594.3	-0.542117	0.106247	-5.10241	3.35361e-07	0.00025296
ENSMUSG00000005413.8	Hmox1	chr8	75093621	75100589	219.957	147.903	1866.63	0.578407	0.132305	4.37178	1.23238e-05	0.00495774
ENSMUSG00000023043.7	Krt18	chr15	102028180	102032027	117.115	76.92	3743.76	0.60002	0.151395	3.96326	7.39318e-05	0.0247849
ENSMUSG00000030787.4	Lyve1	chr7	110850607	110863239	316.102	205.121	2380.92	0.622376	0.156524	3.97622	7.00192e-05	0.0239162
ENSMUSG00000061232.15	H2-K1	chr17	33996017	34000333	267.008	170.064	2911.21	0.655374	0.153526	4.26881	1.96521e-05	0.00773394
ENSMUSG00000021822.3	Plau	chr14	20836660	20843385	124.155	60.1169	206.673	1.04628	0.222585	4.70057	2.59432e-06	0.00130458
ENSMUSG00000069516.8	Lyz2	chr10	117277331	117282321	286.092	128.408	12408.7	1.15757	0.219097	5.28338	1.26822e-07	0.000109327
ENSMUSG00000006154.13	Eps8l1	chr7	4460674	4480487	366.271	131.583	892.555	1.47551	0.353037	4.17949	2.92168e-05	0.011019
ENSMUSG00000026822.14	Lcn2	chr2	32384633	32388252	17.8866	6.51888	3513.44	1.49372	0.382302	3.90716	9.33854e-05	0.0296589
ENSMUSG00000030830.18	Itgal	chr7	127296260	127335138	19.3667	6.78083	669.141	1.54192	0.400214	3.85273	0.000116806	0.0364577
ENSMUSG00000056071.12	S100a9	chr3	90692632	90695721	100.155	32.5901	16236.5	1.62673	0.361013	4.50601	6.60586e-06	0.00278107
ENSMUSG00000026938.10	Fcna	chr2	25624666	25628030	156.988	48.3741	803.203	1.70365	0.245723	6.93321	4.11394e-12	8.27496e-09
ENSMUSG00000030214.7	Plbd1	chr6	136612070	136661928	15.6042	4.60697	587.97	1.79228	0.468509	3.82549	0.000130513	0.039675
ENSMUSG00000074634.12	Tmem267	chr13	119488039	119611059	897.995	177.081	312.147	2.34174	0.417674	5.60663	2.06304e-08	2.03486e-05
ENSMUSG00000056054.9	S100a8	chr3	90668978	90670035	46.7688	8.99018	6534.86	2.37852	0.403992	5.88753	3.92008e-09	4.43532e-06
ENSMUSG00000060131.11	Atp8b4	chr2	126320973	126500674	18.3335	3.41417	1014.68	2.45481	0.510006	4.8133	1.4846e-06	0.000839864
ENSMUSG00000022579.10	Gpihbp1	chr15	75596628	75599481	17.9922	3.08364	535.884	2.56831	0.534627	4.80394	1.55576e-06	0.000853451
ENSMUSG00000005800.3	Mmp8	chr9	7558456	7568485	11.4937	1.87233	1179.56	2.69559	0.655337	4.11329	3.90057e-05	0.0138455
ENSMUSG00000095562.7	Gm21887	chrX	170009659	170019281	183.32	9.64175	75.0355	4.23979	0.747742	5.67013	1.42693e-08	1.51951e-05
ENSMUSG00000051748.2	Wfdc21	chr11	83746940	83752642	5.22344	0	220.043	4.534	1.09407	4.14418	3.41039e-05	0.0123477
ENSMUSG00000026390.7	Marco	chr1	120474538	120505024	31.6896	0	1016.92	7.15846	1.04731	6.83508	8.1962e-12	1.48376e-08
ENSMUSG00000063130.4	Calml3	chr13	3802896	3804316	0.953315	0	40.9821	16.9442	2.74391	6.17522	6.60732e-10	9.20095e-07
ENSMUSG00000055561.9	Spink5	chr18	43963235	44022501	1.15514	0	644.249	17.2454	2.04126	8.44841	2.95297e-17	1.33644e-13
ENSMUSG00000041991.18	Hrnr	chr3	93319749	93333570	0.919896	0	90.5227	20.2877	3.62239	5.60063	2.13568e-08	2.03486e-05

## Sheet: S226A lung
gene_id	gene_name	chr	start	end	mean.lung_S226A	mean.lung_WT2	baseMean	log2FoldChange	lfcSE	stat	pvalue	padj
ENSMUSG00000024673.9	Ms4a1	chr19	11249675	11266241	0	14.1283	13.1483	-5.8815	1.33132	-4.41779	9.97169e-06	0.00134204
ENSMUSG00000051504.18	Siglech	chr7	55768178	55778925	0	12.261	22.5233	-5.68529	1.24932	-4.55071	5.34646e-06	0.000769612
ENSMUSG00000014030.15	Pax5	chr4	44524757	44710487	0.347858	15.4503	257.486	-5.31448	1.07187	-4.95814	7.1173e-07	0.000153013
ENSMUSG00000039653.9	Baat	chr4	49489422	49506557	0	9.15013	244.46	-5.30884	1.08255	-4.90401	9.39012e-07	0.000191906
ENSMUSG00000038421.13	Fcrla	chr1	170917576	170927583	0	8.70333	57.0614	-5.19568	1.17138	-4.43553	9.1845e-06	0.00125653
ENSMUSG00000030468.12	Siglecg	chr7	43408204	43418358	1.35034	43.9069	101.911	-5.08182	0.788428	-6.4455	1.1522e-10	6.57705e-08
ENSMUSG00000020310.9	Madcam1	chr10	79664559	79668537	0	7.627	6.61626	-4.99793	1.41164	-3.54051	0.000399362	0.0199713
ENSMUSG00000068086.6	Cyp2d9	chr15	82433437	82456845	0	6.55918	517.617	-4.8146	1.22762	-3.92191	8.78484e-05	0.00716375
ENSMUSG00000030724.7	Cd19	chr7	126408450	126414889	0.65462	16.7448	189.382	-4.68969	1.20678	-3.88612	0.000101861	0.00784279
ENSMUSG00000057135.12	Scimp	chr11	70790932	70812586	0.347858	9.30305	10.0878	-4.56861	1.31543	-3.47308	0.000514517	0.0230837
ENSMUSG00000073197.9	5730507C01Rik	chr12	18514510	18535254	0.689406	14.6836	9.10351	-4.48822	1.25619	-3.57288	0.000353074	0.0186214
ENSMUSG00000043811.5	Rtn4r	chr16	18127642	18152408	0.689406	13.885	117.374	-4.42745	1.14391	-3.87046	0.000108628	0.00828679
ENSMUSG00000045179.9	Sox3	chrX	60891366	60893430	0	5.02978	23.7196	-4.41418	1.21504	-3.63293	0.000280216	0.0161627
ENSMUSG00000006538.12	Ihh	chr1	74945315	74951672	0.347858	7.5313	106.173	-4.23598	1.12275	-3.77285	0.000161392	0.0109048
ENSMUSG00000048939.13	Atp13a5	chr16	29231851	29378732	0	4.29607	102.685	-4.09243	1.12798	-3.62809	0.000285521	0.0164115
ENSMUSG00000005917.15	Otx1	chr11	21994764	22002897	1.69819	27.3841	35.5539	-4.06853	0.819763	-4.96305	6.93933e-07	0.00015115
ENSMUSG00000029755.10	Dlx5	chr6	6877805	6882085	0	3.40165	65.9434	-3.93656	1.13509	-3.46806	0.000524233	0.0233373
ENSMUSG00000022613.8	Miox	chr15	89334398	89337015	0	3.51818	63.2741	-3.92279	1.21493	-3.22882	0.00124302	0.0376867
ENSMUSG00000007944.8	Ttc9b	chr7	27653915	27657346	0	2.79191	330.413	-3.62288	1.1446	-3.16519	0.00154983	0.0431761
ENSMUSG00000043013.10	Onecut1	chr9	74861921	74891781	0	2.91554	344.715	-3.62277	1.16512	-3.10934	0.00187505	0.0488812
ENSMUSG00000045174.10	Amer3	chr1	34579657	34590944	0.347858	4.65077	881.307	-3.60287	1.09764	-3.28237	0.00102938	0.0340127
ENSMUSG00000032053.8	Pou2af1	chr9	51213708	51240080	2.26487	25.2559	156.93	-3.48575	0.670837	-5.19612	2.0349e-07	5.34693e-05
ENSMUSG00000044024.15	Rell2	chr18	37955079	37959179	1.73298	15.3204	614.963	-3.21221	0.906498	-3.54354	0.000394795	0.0198645
ENSMUSG00000042102.7	Dmgdh	chr13	93674433	93752833	2.435	16.8048	1936.82	-2.85304	0.899097	-3.17323	0.00150755	0.0424055
ENSMUSG00000043789.7	Vwce	chr19	10634233	10665210	3.00428	18.8618	650.284	-2.66646	0.571351	-4.66694	3.05717e-06	0.000489518
ENSMUSG00000025318.13	Jph3	chr8	121729623	121794276	1.25924	7.45421	794.744	-2.57405	0.795073	-3.2375	0.00120582	0.037114
ENSMUSG00000052595.7	A1cf	chr19	31868764	31948573	2.57738	15.0635	1207.59	-2.5599	0.771075	-3.31991	0.000900469	0.0317833
ENSMUSG00000020704.13	Asic2	chr11	80880169	81968457	1.92276	11.2353	392.101	-2.55058	0.657993	-3.87631	0.000106055	0.00812792
ENSMUSG00000096225.7	Lhx8	chr3	154306294	154330659	2.31172	12.1435	72.1502	-2.43963	0.783928	-3.11206	0.00185786	0.0487401
ENSMUSG00000070873.5	Lilra5	chr7	4237754	4243463	7.48865	39.8486	39.8665	-2.41928	0.635815	-3.80501	0.000141797	0.00989541
ENSMUSG00000040950.13	Mgl2	chr11	70130329	70137550	5.1199	22.5525	43.968	-2.20028	0.517946	-4.24808	2.15607e-05	0.00244463
ENSMUSG00000026866.16	Kynu	chr2	43555329	43682715	9.19052	40.1206	519.7	-2.15326	0.36423	-5.91182	3.38354e-09	1.47398e-06
ENSMUSG00000020123.6	Avpr1a	chr10	122448499	122453452	10.7591	41.2408	165.635	-1.99702	0.349077	-5.72087	1.05977e-08	3.89855e-06
ENSMUSG00000045322.10	Tlr9	chr9	106222598	106226883	10.597	41.1264	33.9205	-1.96646	0.585983	-3.35583	0.00079127	0.0295681
ENSMUSG00000034792.8	Gna15	chr10	81502306	81524225	42.1695	161.909	131.517	-1.93605	0.29488	-6.56555	5.18409e-11	3.30067e-08
ENSMUSG00000037649.9	H2-DMa	chr17	34135182	34139101	27.2092	101.365	110.414	-1.9009	0.283833	-6.69725	2.12382e-11	1.59808e-08
ENSMUSG00000024907.6	Gal	chr19	3409919	3414472	13.0772	48.0148	30.2112	-1.87088	0.439715	-4.25476	2.09273e-05	0.00240516
ENSMUSG00000020331.9	Hcn2	chr10	79716634	79736108	5.50263	19.5214	201.925	-1.83398	0.563677	-3.25361	0.0011395	0.0361367
ENSMUSG00000015852.13	Fcrls	chr3	87250758	87263738	88.7122	305.998	171.009	-1.79003	0.282574	-6.33473	2.37751e-10	1.27607e-07
ENSMUSG00000030162.14	Olr1	chr6	129485244	129507165	46.7952	159.213	120.809	-1.76791	0.247056	-7.15592	8.31116e-13	9.1722e-10
ENSMUSG00000042846.8	Lrrtm3	chr10	63928472	64090277	4.34954	13.8068	335.826	-1.72824	0.475646	-3.63346	0.000279643	0.0161627
ENSMUSG00000022219.10	Cideb	chr14	55754050	55758458	9.66477	32.3891	553.174	-1.72155	0.378532	-4.54796	5.41685e-06	0.000773023
ENSMUSG00000071714.7	Csf2rb2	chr15	78282507	78305721	27.1111	86.0302	160.512	-1.66672	0.343328	-4.8546	1.20629e-06	0.000237726
ENSMUSG00000096351.2	Samd11	chr4	156246966	156255657	8.8786	26.7711	502.65	-1.62805	0.359657	-4.52667	5.99203e-06	0.000847795
ENSMUSG00000074361.10	C5ar2	chr7	16234585	16244154	14.7431	45.1534	81.4783	-1.60354	0.382485	-4.19242	2.75999e-05	0.00302575
ENSMUSG00000036594.14	H2-Aa	chr17	34282744	34287827	46.3689	140.032	69.2439	-1.59644	0.421726	-3.78549	0.000153406	0.0104938
ENSMUSG00000041707.8	Tmem273	chr14	32785963	32817984	22.0946	64.8385	37.3106	-1.54826	0.469126	-3.3003	0.000965824	0.0329654
ENSMUSG00000072596.4	Ear2	chr14	44102654	44103534	137.963	397.563	181.932	-1.52702	0.282914	-5.39748	6.75824e-08	2.03411e-05
ENSMUSG00000074677.11	Sirpb1c	chr3	15795145	15848528	34.1553	97.8898	25.6608	-1.51515	0.474899	-3.19046	0.00142047	0.0407413
ENSMUSG00000078496.9	Zfp982	chr4	147492417	147513486	18.6415	52.5058	44.2593	-1.4935	0.478084	-3.12393	0.00178456	0.0474555
ENSMUSG00000086564.9	Cd101	chr3	100993529	101029556	72.0809	201.808	61.0896	-1.48712	0.416606	-3.5696	0.00035753	0.0187166
ENSMUSG00000025017.9	Pik3ap1	chr19	41274218	41385070	193.858	538.651	1089.27	-1.46997	0.135163	-10.8756	1.50702e-27	1.24736e-23
ENSMUSG00000079227.10	Ccr5	chr9	124121543	124147699	29.1878	79.2151	112.342	-1.44877	0.439494	-3.29646	0.000979123	0.0330784
ENSMUSG00000090164.8	BC035044	chr6	128849090	128891126	10.3283	27.7914	149.939	-1.43463	0.430464	-3.33275	0.000859912	0.0308785
ENSMUSG00000070880.10	Gad1	chr2	70553072	70602014	8.50047	22.3951	1350.17	-1.43389	0.350657	-4.08916	4.32944e-05	0.00423245
ENSMUSG00000025888.5	Casp1	chr9	5298517	5307265	33.8153	90.2471	88.991	-1.42518	0.335013	-4.25411	2.09885e-05	0.00240516
ENSMUSG00000049103.14	Ccr2	chr9	124101950	124113557	262.625	698.904	289.67	-1.4133	0.230951	-6.1195	9.38701e-10	4.57037e-07
ENSMUSG00000008845.9	Cd163	chr6	124304656	124330527	79.1287	207.834	166.049	-1.39418	0.270452	-5.15501	2.53621e-07	6.56007e-05
ENSMUSG00000051506.17	Wdfy4	chr14	32959547	33185508	337.366	868.847	1510.35	-1.36423	0.150473	-9.0663	1.23129e-19	4.07657e-16
ENSMUSG00000005045.16	Chd5	chr4	152338651	152390194	24.5673	61.3758	1963.33	-1.33389	0.391954	-3.40318	0.000666057	0.0266971
ENSMUSG00000050022.16	Amz1	chr5	140724127	140761439	49.2929	122.759	139.766	-1.30897	0.281886	-4.64363	3.42344e-06	0.000539729
ENSMUSG00000026628.13	Atf3	chr1	191170296	191218039	124.752	306.488	123.623	-1.2976	0.331464	-3.91475	9.04973e-05	0.00727229
ENSMUSG00000102418.1	Sh2d1b1	chr1	170277320	170286769	79.5585	194.619	60.7337	-1.2935	0.339682	-3.80798	0.000140108	0.00984767
ENSMUSG00000000552.10	Zfp385a	chr15	103313895	103340093	92.6139	226.651	280.315	-1.28758	0.306094	-4.2065	2.59356e-05	0.00286225
ENSMUSG00000027971.16	Ndst4	chr3	125404076	125728899	8.35182	20.1769	312.039	-1.28553	0.37403	-3.43696	0.000588273	0.0249061
ENSMUSG00000052336.7	Cx3cr1	chr9	119901616	120069879	230.054	557.113	316.594	-1.27793	0.179023	-7.13838	9.44388e-13	9.77087e-10
ENSMUSG00000073490.11	Ifi207	chr1	173723427	173741747	70.9272	168.909	181.488	-1.25102	0.313493	-3.99057	6.59154e-05	0.00572897
ENSMUSG00000029553.10	Tfec	chr6	16833373	16898441	99.5465	235.743	235.427	-1.24764	0.222375	-5.61049	2.0175e-08	7.10589e-06
ENSMUSG00000063297.7	Luzp2	chr7	54835498	55268885	7.00472	15.6179	1194.25	-1.24597	0.392597	-3.17366	0.00150528	0.0424055
ENSMUSG00000004933.17	Matk	chr10	81252935	81263365	14.8525	34.5638	605.428	-1.23543	0.355013	-3.47995	0.00050151	0.0228077
ENSMUSG00000003484.4	Cyp4f18	chr8	71988482	72009626	68.1224	160.014	109.486	-1.23265	0.24032	-5.12921	2.90967e-07	7.16486e-05
ENSMUSG00000035202.8	Lars2	chr9	123366927	123462666	633.213	1465.11	810.453	-1.20947	0.352939	-3.42687	0.00061059	0.0255245
ENSMUSG00000030411.16	Nova2	chr7	18925888	18965319	217.222	494.948	373.646	-1.18612	0.321573	-3.6885	0.000225576	0.0139857
ENSMUSG00000022456.16	2021-09-03	chr15	82274893	82294574	17.1264	37.6339	3224.04	-1.1676	0.256026	-4.56049	5.10336e-06	0.000745776
ENSMUSG00000024621.15	Csf1r	chr18	61105572	61132149	744.416	1659.59	2421.36	-1.15801	0.0729761	-15.8683	1.04979e-56	1.73782e-52
ENSMUSG00000038642.10	Ctss	chr3	95526786	95556403	701.808	1561.22	1206.57	-1.15422	0.169009	-6.82935	8.52976e-12	7.06008e-09
ENSMUSG00000109398.2	Gm3854	chr7	6343759	6355956	26.2357	58.253	115.18	-1.15359	0.366086	-3.15115	0.00162632	0.0445354
ENSMUSG00000046805.9	Mpeg1	chr19	12460779	12465284	1053.22	2302.63	1797.04	-1.12877	0.144608	-7.8057	5.917e-15	9.79501e-12
ENSMUSG00000059187.12	Fam19a1	chr6	96113154	96657198	41.22	88.2592	221.016	-1.10452	0.258701	-4.26947	1.95936e-05	0.00230037
ENSMUSG00000023992.14	Trem2	chr17	48346401	48354147	57.8383	123.18	74.5903	-1.09215	0.306739	-3.56053	0.000370109	0.0188894
ENSMUSG00000064267.13	Hvcn1	chr5	122206804	122242297	61.9695	131.46	233.835	-1.08852	0.217926	-4.9949	5.88656e-07	0.000131684
ENSMUSG00000042129.8	Rassf4	chr6	116633008	116673952	382.086	809.309	649.984	-1.08222	0.177823	-6.08595	1.15801e-09	5.47704e-07
ENSMUSG00000046245.13	Pilra	chr5	137821952	137836281	127.94	270.72	249.751	-1.08172	0.187326	-5.77454	7.71639e-09	2.90312e-06
ENSMUSG00000032089.16	Il10ra	chr9	45253837	45269149	107.447	227.14	225.634	-1.07568	0.209424	-5.13638	2.80084e-07	7.10431e-05
ENSMUSG00000041774.16	Ydjc	chr16	17144621	17160701	17.2616	37.0107	254.986	-1.07521	0.30183	-3.56232	0.000367592	0.0188894
ENSMUSG00000027322.11	Siglec1	chr2	131069220	131086765	232.376	488.517	602.002	-1.0716	0.302809	-3.53885	0.000401878	0.0199713
ENSMUSG00000015340.10	Cybb	chrX	9435252	9487771	565.11	1185.78	2016.75	-1.07007	0.160142	-6.68198	2.3573e-11	1.69664e-08
ENSMUSG00000039193.8	Nlrc4	chr17	74425438	74459142	28.0334	58.4339	79.0841	-1.06079	0.327546	-3.23859	0.00120123	0.037114
ENSMUSG00000026458.13	Ppfia4	chr1	134296783	134332928	139.754	290.133	910.975	-1.05789	0.218225	-4.84769	1.2491e-06	0.000240438
ENSMUSG00000040522.5	Tlr8	chrX	167242696	167264329	73.3475	151.665	98.4653	-1.05215	0.281758	-3.73423	0.000188291	0.0119884
ENSMUSG00000038384.16	Setd1b	chr5	123142193	123168629	669.199	1381.15	1011.86	-1.04467	0.3003	-3.47877	0.000503725	0.0228457
ENSMUSG00000052160.7	Pld4	chr12	112760655	112768990	232.61	479.908	382.542	-1.04386	0.203599	-5.12705	2.94316e-07	7.16486e-05
ENSMUSG00000028581.17	Laptm5	chr4	130913125	130936141	462.122	950.415	1224.6	-1.04095	0.103759	-10.0324	1.09784e-23	6.05788e-20
ENSMUSG00000022696.17	Sidt1	chr16	44240180	44333196	26.9277	54.1774	190.968	-1.03011	0.321765	-3.20144	0.00136743	0.039713
ENSMUSG00000031443.7	F7	chr8	13026034	13035809	66.5935	135.392	379.203	-1.02734	0.301843	-3.40356	0.000665137	0.0266971
ENSMUSG00000071713.6	Csf2rb	chr15	78325752	78353847	341.519	691.889	676.029	-1.01811	0.157397	-6.46844	9.90185e-11	5.85411e-08
ENSMUSG00000039438.7	Ttc36	chr9	44799397	44803072	28.4614	56.9273	1273.41	-1.01719	0.283439	-3.58873	0.000332289	0.0182143
ENSMUSG00000030148.15	Clec4a2	chr6	123106428	123143999	40.0484	78.5654	177.11	-0.985875	0.261891	-3.76445	0.000166913	0.0111415
ENSMUSG00000029095.17	Ablim2	chr5	35757880	35884973	27.7316	54.6224	260.718	-0.981493	0.295129	-3.32564	0.000882161	0.0312704
ENSMUSG00000052270.7	Fpr2	chr17	17887824	17893952	54.7587	107.077	157.01	-0.974567	0.242717	-4.01524	5.9385e-05	0.00543126
ENSMUSG00000074406.5	Zfp628	chr7	4915217	4922002	148.524	291.102	176.874	-0.967817	0.288291	-3.35709	0.000787681	0.0295681
ENSMUSG00000063919.11	Srrm4	chr5	116439275	116591817	27.33	52.6299	415.018	-0.961209	0.304659	-3.15503	0.00160482	0.0442034
ENSMUSG00000027907.4	S100a11	chr3	93520488	93526287	367.661	715.361	253.592	-0.958992	0.300433	-3.19203	0.00141278	0.0406026
ENSMUSG00000002250.16	Ppard	chr17	28232700	28301474	385.102	739.052	365.772	-0.938254	0.19174	-4.89337	9.91213e-07	0.000200104
ENSMUSG00000032012.8	Nectin1	chr9	43743984	43807461	782.612	1500.11	1048.18	-0.93779	0.244242	-3.83959	0.000123241	0.00914855
ENSMUSG00000027199.14	Gatm	chr2	122594467	122611303	70.32	133.493	622.315	-0.931059	0.212447	-4.38255	1.17297e-05	0.00152892
ENSMUSG00000098112.7	Bin2	chr15	100641077	100669553	138.353	263.045	732.811	-0.929824	0.166025	-5.60051	2.13722e-08	7.37075e-06
ENSMUSG00000022372.14	Sla	chr15	66780819	66831829	441.223	837.663	1758.71	-0.926311	0.12141	-7.62964	2.35419e-14	3.54283e-11
ENSMUSG00000015947.10	Fcgr1	chr3	96282909	96293969	131.552	247.138	220.692	-0.910458	0.255663	-3.56116	0.000369224	0.0188894
ENSMUSG00000021773.11	Comtd1	chr14	21845855	21848977	32.8046	61.2102	154.667	-0.909968	0.232758	-3.90951	9.24835e-05	0.00730594
ENSMUSG00000048142.9	Nat8l	chr5	33995984	34005916	31.4494	60.0066	497.707	-0.909766	0.223694	-4.06702	4.76188e-05	0.00460983
ENSMUSG00000044288.6	Cnr1	chr4	33924593	33948831	22.2859	41.6404	2308.26	-0.906923	0.241669	-3.75274	0.000174913	0.0114447
ENSMUSG00000072941.5	Sod3	chr5	52363791	52371418	60.8476	114.06	278.178	-0.89832	0.266272	-3.37369	0.00074168	0.0286864
ENSMUSG00000051550.10	Zfp579	chr7	4983483	4996158	252.721	470.116	254.603	-0.893424	0.263918	-3.38524	0.000711163	0.0278861
ENSMUSG00000055805.15	Fmnl1	chr11	103171107	103198901	283.41	523.97	841.646	-0.884149	0.173336	-5.10078	3.3826e-07	8.1153e-05
ENSMUSG00000021071.16	Trim9	chr12	70244533	70347614	36.2144	66.4207	1262.36	-0.879767	0.213543	-4.11987	3.79087e-05	0.0039468
ENSMUSG00000022439.9	Parvg	chr15	84324026	84342978	114.09	209.277	430.847	-0.876911	0.186185	-4.70988	2.47859e-06	0.000414451
ENSMUSG00000043832.13	Clec4a3	chr6	122952515	122969875	70.5062	128.984	76.6228	-0.87518	0.260614	-3.35815	0.000784671	0.0295681
ENSMUSG00000024737.2	Slc15a3	chr19	10839727	10859362	120.607	220.581	253.998	-0.86299	0.178308	-4.83987	1.29921e-06	0.000247208
ENSMUSG00000030806.6	Stx1b	chr7	127803900	127824549	53.5541	97.2174	781.605	-0.8612	0.268043	-3.21292	0.00131392	0.0387378
ENSMUSG00000006731.10	B4galnt1	chr10	127165225	127172330	151.723	274.458	1695.88	-0.856565	0.129206	-6.62946	3.36919e-11	2.23396e-08
ENSMUSG00000020135.13	Apc2	chr10	80295977	80318263	99.6614	180.785	4710.72	-0.855899	0.163472	-5.23574	1.64323e-07	4.53366e-05
ENSMUSG00000026389.16	Steap3	chr1	120190757	120272705	83.6285	151.322	944.413	-0.85506	0.218125	-3.92005	8.853e-05	0.00718395
ENSMUSG00000039477.16	Tnrc18	chr5	142724661	142817662	3415.02	6150.72	3368.89	-0.848628	0.223547	-3.7962	0.00014693	0.0101769
ENSMUSG00000063382.6	Bcl9l	chr9	44482825	44511896	1532.59	2755.18	1087.09	-0.845619	0.252864	-3.34417	0.000825294	0.0301588
ENSMUSG00000020901.13	Pik3r5	chr11	68432121	68497849	96.1356	171.689	175.483	-0.844508	0.230942	-3.6568	0.000255379	0.0153172
ENSMUSG00000027995.10	Tlr2	chr3	83836272	83841767	217.037	389.582	208.409	-0.842978	0.264925	-3.18195	0.00146288	0.0416602
ENSMUSG00000037692.14	Ahdc1	chr4	133011260	133078110	899.058	1611.93	967.616	-0.841362	0.243832	-3.45059	0.000559366	0.0241139
ENSMUSG00000000567.5	Sox9	chr11	112782224	112787760	205.487	369.057	250.678	-0.841215	0.243076	-3.46071	0.000538761	0.0235321
ENSMUSG00000018927.3	Ccl6	chr11	83587882	83593087	201.484	360.65	183.822	-0.841046	0.233556	-3.60106	0.000316928	0.0176648
ENSMUSG00000034780.6	B3galt1	chr2	67565871	68122689	44.2609	78.8672	456.26	-0.840425	0.246623	-3.40773	0.000655054	0.0265129
ENSMUSG00000001348.15	Acp5	chr9	22126727	22135711	71.166	126.953	1251.7	-0.839569	0.203528	-4.12508	3.70608e-05	0.00388294
ENSMUSG00000025227.14	Mfsd13a	chr19	46341121	46375252	63.9424	115.096	156.98	-0.834955	0.24267	-3.4407	0.000580219	0.024813
ENSMUSG00000036957.8	Lrfn3	chr7	30355489	30362772	91.3239	163.534	318.311	-0.827941	0.254896	-3.24816	0.00116156	0.0366255
ENSMUSG00000002699.13	Lcp2	chr11	34046920	34092295	166.812	295.941	490.358	-0.826629	0.162713	-5.08029	3.7686e-07	8.9122e-05
ENSMUSG00000037679.9	Inf2	chr12	112588784	112615557	492.178	872.343	688.919	-0.824123	0.230799	-3.57074	0.00035597	0.0187071
ENSMUSG00000018476.7	Kdm6b	chr11	69398508	69413675	1100.03	1941.55	952.88	-0.819024	0.254483	-3.21838	0.00128918	0.0384525
ENSMUSG00000034522.10	Zfp395	chr14	65358389	65398930	864.958	1524.51	755.145	-0.816802	0.219832	-3.71557	0.000202747	0.0127615
ENSMUSG00000062585.11	Cnr2	chr4	135895394	135920207	103.964	182.718	222.356	-0.812308	0.206729	-3.92934	8.51799e-05	0.00698053
ENSMUSG00000028599.10	Tnfrsf1b	chr4	145213463	145246870	313.011	544.843	582.683	-0.798482	0.144575	-5.52297	3.3331e-08	1.08189e-05
ENSMUSG00000036098.15	Myrf	chr19	10208272	10240748	632.142	1098.24	605.344	-0.796032	0.247724	-3.21339	0.0013118	0.0387378
ENSMUSG00000036565.7	Ttyh3	chr5	140620578	140649031	1855.95	3223.73	2303.59	-0.795905	0.193758	-4.10773	3.99573e-05	0.00405799
ENSMUSG00000044022.5	Pcdhb21	chr18	37513621	37518325	86.8535	150.104	162.333	-0.787113	0.195172	-4.03291	5.50901e-05	0.00512338
ENSMUSG00000052760.16	A630001G21Rik	chr1	85717083	85778643	49.9083	86.1255	153.886	-0.780529	0.228427	-3.41697	0.000633214	0.0259986
ENSMUSG00000023991.16	Foxp4	chr17	47867133	47924645	563.75	966.196	798.433	-0.775233	0.198306	-3.90928	9.25717e-05	0.00730594
ENSMUSG00000022861.17	Dgkg	chr16	22468461	22657221	77.8857	133.245	331.323	-0.772775	0.201517	-3.8348	0.000125668	0.00924579
ENSMUSG00000034168.7	Irf2bpl	chr12	86880701	86884798	1168.72	1982.84	1304.02	-0.761617	0.185695	-4.10143	4.106e-05	0.00411944
ENSMUSG00000079610.9	Ankrd39	chr1	36537507	36547445	168.413	285.806	193.715	-0.761608	0.177889	-4.28136	1.85752e-05	0.00221219
ENSMUSG00000024940.10	Ltbp3	chr19	5740904	5758532	3581.83	6070.62	1461.09	-0.760927	0.206574	-3.68355	0.000230005	0.0141543
ENSMUSG00000039145.16	Camk1d	chr2	5293457	5714515	359.582	609.061	1003.11	-0.760112	0.145112	-5.23811	1.62231e-07	4.53366e-05
ENSMUSG00000047798.15	Cd300lf	chr11	115116214	115133992	148.511	251.389	358.891	-0.759478	0.20302	-3.7409	0.000183359	0.0117648
ENSMUSG00000034926.3	Dhcr24	chr4	106561038	106589113	776.64	1313.46	6839.04	-0.756294	0.130795	-5.78227	7.36992e-09	2.83725e-06
ENSMUSG00000022463.8	Srebf2	chr15	82147181	82205379	1965.89	3322.36	2867.49	-0.75626	0.149123	-5.07137	3.9496e-07	9.20869e-05
ENSMUSG00000039741.15	Bahcc1	chr11	120232947	120292296	926.278	1560.4	824.695	-0.751434	0.2167	-3.46763	0.000525072	0.0233373
ENSMUSG00000035735.10	Dagla	chr19	10245265	10304877	191.83	323.545	363.335	-0.750606	0.233745	-3.21122	0.00132174	0.0388251
ENSMUSG00000053128.15	Rnf26	chr9	44095631	44113517	89.6683	151.047	129.427	-0.74963	0.209535	-3.5776	0.000346768	0.0186214
ENSMUSG00000055053.18	Nfic	chr10	81396186	81455635	1052.28	1764.39	725.613	-0.74456	0.198232	-3.756	0.000172654	0.0113417
ENSMUSG00000020100.15	Slc29a3	chr10	60712072	60752794	210.247	351.632	212.679	-0.739803	0.219101	-3.37654	0.000734042	0.0285242
ENSMUSG00000020091.15	Eif4ebp2	chr10	61428491	61452661	2280.65	3802.71	3062.68	-0.73721	0.232366	-3.17262	0.0015107	0.0424055
ENSMUSG00000030737.17	Slco2b1	chr7	99657804	99711340	316.177	526.612	324.289	-0.736742	0.194139	-3.79491	0.000147695	0.0101873
ENSMUSG00000040613.14	Apobec1	chr6	122577792	122602444	158.912	264.386	297.115	-0.736551	0.173524	-4.24466	2.18929e-05	0.00246541
ENSMUSG00000037887.11	Dusp8	chr7	142079490	142095843	86.9445	145.441	989.165	-0.733062	0.228622	-3.20644	0.00134387	0.0392353
ENSMUSG00000030223.14	Ptpro	chr6	137252319	137463233	50.3179	82.8984	1857.44	-0.730966	0.182902	-3.9965	6.42858e-05	0.00566057
ENSMUSG00000020627.10	Klhl29	chr12	5077472	5375682	126.31	209.299	593.439	-0.727193	0.158913	-4.57604	4.73865e-06	0.000713123
ENSMUSG00000018008.8	Cyth4	chr15	78597047	78622019	327.519	540.839	543.007	-0.722797	0.129184	-5.59512	2.20471e-08	7.44834e-06
ENSMUSG00000006362.16	Cbfa2t3	chr8	122625141	122699109	558.435	922.58	458.91	-0.722563	0.212515	-3.40006	0.000673712	0.0268738
ENSMUSG00000039096.10	Rsad1	chr11	94539798	94549255	88.4864	146.036	210.651	-0.721988	0.231133	-3.12369	0.00178596	0.0474555
ENSMUSG00000049625.6	Tifab	chr13	56173704	56178885	124.895	205.07	270.5	-0.720142	0.204778	-3.5167	0.000436955	0.0207259
ENSMUSG00000020437.12	Myo1g	chr11	6506548	6520965	283.501	468	758.111	-0.719844	0.136162	-5.28667	1.2456e-07	3.5551e-05
ENSMUSG00000022438.6	Parvb	chr15	84232043	84315688	568.283	936.143	693.385	-0.718396	0.222766	-3.22489	0.00126021	0.0379453
ENSMUSG00000002603.15	Tgfb1	chr7	25687002	25705077	476.575	783.586	604.88	-0.715733	0.214687	-3.33385	0.000856533	0.030824
ENSMUSG00000056493.9	Foxk1	chr5	142401497	142462011	950.126	1560.12	1052.6	-0.714363	0.194681	-3.6694	0.000243124	0.0147424
ENSMUSG00000038375.15	Trp53inp2	chr2	155381059	155389850	958.784	1569.28	1334.8	-0.709868	0.211682	-3.35347	0.000798041	0.0296206
ENSMUSG00000018559.16	Ctdnep1	chr11	69981156	69990601	583.971	956.309	618.106	-0.709866	0.185812	-3.82033	0.000133271	0.00963389
ENSMUSG00000029478.16	Ncor2	chr5	125017153	125179219	2436.48	3967.2	1718.66	-0.70295	0.225034	-3.12375	0.00178565	0.0474555
ENSMUSG00000074577.9	Ripor3	chr2	167980164	168010618	126.629	205.28	154.378	-0.700049	0.214944	-3.25689	0.0011264	0.0360112
ENSMUSG00000034265.8	Zdhhc14	chr17	5492557	5753811	162.869	265.366	434.658	-0.700016	0.178769	-3.91575	9.01251e-05	0.00727229
ENSMUSG00000040747.9	Cd53	chr3	106759921	106790149	155.757	252.58	388.03	-0.699249	0.193024	-3.6226	0.000291659	0.0166655
ENSMUSG00000038872.10	Zfhx3	chr8	107942644	108961630	2507.17	4056.45	1830.15	-0.693751	0.212173	-3.26974	0.00107645	0.0353086
ENSMUSG00000002257.8	Def6	chr17	28207778	28228608	86.5686	139.365	289.238	-0.692299	0.191129	-3.62215	0.000292166	0.0166655
ENSMUSG00000034330.10	Plcg2	chr8	117498291	117635142	406.093	655.063	1188.67	-0.690182	0.130148	-5.30307	1.13872e-07	3.36613e-05
ENSMUSG00000001911.16	Nfix	chr8	84699876	84800344	1649.35	2661.85	1654.48	-0.690023	0.210788	-3.27354	0.00106208	0.0350233
ENSMUSG00000030583.16	Sipa1l3	chr7	29320372	29518641	2084.08	3361.61	1268.29	-0.689116	0.189284	-3.64065	0.000271945	0.0160206
ENSMUSG00000037902.18	Sirpa	chr2	129592835	129632228	1528.03	2464.95	3166.1	-0.68896	0.091637	-7.51835	5.54704e-14	7.2111e-11
ENSMUSG00000020709.15	Adap2	chr11	80154105	80178958	210.673	338.935	404.684	-0.686522	0.140448	-4.88807	1.01827e-06	0.00020309
ENSMUSG00000051790.15	Nlgn2	chr11	69823122	69837784	577.239	927.655	908.121	-0.682556	0.203533	-3.35353	0.000797876	0.0296206
ENSMUSG00000031709.15	Tbc1d9	chr8	83165352	83272934	419.599	671.257	2386.27	-0.678311	0.0999463	-6.78676	1.14683e-11	9.04028e-09
ENSMUSG00000042423.9	Fbrs	chr7	127479199	127491711	717.149	1143.42	828.57	-0.671665	0.199084	-3.37377	0.00074146	0.0286864
ENSMUSG00000039057.11	Myo16	chr8	10153911	10634742	109.833	175.189	1107.43	-0.671389	0.213595	-3.14328	0.00167067	0.0452545
ENSMUSG00000026675.12	Hsd17b7	chr1	169949535	169969241	207.263	328.385	1032.08	-0.669687	0.159952	-4.18681	2.82904e-05	0.00308104
ENSMUSG00000048163.13	Selplg	chr5	113818536	113832644	140.972	223.488	330.546	-0.669537	0.187337	-3.57397	0.000351616	0.0186214
ENSMUSG00000109336.1	Samd4b	chr7	28399522	28598144	812.612	1293.36	663.758	-0.668889	0.175625	-3.80863	0.00013974	0.00984767
ENSMUSG00000022488.9	Nckap1l	chr15	103453794	103498810	450.023	711.754	1131.4	-0.663955	0.113114	-5.86981	4.36302e-09	1.85193e-06
ENSMUSG00000024053.11	Emilin2	chr17	71252172	71311978	443.49	700.515	699.879	-0.661502	0.136399	-4.84977	1.23604e-06	0.000240438
ENSMUSG00000031111.16	Igsf1	chrX	49782536	49797749	214.223	337.734	826.855	-0.661048	0.187314	-3.52908	0.000417002	0.0204573
ENSMUSG00000012017.4	Scarf2	chr16	17797282	17808293	1180.86	1867.17	547.816	-0.65995	0.192982	-3.41974	0.000626799	0.0259401
ENSMUSG00000028337.14	Coro2a	chr4	46536937	46602202	203.52	320.411	502.715	-0.654922	0.131686	-4.97337	6.58e-07	0.000145234
ENSMUSG00000039853.18	Trim14	chr4	46493781	46536141	74.6702	117.585	189.676	-0.654069	0.208113	-3.14286	0.00167305	0.0452545
ENSMUSG00000002602.16	Axl	chr7	25757273	25788705	2584.56	4066	2342.11	-0.653673	0.0803729	-8.13301	4.18764e-16	8.66527e-13
ENSMUSG00000066640.11	Fbxl18	chr5	142866946	142895421	513.684	809.048	880.438	-0.653016	0.193343	-3.37751	0.000731466	0.028491
ENSMUSG00000024393.14	Prrc2a	chr17	35149076	35164897	5092.62	7999.4	5962.41	-0.651233	0.195695	-3.32779	0.000875364	0.0312241
ENSMUSG00000029999.14	Tgfa	chr6	86195223	86275719	209.27	328.827	767.079	-0.65105	0.124889	-5.21303	1.85783e-07	4.96041e-05
ENSMUSG00000028854.9	Slc9a1	chr4	133369706	133423702	629.116	986.595	574.659	-0.647719	0.196465	-3.29687	0.000977688	0.0330784
ENSMUSG00000034248.7	Slc25a37	chr14	69241848	69285112	1330.51	2084.58	12138.2	-0.647644	0.202741	-3.19444	0.00140102	0.0404756
ENSMUSG00000048865.16	Arhgap30	chr1	171388954	171410298	269.974	415.06	758.156	-0.623708	0.170954	-3.64839	0.000263888	0.0156574
ENSMUSG00000010175.13	Prox1	chr1	190118035	190170714	243.36	371.729	2023.52	-0.617269	0.15083	-4.09249	4.2677e-05	0.00423245
ENSMUSG00000020474.11	Polm	chr11	5827860	5838016	232.11	356.851	194.04	-0.617134	0.189144	-3.26277	0.00110329	0.0356716
ENSMUSG00000030847.8	Bag3	chr7	128523616	128546981	551.527	846.398	333.32	-0.616909	0.184812	-3.33804	0.00084373	0.0305359
ENSMUSG00000093803.3	Ppp2r3d	chr9	124422622	124476898	391.972	600.944	442.395	-0.614136	0.144392	-4.25327	2.10673e-05	0.00240516
ENSMUSG00000002897.5	Il17ra	chr6	120463247	120487559	621.943	951.967	1047.97	-0.613969	0.112999	-5.43339	5.52922e-08	1.69501e-05
ENSMUSG00000029771.12	Irf5	chr6	29526625	29541871	139.998	213.916	257.051	-0.613786	0.188621	-3.25407	0.00113763	0.0361367
ENSMUSG00000028064.17	Sema4a	chr3	88435959	88461182	229.354	352.189	959.756	-0.613131	0.168575	-3.63713	0.000275691	0.0161172
ENSMUSG00000040010.10	Slc7a5	chr8	121881150	121907694	304.991	466.273	1437.9	-0.610374	0.128013	-4.76808	1.85993e-06	0.000331067
ENSMUSG00000000282.12	Mnt	chr11	74830920	74845725	320.855	490.388	401.685	-0.609513	0.1779	-3.42615	0.000612203	0.0255275
ENSMUSG00000004730.15	Adgre1	chr17	57358691	57483527	343.536	522.969	946.073	-0.60667	0.159337	-3.80748	0.000140392	0.00984767
ENSMUSG00000026832.12	Cytip	chr2	58129137	58195532	498.988	757.781	390.561	-0.603487	0.177214	-3.4054	0.000660665	0.0266099
ENSMUSG00000020261.15	Slc36a1	chr11	55204350	55236330	464.652	706.28	832.873	-0.601661	0.173833	-3.46114	0.000537895	0.0235321
ENSMUSG00000040563.13	Plppr2	chr9	21937033	21948907	157.449	239.581	679.586	-0.600492	0.18937	-3.171	0.00151918	0.0425524
ENSMUSG00000056413.16	Adap1	chr5	139271876	139325622	121.642	185.456	1358.75	-0.599517	0.145672	-4.11554	3.8627e-05	0.00397163
ENSMUSG00000004952.13	Rasa4	chr5	136083916	136111860	92.9827	140.43	271.636	-0.594895	0.178861	-3.32602	0.000880969	0.0312704
ENSMUSG00000024300.16	Myo1f	chr17	33555719	33607764	499.078	753.889	1149.15	-0.593743	0.123361	-4.81305	1.48642e-06	0.000276474
ENSMUSG00000040957.15	Cables1	chr18	11839220	11945630	216.344	325.997	293.817	-0.5926	0.162943	-3.63686	0.000275984	0.0161172
ENSMUSG00000030530.15	Furin	chr7	80388585	80405436	2243.59	3383.42	2938.14	-0.591934	0.163837	-3.61296	0.000302727	0.017072
ENSMUSG00000024965.8	Fermt3	chr19	6998958	7019469	385.273	579.619	2102.26	-0.589951	0.119506	-4.93659	7.95018e-07	0.000164509
ENSMUSG00000002409.18	Dyrk1b	chr7	28179469	28187294	598.78	901.75	468.538	-0.588473	0.164517	-3.57697	0.000347601	0.0186214
ENSMUSG00000002608.8	Ccdc97	chr7	25711106	25719088	473.112	711.716	604.867	-0.586831	0.17981	-3.26362	0.00109998	0.0356341
ENSMUSG00000040345.10	Arhgap9	chr10	127321964	127329943	141.849	213.69	384.152	-0.585353	0.145668	-4.01842	5.85904e-05	0.00538836
ENSMUSG00000030707.15	Coro1a	chr7	126699773	126707787	684.602	1026.18	2414.11	-0.584974	0.0950052	-6.15728	7.40045e-10	3.71234e-07
ENSMUSG00000059326.6	Csf2ra	chr19	61224402	61228418	246.356	368.078	471.261	-0.581019	0.176893	-3.28458	0.00102134	0.0339984
ENSMUSG00000010122.14	Slc47a1	chr11	61343401	61378345	134.25	199.572	674.108	-0.574392	0.177093	-3.24346	0.00118089	0.0369537
ENSMUSG00000052085.6	Dock8	chr19	24999529	25202432	1089.16	1619.1	1957.27	-0.57098	0.119083	-4.79483	1.62816e-06	0.000296183
ENSMUSG00000043557.15	Mdga1	chr17	29827956	29970087	200.065	295.772	840.801	-0.563175	0.175136	-3.21565	0.00130152	0.0386117
ENSMUSG00000038406.17	Scaf1	chr7	45002948	45016363	1351.26	1997.15	1730.98	-0.562306	0.150238	-3.74277	0.000182006	0.0117235
ENSMUSG00000070643.11	Sox13	chr1	133382303	133424377	849.886	1253.38	498.372	-0.55907	0.171558	-3.25879	0.0011189	0.0359655
ENSMUSG00000049577.15	Zfpm1	chr8	122282141	122337251	337.097	497.419	1667.64	-0.55855	0.157865	-3.53815	0.000402948	0.0199713
ENSMUSG00000037138.17	Aff3	chr1	38177326	38664955	902.321	1329.74	1521.33	-0.558188	0.168729	-3.30819	0.000939	0.0326559
ENSMUSG00000013846.10	St3gal1	chr15	67102875	67176830	1000.2	1472.02	1761.09	-0.555994	0.165219	-3.3652	0.000764888	0.0293101
ENSMUSG00000038954.14	Supt3	chr17	44777152	45119290	208.188	305.181	279.322	-0.554091	0.136481	-4.05984	4.91068e-05	0.00469892
ENSMUSG00000002111.8	Spi1	chr2	91082390	91115756	161.796	237.418	354.967	-0.552363	0.167051	-3.30656	0.000944502	0.0327784
ENSMUSG00000029413.14	Naaa	chr5	92257659	92278170	332.571	487.406	359.063	-0.549405	0.117283	-4.68444	2.8072e-06	0.000460103
ENSMUSG00000058099.16	Nfam1	chr15	82992973	83033306	334.781	489.217	899.732	-0.547066	0.140314	-3.89886	9.66447e-05	0.00754649
ENSMUSG00000026430.16	Rassf5	chr1	131176410	131245258	318.887	465.436	453.719	-0.545211	0.150727	-3.61721	0.000297798	0.0168827
ENSMUSG00000073775.4	Kti12	chr4	108847785	108849413	333.459	485.457	487.649	-0.544502	0.145785	-3.73495	0.000187749	0.0119884
ENSMUSG00000033685.13	Ucp2	chr7	100493337	100502020	1984.14	2890.17	3994.23	-0.541842	0.130705	-4.14552	3.39044e-05	0.00362099
ENSMUSG00000029050.15	Ski	chr4	155154075	155222592	3367.37	4899.45	2716.89	-0.540435	0.132063	-4.09226	4.27184e-05	0.00423245
ENSMUSG00000037306.13	Man1c1	chr4	134561690	134704290	332.436	481.628	428.89	-0.530921	0.147848	-3.59098	0.000329433	0.0181781
ENSMUSG00000015568.16	Lpl	chr8	68880491	68907448	1854.99	2679.49	9098.52	-0.530303	0.113078	-4.6897	2.73606e-06	0.000452927
ENSMUSG00000063952.16	Brpf3	chr17	28801090	28839949	1245.21	1798.75	1823.64	-0.529555	0.167079	-3.16949	0.00152708	0.0427014
ENSMUSG00000038608.15	Dock10	chr1	80501073	80758527	1581.06	2280.02	1839.76	-0.528499	0.0997412	-5.29871	1.16626e-07	3.38705e-05
ENSMUSG00000033697.15	Arhgap39	chr15	76723985	76818170	554.464	799.584	1217	-0.525571	0.121171	-4.33745	1.44146e-05	0.00182152
ENSMUSG00000022843.17	Clcn2	chr16	20702964	20717746	226.998	325.914	794.582	-0.52251	0.165955	-3.1485	0.00164108	0.0446817
ENSMUSG00000001229.9	Dpp9	chr17	56186807	56218905	1644.72	2360.92	1536.37	-0.520532	0.157721	-3.30033	0.000965712	0.0329654
ENSMUSG00000040940.18	Arhgef1	chr7	24902912	24926594	2608.77	3729.8	2214.06	-0.515111	0.159433	-3.23089	0.00123407	0.03765
ENSMUSG00000001521.12	Tulp3	chr6	128321161	128355851	985.676	1409.09	568.572	-0.514322	0.156374	-3.28904	0.00100528	0.0337555
ENSMUSG00000061393.14	Acvr2b	chr9	119402118	119434995	364.532	520.923	481.871	-0.512906	0.164333	-3.12114	0.00180155	0.047793
ENSMUSG00000035969.15	Rusc2	chr4	43381979	43427088	1870.45	2669.81	2533.3	-0.512606	0.155371	-3.29924	0.000969456	0.0330213
ENSMUSG00000043323.16	Fbrsl1	chr5	110361754	110448503	606.771	865.003	737.025	-0.509195	0.151703	-3.35652	0.000789304	0.0295681
ENSMUSG00000031832.15	Taf1c	chr8	119597871	119605222	276.226	394.054	408.964	-0.508989	0.149932	-3.39481	0.000686762	0.027263
ENSMUSG00000032741.9	Tpcn1	chr5	120534153	120588673	971.885	1381.78	1838.41	-0.505824	0.142117	-3.5592	0.000371991	0.0188894
ENSMUSG00000058454.15	Dhcr7	chr7	143823145	143848410	212.598	302.009	1425.59	-0.502177	0.158213	-3.17406	0.00150325	0.0424055
ENSMUSG00000045248.6	Med26	chr8	72494561	72548270	285.942	405.299	334.447	-0.501344	0.151474	-3.30978	0.000933702	0.0325624
ENSMUSG00000022565.15	Plec	chr15	76170974	76232574	13089.7	18528	7710.29	-0.501144	0.14624	-3.42687	0.000610583	0.0255245
ENSMUSG00000005686.17	Ampd3	chr7	110768206	110812405	189.134	267.546	762.367	-0.498924	0.159472	-3.1286	0.00175642	0.0468965
ENSMUSG00000000290.13	Itgb2	chr10	77530252	77565708	573.111	808.925	1322.97	-0.498748	0.12385	-4.02703	5.6486e-05	0.00522385
ENSMUSG00000032997.16	Chpf	chr1	75474569	75479307	488.55	689.115	701.206	-0.49529	0.123505	-4.01028	6.06474e-05	0.00551513
ENSMUSG00000034902.17	Pip5k1c	chr10	81292963	81319973	1753.68	2471.36	3014.91	-0.493779	0.0979418	-5.04156	4.61763e-07	0.000104713
ENSMUSG00000048546.8	Tob2	chr15	81848272	81858796	988.877	1393.14	1000.73	-0.492726	0.131568	-3.74503	0.000180371	0.0116635
ENSMUSG00000060063.9	Alox5ap	chr5	149264767	149288153	311.664	437.693	593.833	-0.490922	0.149061	-3.29344	0.000989709	0.0333679
ENSMUSG00000037622.14	Wdtc1	chr4	133292459	133353481	970.106	1364.83	1212.77	-0.490778	0.149179	-3.28986	0.00100238	0.0337264
ENSMUSG00000038301.15	Snx10	chr6	51523901	51590679	277.878	388.183	1466.38	-0.490305	0.114238	-4.29195	1.77115e-05	0.00212461
ENSMUSG00000072825.11	Cep170b	chr12	112720455	112746592	2531.47	3557.93	2882.43	-0.490291	0.139885	-3.50496	0.000456674	0.0213539
ENSMUSG00000027070.14	Lrp2	chr2	69424340	69586065	1691.32	2362.91	799.175	-0.482013	0.155579	-3.09819	0.00194704	0.049971
ENSMUSG00000052040.10	Klf13	chr7	63886351	63938915	3115	4347.16	2446.96	-0.480296	0.145082	-3.31051	0.000931268	0.0325624
ENSMUSG00000036002.12	Fam214b	chr4	43032414	43046220	503.359	703.149	1596.14	-0.480244	0.11224	-4.27872	1.87967e-05	0.00222258
ENSMUSG00000030761.15	Myo7a	chr7	98051060	98119524	831.85	1161.47	2018.52	-0.479408	0.079751	-6.01131	1.84032e-09	8.23367e-07
ENSMUSG00000036622.15	Atp13a2	chr4	140986873	141007330	1405.07	1960.84	3218.18	-0.478881	0.109196	-4.38551	1.15714e-05	0.00152026
ENSMUSG00000024014.7	Pim1	chr17	29490812	29496111	638.025	889.094	2412.93	-0.478241	0.127687	-3.74542	0.000180092	0.0116635
ENSMUSG00000024969.15	Mark2	chr19	7275396	7341860	1669.42	2324.48	1706.65	-0.476345	0.118983	-4.00347	6.24197e-05	0.00555536
ENSMUSG00000026269.14	Rnpepl1	chr1	92910783	92924384	1517.81	2112.48	1378.02	-0.475762	0.146357	-3.25071	0.00115118	0.0364067
ENSMUSG00000024042.6	Sik1	chr17	31844248	31855792	4037.65	5605.39	2530.16	-0.472822	0.136435	-3.46554	0.000529166	0.023422
ENSMUSG00000011877.13	Git1	chr11	77493562	77507786	1725.79	2394.63	1633.57	-0.47139	0.147545	-3.19488	0.00139889	0.0404756
ENSMUSG00000040722.7	Scamp5	chr9	57441327	57468060	161.025	221.96	1957.67	-0.470863	0.135603	-3.47238	0.000515871	0.0230837
ENSMUSG00000020120.15	Plek	chr11	16971206	17052381	494.292	684.077	1526.15	-0.46923	0.109126	-4.29989	1.70886e-05	0.00208004
ENSMUSG00000002489.16	Tiam1	chr16	89787111	90143769	940.678	1300.99	1861.52	-0.467966	0.114421	-4.08985	4.31644e-05	0.00423245
ENSMUSG00000021411.16	Pxdc1	chr13	34627834	34653486	259.604	358.9	663.409	-0.467756	0.137254	-3.40795	0.000654519	0.0265129
ENSMUSG00000026944.18	Abca2	chr2	25428703	25448540	1058.02	1463.79	1498.96	-0.467015	0.136779	-3.41438	0.000639264	0.0261293
ENSMUSG00000058571.11	Gpc6	chr14	116925315	117976544	393.481	543.095	754.779	-0.46458	0.144089	-3.22425	0.00126301	0.0379453
ENSMUSG00000036620.14	Mgat4b	chr11	50210890	50235103	1013.21	1399.43	1358.9	-0.463715	0.141965	-3.26639	0.00108926	0.0355654
ENSMUSG00000041268.17	Dmxl2	chr9	54365158	54501626	1064	1465.58	5568.08	-0.463132	0.116735	-3.96738	7.26673e-05	0.00616889
ENSMUSG00000050751.14	Pgbd5	chr8	124369049	124439658	265.984	366.59	427.74	-0.459952	0.144978	-3.17257	0.00151097	0.0424055
ENSMUSG00000031983.7	2310022B05Rik	chr8	124635756	124663369	1684.09	2316.66	1252.5	-0.45866	0.12292	-3.73137	0.000190444	0.0120328
ENSMUSG00000026176.13	Ctdsp1	chr1	74391509	74397285	1493.12	2052.07	1360.9	-0.457895	0.114901	-3.98514	6.74394e-05	0.00581454
ENSMUSG00000049295.17	Zfp219	chr14	52006077	52020733	992.132	1364	1020.83	-0.457214	0.125229	-3.65101	0.00026121	0.015594
ENSMUSG00000039158.11	Akna	chr4	63367125	63403354	743.935	1018	1072.42	-0.450584	0.141104	-3.19327	0.00140669	0.040498
ENSMUSG00000071226.11	Cecr2	chr6	120666369	120771190	964.005	1315.66	1454.59	-0.447593	0.127022	-3.52374	0.000425501	0.0205357
ENSMUSG00000030407.2	Qpctl	chr7	19139702	19149291	302.468	413.45	360.217	-0.446853	0.136062	-3.28418	0.00102279	0.0339984
ENSMUSG00000017721.15	Pigt	chr2	164497520	164508301	1004.09	1365.85	1231.93	-0.442599	0.120544	-3.67169	0.000240955	0.0147187
ENSMUSG00000036246.14	Gmip	chr8	69808679	69821870	389.902	529.351	1093.39	-0.440555	0.136829	-3.21974	0.00128307	0.0383393
ENSMUSG00000009076.10	Zmat5	chr11	4704678	4737669	246.441	333.95	236.125	-0.440354	0.136418	-3.22798	0.00124666	0.0377279
ENSMUSG00000031378.14	Abcd1	chrX	73716597	73738534	1018.05	1381.63	767.58	-0.439516	0.106437	-4.12936	3.63778e-05	0.00383566
ENSMUSG00000029135.10	Fosl2	chr5	32135801	32157842	2263.2	3068.71	1434.64	-0.438728	0.124586	-3.5215	0.00042912	0.02056
ENSMUSG00000039621.13	Prex1	chr2	166566342	166713832	915.147	1242.08	2234.16	-0.43817	0.092245	-4.75007	2.03344e-06	0.000354333
ENSMUSG00000068566.12	Myadm	chr7	3289080	3300442	2612.53	3540.44	2208.5	-0.437824	0.123977	-3.53149	0.000413225	0.0204195
ENSMUSG00000047417.17	Rexo1	chr10	80540922	80561560	1013.25	1374.33	1443.44	-0.437498	0.126941	-3.44647	0.000567954	0.0243573
ENSMUSG00000025743.14	Sdc3	chr4	130792537	130826319	1191.72	1613.26	4113.72	-0.435619	0.128702	-3.3847	0.000712565	0.0278861
ENSMUSG00000044340.7	Phlpp1	chr1	106171752	106394250	1437.28	1945.07	1382.53	-0.434992	0.105805	-4.11126	3.93503e-05	0.00402101
ENSMUSG00000090958.2	Lrrc32	chr7	98489283	98502181	352.745	478.161	522.313	-0.434109	0.133418	-3.25375	0.00113892	0.0361367
ENSMUSG00000001138.13	Cnnm3	chr1	36511867	36528237	665.297	899.664	726.362	-0.433955	0.129595	-3.34854	0.000812389	0.0297902
ENSMUSG00000030871.11	Ears2	chr7	122037213	122067263	237.297	320.076	454.799	-0.431489	0.106728	-4.04289	5.27957e-05	0.00501963
ENSMUSG00000055447.19	Cd47	chr16	49800533	49915010	2679.12	3612.95	3926.14	-0.43092	0.128676	-3.34887	0.000811428	0.0297902
ENSMUSG00000020143.15	Dock2	chr11	34226815	34783892	525.273	708.504	1513.19	-0.430919	0.133985	-3.21617	0.00129913	0.0386117
ENSMUSG00000031029.6	Eif3f	chr7	108934417	108942951	3023.83	4076.3	2846.21	-0.430218	0.107735	-3.99331	6.51573e-05	0.00570695
ENSMUSG00000075415.13	Fnbp1	chr2	31026206	31142008	1261.78	1700.14	1441.48	-0.429258	0.137704	-3.11725	0.00182546	0.0481956
ENSMUSG00000034471.12	Caskin2	chr11	115799183	115813639	2204.04	2967.39	1294.28	-0.428169	0.13579	-3.15316	0.00161515	0.0444139
ENSMUSG00000051695.6	Pcbp1	chr6	86524492	86526321	1537.03	2060.37	1802.98	-0.421424	0.130816	-3.2215	0.00127522	0.0382427
ENSMUSG00000034684.12	Sema3f	chr9	107681500	107710475	1495.93	1999.63	997.732	-0.417876	0.122507	-3.41104	0.000647163	0.026387
ENSMUSG00000026480.12	Ncf2	chr1	152800194	152836991	369.903	494.229	894.826	-0.417416	0.133938	-3.11648	0.00183026	0.0482453
ENSMUSG00000020272.8	Stk10	chr11	32533305	32624587	455.201	607.426	839.016	-0.415713	0.125864	-3.30289	0.000956953	0.0329654
ENSMUSG00000046876.16	Atxn1	chr13	45549755	45965008	3714.55	4955.64	3037.68	-0.415418	0.116126	-3.57731	0.000347147	0.0186214
ENSMUSG00000028893.8	Sesn2	chr4	132492032	132510501	470.217	627.958	449.597	-0.413506	0.130341	-3.17249	0.00151137	0.0424055
ENSMUSG00000048897.15	Zfp710	chr7	80024814	80094173	1324.29	1765.1	1342.78	-0.412661	0.0993314	-4.15439	3.26163e-05	0.00350604
ENSMUSG00000028670.14	Lypla2	chr4	135968224	135972626	499.704	665.054	820.828	-0.411401	0.113881	-3.61255	0.0003032	0.017072
ENSMUSG00000045817.8	Zfp36l2	chr17	84183931	84187947	789.532	1049.83	795.036	-0.410467	0.126077	-3.25568	0.0011312	0.0360809
ENSMUSG00000008855.17	Hdac5	chr11	102194432	102230166	2520.74	3352.41	2346.15	-0.410392	0.103415	-3.96841	7.23539e-05	0.00616889
ENSMUSG00000035203.16	Epn1	chr7	5080235	5098178	1718.12	2284.04	3443.92	-0.409665	0.116123	-3.52785	0.000418951	0.0204573
ENSMUSG00000009555.16	Cdk9	chr2	32705784	32713076	971.616	1288.55	1338.96	-0.405631	0.103769	-3.90899	9.26813e-05	0.00730594
ENSMUSG00000017639.13	Rab11fip4	chr11	79591212	79698023	224.648	295.844	2490.33	-0.405556	0.112861	-3.5934	0.000326392	0.0181312
ENSMUSG00000042608.15	Stk40	chr4	126103957	126141029	878.516	1165.48	782.168	-0.405504	0.12222	-3.31782	0.000907221	0.0319535
ENSMUSG00000027624.19	Epb41l1	chr2	156420909	156543214	1375.25	1818.53	3190.58	-0.402466	0.123293	-3.2643	0.00109735	0.0356341
ENSMUSG00000038267.15	Slc22a23	chr13	34179158	34345182	1616.11	2135.1	2978.49	-0.400222	0.113618	-3.52251	0.000427485	0.02056
ENSMUSG00000037295.7	Ldlrap1	chr4	134741554	134768024	1270.41	1672.63	1071.43	-0.396178	0.100415	-3.94542	7.96598e-05	0.00659344
ENSMUSG00000078908.10	Mon1b	chr8	113635587	113645179	568.492	748.228	702.225	-0.394723	0.110897	-3.55935	0.000371773	0.0188894
ENSMUSG00000032312.7	Csk	chr9	57626646	57653631	1325.66	1737.68	1826.31	-0.388779	0.0997926	-3.89587	9.78464e-05	0.00760446
ENSMUSG00000036908.16	Unc93b1	chr19	3935186	3949340	655.515	857.959	961.68	-0.388492	0.0977231	-3.97544	7.02503e-05	0.00602551
ENSMUSG00000001552.14	Jup	chr11	100368958	100397763	6694.24	8762.76	3340.99	-0.388108	0.109643	-3.53974	0.000400524	0.0199713
ENSMUSG00000033295.14	Ptprf	chr4	118208213	118291405	18035.4	23567.2	9676	-0.385822	0.116967	-3.29856	0.000971826	0.0330341
ENSMUSG00000030539.13	Sema4b	chr7	80186841	80226527	826.639	1080.13	1174.95	-0.383164	0.110273	-3.47468	0.000511463	0.0230702
ENSMUSG00000034165.16	Ccnd3	chr17	47505051	47599691	2397.66	3123.17	2792.55	-0.380591	0.103366	-3.68199	0.000231423	0.0141888
ENSMUSG00000024219.16	Anks1	chr17	27909306	28062775	3053.82	3975.58	2429.91	-0.379681	0.110534	-3.43497	0.000592617	0.025026
ENSMUSG00000029723.16	Tsc22d4	chr5	137745730	137768450	1378.71	1792.15	1527.99	-0.377044	0.101009	-3.73277	0.000189389	0.012012
ENSMUSG00000022540.16	Rogdi	chr16	5008730	5013553	329.466	428.085	835.827	-0.374826	0.119486	-3.13699	0.00170691	0.0460199
ENSMUSG00000028041.17	Adam15	chr3	89338542	89349996	1313.46	1703.06	962.358	-0.373317	0.115246	-3.23931	0.0011982	0.037114
ENSMUSG00000042570.14	Mier2	chr10	79540245	79555199	646.384	834.393	877.392	-0.368781	0.11701	-3.15172	0.00162311	0.0445354
ENSMUSG00000045374.18	Wdr81	chr11	75440944	75454717	1405.93	1817.52	1874.94	-0.368689	0.113614	-3.24511	0.00117405	0.0368092
ENSMUSG00000059851.15	Kmt5c	chr7	4740115	4747514	675.197	872.087	946.312	-0.366238	0.11066	-3.30959	0.000934343	0.0325624
ENSMUSG00000002058.13	Unc119	chr11	78343482	78349164	455.066	585.334	1023.19	-0.363709	0.107382	-3.38706	0.000706464	0.0277786
ENSMUSG00000057751.14	Megf6	chr4	154170730	154275713	1924.07	2476.83	1047.91	-0.36327	0.107087	-3.3923	0.000693095	0.0273831
ENSMUSG00000015143.15	Actn1	chr12	80167547	80260371	4671.93	6008.65	3203.98	-0.362578	0.09531	-3.80419	0.000142268	0.00989541
ENSMUSG00000079020.9	Slc45a4	chr15	73577424	73645762	615.714	791.956	764.602	-0.36193	0.108458	-3.33706	0.000846683	0.0305359
ENSMUSG00000032878.16	Ccdc85a	chr11	28385685	28584324	777.793	998.147	769.301	-0.358433	0.113116	-3.16872	0.00153112	0.0427422
ENSMUSG00000033009.15	Ogfod1	chr8	94037198	94067921	722.024	926.482	780.373	-0.358248	0.109071	-3.28453	0.00102152	0.0339984
ENSMUSG00000048701.13	Ccdc6	chr10	70097121	70193200	1582.71	2026.39	1876.64	-0.355455	0.10765	-3.30197	0.000960098	0.0329654
ENSMUSG00000050627.13	Gpd1l	chr9	114899341	114933987	1125.16	1436.65	1803.32	-0.352307	0.0771065	-4.5691	4.89825e-06	0.000723978
ENSMUSG00000040128.9	Pnrc1	chr4	33245423	33290163	1618.31	2064.09	1574.64	-0.350853	0.0989949	-3.54416	0.000393873	0.0198645
ENSMUSG00000058301.8	Upf1	chr8	70331525	70353278	2489.11	3166.74	3115.58	-0.346479	0.0933869	-3.71014	0.000207142	0.0129397
ENSMUSG00000027465.13	Tbc1d20	chr2	152293828	152313996	1768.88	2249.65	1458.16	-0.345883	0.0798995	-4.32897	1.49807e-05	0.00187872
ENSMUSG00000000594.7	Gm2a	chr11	55098115	55113029	677.865	859.277	2070.79	-0.345136	0.0900801	-3.83143	0.000127398	0.00929052
ENSMUSG00000057672.16	Pkn1	chr8	83666536	83699179	3684.68	4677.49	3505.51	-0.34333	0.102686	-3.34348	0.000827343	0.030167
ENSMUSG00000031827.13	Cotl1	chr8	119809222	119840544	1424.01	1804.08	2844.5	-0.342769	0.0971837	-3.52702	0.000420261	0.0204573
ENSMUSG00000031642.9	Sh3rf1	chr8	61223872	61396071	1788.49	2262.76	1522.55	-0.338068	0.094562	-3.57509	0.000350101	0.0186214
ENSMUSG00000020802.8	Ube2o	chr11	116537740	116581447	1479.94	1867.2	5091.14	-0.334497	0.106832	-3.13105	0.00174185	0.0468094
ENSMUSG00000025504.14	Eps8l2	chr7	141338880	141363020	1655.89	2085.15	1586.27	-0.331917	0.0978246	-3.39298	0.000691362	0.0273799
ENSMUSG00000055720.10	Ubl7	chr9	57910979	57929968	704.848	885.183	847.622	-0.327408	0.0944293	-3.46723	0.000525844	0.0233373
ENSMUSG00000051853.10	Arf3	chr15	98736634	98763214	2538.35	3186.14	2717.51	-0.326856	0.0989835	-3.30213	0.000959551	0.0329654
ENSMUSG00000031659.13	Adcy7	chr8	88272403	88329962	1775.81	2226.63	1939.13	-0.325813	0.0931063	-3.49936	0.000466373	0.0215887
ENSMUSG00000029475.17	Kdm2b	chr5	122870665	122989823	656.669	823.07	1744.54	-0.323414	0.094084	-3.4375	0.000587104	0.0249061
ENSMUSG00000098557.1	Kctd12	chr14	102976581	102982637	1677.97	2092.45	2579.72	-0.319219	0.0910954	-3.50423	0.000457934	0.0213539
ENSMUSG00000028849.17	Map7d1	chr4	126232167	126256343	1860.26	2312.37	2367.11	-0.312632	0.0990293	-3.15696	0.00159421	0.044067
ENSMUSG00000038459.10	Abhd17c	chr7	84109356	84151893	2021.12	2510.14	1547.17	-0.311452	0.0766443	-4.06361	4.83199e-05	0.00465051
ENSMUSG00000028920.9	Fbxo42	chr4	141147913	141204062	965.758	1198.21	1433.77	-0.310956	0.0776541	-4.00438	6.21815e-05	0.00555536
ENSMUSG00000005087.17	Cd44	chr2	102811141	102901665	1927.65	2391.14	1765.99	-0.310946	0.0890352	-3.49239	0.000478723	0.0220746
ENSMUSG00000020109.13	Dnajb12	chr10	59879556	59899302	1155.75	1434.09	1290.97	-0.308889	0.094845	-3.25678	0.00112685	0.0360112
ENSMUSG00000031834.15	Pik3r2	chr8	70768176	70776713	1151.73	1425.89	1960.48	-0.306834	0.0886566	-3.46093	0.00053831	0.0235321
ENSMUSG00000024851.13	Pitpnm1	chr19	4099998	4113965	604.564	748.613	1605.13	-0.306429	0.0896929	-3.41642	0.000634495	0.0259986
ENSMUSG00000048379.9	Socs4	chr14	47276931	47296102	962.614	1190.55	962.727	-0.306181	0.0964888	-3.17323	0.00150752	0.0424055
ENSMUSG00000030019.6	Fbxl14	chr6	119479668	119482630	682.103	844.717	851.3	-0.306052	0.0947818	-3.22902	0.00124217	0.0376867
ENSMUSG00000047412.16	Zbtb44	chr9	31030644	31075885	2458.94	3030.7	2224.67	-0.301309	0.093378	-3.22676	0.00125199	0.0378201
ENSMUSG00000027425.18	Kat14	chr2	144368983	144407676	896.687	1106.53	941.272	-0.300973	0.0905783	-3.3228	0.000891204	0.0315235
ENSMUSG00000024937.14	Ehbp1l1	chr19	5707376	5726317	1387.87	1706.96	3504.48	-0.299955	0.068742	-4.36349	1.28004e-05	0.00165545
ENSMUSG00000020536.12	Llgl1	chr11	60699723	60714186	1734.67	2133.24	1676.91	-0.296811	0.0889308	-3.33755	0.000845202	0.0305359
ENSMUSG00000036046.14	5031439G07Rik	chr15	84943936	84988551	1622.4	1993.63	3641.54	-0.296584	0.0670806	-4.42131	9.81063e-06	0.00133119
ENSMUSG00000022817.15	Itgb5	chr16	33829665	33949338	2073.84	2547.54	1974.33	-0.296142	0.0724374	-4.08825	4.34648e-05	0.00423245
ENSMUSG00000039844.19	Rapgef1	chr2	29619720	29740978	2909.07	3573.17	3286.3	-0.295788	0.0951124	-3.10988	0.00187165	0.0488696
ENSMUSG00000016528.10	Mapkapk2	chr1	131053700	131097826	3635.24	4433.11	2520.22	-0.285694	0.0733958	-3.89251	9.9213e-05	0.00767463
ENSMUSG00000041966.18	Dcaf17	chr2	71055328	71099142	1062.15	1295.32	1202.51	-0.285634	0.0861103	-3.31707	0.000909656	0.0319712
ENSMUSG00000026883.17	Dab2ip	chr2	35558266	35730994	4402.35	5345.75	3439.6	-0.279308	0.0887434	-3.14737	0.00164746	0.0447817
ENSMUSG00000034709.8	Ppp1r21	chr17	88530118	88588367	1095.16	1329.09	1468.08	-0.278066	0.0863515	-3.22017	0.00128115	0.0383393
ENSMUSG00000026483.13	Fam129a	chr1	151571186	151721939	1663.16	2013.92	2072.13	-0.27752	0.0808627	-3.43199	0.000599177	0.0252386
ENSMUSG00000003518.13	Dusp3	chr11	101971143	101987013	1749.45	2110.23	1392.26	-0.269595	0.0855871	-3.14994	0.00163302	0.0445354
ENSMUSG00000031523.16	Dlc1	chr8	36567751	36953143	11926.4	14330.9	5586.66	-0.264702	0.0850726	-3.11148	0.00186149	0.0487519
ENSMUSG00000004508.6	Gab2	chr7	97081586	97308946	1617.41	1940.6	1551.56	-0.262664	0.0820212	-3.20239	0.00136292	0.0396516
ENSMUSG00000027540.13	Ptpn1	chr2	167932057	167979385	2012.67	2393.21	1939.89	-0.248597	0.0786578	-3.16049	0.00157504	0.0437471
ENSMUSG00000039703.15	Nploc4	chr11	120380370	120437708	1680.77	1972.2	2091.56	-0.229136	0.0719698	-3.18378	0.00145365	0.0415241
ENSMUSG00000027763.13	Mbnl1	chr3	60472830	60629750	7010.35	8141.43	5787.99	-0.215894	0.0642626	-3.35957	0.000780646	0.0295041
ENSMUSG00000030002.15	Dusp11	chr6	85942268	85961667	3823.31	4423.52	3199.39	-0.210174	0.0640241	-3.28273	0.00102808	0.0340127
ENSMUSG00000004207.14	Psap	chr10	60277627	60302597	10817.9	12254.3	14714.9	-0.179936	0.051284	-3.50862	0.000450432	0.0211831
ENSMUSG00000039630.10	Hnrnpu	chr1	178321108	178337797	17476.5	15613.7	19149.6	0.1623	0.0460067	3.52774	0.000419129	0.0204573
ENSMUSG00000031314.18	Taf1	chrX	101532734	101601789	3672.31	3262.01	4322.86	0.169497	0.0515434	3.28843	0.00100749	0.0337611
ENSMUSG00000041879.13	Ipo9	chr1	135382312	135430499	3674.33	3239.3	4127.03	0.182243	0.0496507	3.67049	0.000242086	0.0147334
ENSMUSG00000029267.17	Mtf2	chr5	108065674	108109004	1671.56	1463.8	2050.26	0.189192	0.0602855	3.13827	0.00169948	0.0458944
ENSMUSG00000003131.7	Pafah1b2	chr9	45962859	46012690	3731	3243.99	5471.32	0.200847	0.0533384	3.76551	0.000166207	0.0111392
ENSMUSG00000066900.11	Suds3	chr5	117091680	117116113	2234.58	1943.46	2347.28	0.201295	0.0647579	3.10843	0.00188087	0.0489558
ENSMUSG00000033596.5	Rfwd3	chr8	111270944	111300222	1768.26	1536.11	2117.73	0.202214	0.064596	3.13044	0.00174544	0.0468299
ENSMUSG00000058799.16	Nap1l1	chr10	111473223	111498150	8228.67	7112.42	7835.22	0.209736	0.0595902	3.51964	0.000432137	0.02056
ENSMUSG00000001016.12	Ilf2	chr3	90476126	90488379	2321.53	2006	3800.21	0.210494	0.0650193	3.23741	0.00120619	0.037114
ENSMUSG00000009079.16	Ewsr1	chr11	5069689	5099266	8697.22	7505.54	9765.85	0.211949	0.068196	3.10794	0.00188397	0.0489596
ENSMUSG00000038116.16	Phf20	chr2	156196466	156309952	2040.81	1750.64	2439.97	0.220032	0.0562545	3.91137	9.17747e-05	0.00730594
ENSMUSG00000032624.15	Eml4	chr17	83350931	83480361	5182.06	4442.86	4114.35	0.22141	0.067079	3.30073	0.000964344	0.0329654
ENSMUSG00000020705.6	Ddx42	chr11	106216926	106249139	3851.17	3289.01	4288.8	0.226206	0.0627376	3.60558	0.000311454	0.0174183
ENSMUSG00000040549.16	Ckap5	chr2	91526762	91620664	6924.76	5917.45	9160.24	0.226318	0.0679961	3.32839	0.000873489	0.0312241
ENSMUSG00000068739.13	Sars	chr3	108424865	108445209	2832.57	2419.25	3982.63	0.227079	0.0696157	3.26189	0.00110672	0.0356775
ENSMUSG00000027014.14	Cwc22	chr2	77881159	77946375	1339.01	1141.51	1284.56	0.227239	0.0701647	3.23866	0.00120094	0.037114
ENSMUSG00000028060.14	Khdc4	chr3	88685803	88712924	3166.66	2700.56	2898.24	0.229145	0.0680105	3.36926	0.00075369	0.0290153
ENSMUSG00000066037.14	Hnrnpr	chr4	136310942	136359447	5829.62	4968.9	6243.87	0.230139	0.0655515	3.51081	0.000446738	0.0210693
ENSMUSG00000003809.14	Gcdh	chr8	84886393	84893921	905.185	770.61	2754.43	0.232173	0.0745105	3.11598	0.00183337	0.0482505
ENSMUSG00000027067.16	Ssrp1	chr2	85037234	85047109	3974.24	3373.17	5414.7	0.235716	0.0727735	3.23903	0.00119937	0.037114
ENSMUSG00000003778.14	Brd8	chr18	34598615	34624601	4202.98	3563.9	4625.83	0.237349	0.074555	3.18354	0.00145487	0.0415241
ENSMUSG00000009907.17	Vps4b	chr1	106764071	106796728	3629.5	3073.98	2550.25	0.238734	0.0713025	3.34819	0.000813409	0.0297902
ENSMUSG00000032309.15	Fbxo22	chr9	55208925	55224433	1000.65	844.537	1399.91	0.242389	0.0687482	3.52574	0.000422294	0.0204573
ENSMUSG00000027884.16	Clcc1	chr3	108653913	108678840	1319.5	1110.61	1203.78	0.247748	0.0646289	3.8334	0.000126385	0.00925745
ENSMUSG00000020687.13	Cdc27	chr11	104502745	104550620	3120.08	2624.82	3385.15	0.248101	0.0629541	3.94098	8.11482e-05	0.00668322
ENSMUSG00000020516.15	Rps6kb1	chr11	86498871	86544805	2514.83	2109.52	2426.81	0.253177	0.0580617	4.36047	1.29782e-05	0.00166543
ENSMUSG00000026843.15	Fubp3	chr2	31572651	31617526	2482.26	2077.74	1802.05	0.255877	0.0802112	3.19004	0.00142253	0.0407413
ENSMUSG00000004268.11	Emg1	chr6	124704085	124712178	1416.56	1183.68	1724.83	0.257097	0.0795367	3.23243	0.00122744	0.0375584
ENSMUSG00000028869.13	Gnl2	chr4	125016585	125055380	1946.86	1627.84	2147.34	0.257124	0.0764754	3.36218	0.000773291	0.0294277
ENSMUSG00000022391.16	Rangap1	chr15	81704248	81745530	1900.69	1587.39	4550.53	0.259593	0.0805118	3.22428	0.00126289	0.0379453
ENSMUSG00000004099.16	Dnmt1	chr9	20907209	20959888	4583.55	3827.6	7447.54	0.260226	0.0747247	3.48246	0.000496821	0.0226567
ENSMUSG00000024045.5	Akap8	chr17	32303676	32321153	3129.74	2608.05	3256.15	0.261938	0.0580111	4.51531	6.32227e-06	0.00088694
ENSMUSG00000030138.8	Bms1	chr6	118383381	118419474	2698.83	2249	2586.34	0.26196	0.0698451	3.75059	0.000176419	0.0114978
ENSMUSG00000052833.9	Sae1	chr7	16320234	16387806	1829.3	1525.56	2348.83	0.262499	0.0763456	3.4383	0.000585385	0.0249061
ENSMUSG00000029250.5	Polr2b	chr5	77310147	77349324	3464.41	2883.65	4256.44	0.263778	0.0786799	3.35254	0.000800728	0.0296538
ENSMUSG00000035726.8	Supt16	chr14	52160414	52197416	4769.7	3968.3	6475.28	0.264532	0.0626329	4.22352	2.40511e-05	0.0026721
ENSMUSG00000035575.11	Utp6	chr11	79932321	79962390	1576.1	1309.29	2057.39	0.266478	0.0770934	3.45657	0.000547103	0.0237973
ENSMUSG00000020288.13	Ahsa2	chr11	23487882	23498030	1181.31	976.826	1665.67	0.273194	0.0802945	3.4024	0.000667971	0.0267092
ENSMUSG00000018848.4	Rars	chr11	35808381	35834506	1650.04	1355.94	2312.91	0.281242	0.0844513	3.33022	0.000867763	0.031093
ENSMUSG00000038975.14	Rabggtb	chr3	153907287	153913009	1239.21	1017.43	1938.85	0.28323	0.0842176	3.36308	0.000770783	0.0293999
ENSMUSG00000022974.12	Paxbp1	chr16	91014037	91044543	2484.19	2032.83	2706.37	0.28909	0.081942	3.52798	0.000418745	0.0204573
ENSMUSG00000022884.15	Eif4a2	chr16	23107444	23114136	9347.71	7643.8	9910.44	0.289959	0.0865666	3.34955	0.000809436	0.0297902
ENSMUSG00000022370.13	Mrpl13	chr15	55534094	55557748	894.774	728.621	1008.64	0.294042	0.0934757	3.14566	0.00165715	0.0449713
ENSMUSG00000054766.13	Set	chr2	30057378	30072577	4965.03	4033.96	7177.66	0.298824	0.083183	3.59237	0.000327687	0.0181422
ENSMUSG00000022911.11	Arl13b	chr16	62793685	62847040	984.155	797.917	793.979	0.300448	0.092434	3.2504	0.00115242	0.0364067
ENSMUSG00000021134.17	Srsf5	chr12	80945504	80950507	14839.6	12043.9	13847.5	0.30087	0.0955051	3.1503	0.00163103	0.0445354
ENSMUSG00000034744.13	Nagk	chr6	83794982	83804018	804.014	653.389	931.014	0.300977	0.0788084	3.8191	0.000133942	0.00964032
ENSMUSG00000059939.13	9430015G10Rik	chr4	156109982	156127265	652.381	529.438	759.342	0.30153	0.0963485	3.12958	0.00175055	0.0468645
ENSMUSG00000029993.16	Nfu1	chr6	87009236	87028461	624.593	503.273	815.759	0.307682	0.0931251	3.30397	0.000953277	0.0329654
ENSMUSG00000037149.10	Ddx1	chr12	13216973	13249213	3347.85	2701.01	4601.48	0.30849	0.0854269	3.61116	0.000304833	0.0171058
ENSMUSG00000092558.3	Med20	chr17	47611582	47624418	1348.82	1088.24	1205.01	0.309428	0.0872987	3.54447	0.000393403	0.0198645
ENSMUSG00000041124.11	Msantd4	chr9	4376562	4386870	1472.37	1184.54	1736.7	0.311881	0.0937353	3.32725	0.000877082	0.0312241
ENSMUSG00000031311.17	Nono	chrX	101429318	101448591	9361.46	7537.19	10438.4	0.312212	0.090351	3.45554	0.000549188	0.0237973
ENSMUSG00000021639.17	Gtf2h2	chr13	100460218	100492579	569.415	457.853	573.647	0.312279	0.0962051	3.24597	0.00117051	0.0367741
ENSMUSG00000036403.15	Cep135	chr5	76588698	76646466	1327.41	1069.11	1003.09	0.313085	0.0915766	3.41883	0.000628902	0.0259622
ENSMUSG00000005370.3	Msh6	chr17	87975050	87990883	1752.21	1405.49	2438.37	0.315962	0.0868894	3.63637	0.000276505	0.0161172
ENSMUSG00000025364.13	Pa2g4	chr10	128557766	128565987	2043.6	1636.94	3253.22	0.319504	0.0673604	4.7432	2.10364e-06	0.000362746
ENSMUSG00000068922.14	Msto1	chr3	88905107	88913999	540.53	433.791	634.107	0.320567	0.0992261	3.23067	0.00123498	0.03765
ENSMUSG00000020994.5	Pnn	chr12	59066884	59073998	2334.78	1866.76	2569.55	0.321307	0.0943204	3.40654	0.000657908	0.0265635
ENSMUSG00000037260.8	Hgsnat	chr8	25944453	25976753	1358.89	1085.74	1546.9	0.323224	0.066922	4.82986	1.36629e-06	0.000257018
ENSMUSG00000041133.11	Smc1a	chrX	152016428	152062694	5635.1	4490.13	5825.28	0.327106	0.103632	3.15642	0.00159721	0.044067
ENSMUSG00000066551.12	Hmgb1	chr5	149046702	149184489	7663.94	6093.59	8658.98	0.330314	0.094677	3.48886	0.000485092	0.0223019
ENSMUSG00000027131.3	Emc4	chr2	112363011	112368027	594.874	473.27	674.143	0.330396	0.106201	3.11106	0.0018642	0.0487519
ENSMUSG00000025154.14	Arhgap19	chr19	41766588	41802084	885.605	704.356	1654.39	0.331211	0.0985699	3.36016	0.000778981	0.0295041
ENSMUSG00000046434.16	Hnrnpa1	chr15	103240432	103246692	8924	7089.08	12910	0.331621	0.0878833	3.77342	0.000161024	0.0109048
ENSMUSG00000007850.16	Hnrnph1	chr11	50376990	50386528	13761.7	10922.2	14346.2	0.333014	0.0903135	3.68731	0.000226636	0.013999
ENSMUSG00000022109.6	Med4	chr14	73510025	73518849	942.884	747.347	1027.94	0.333309	0.105793	3.15058	0.00162945	0.0445354
ENSMUSG00000023106.15	Denr	chr5	123907175	123928835	880.433	697.717	1136.78	0.334699	0.0994328	3.36608	0.000762448	0.0292844
ENSMUSG00000030204.10	Ddx47	chr6	135011612	135023776	2881.47	2278.93	2029.03	0.337895	0.0714704	4.72776	2.27011e-06	0.000387416
ENSMUSG00000050714.9	Zbtb26	chr2	37432168	37443135	775.675	613.158	718.546	0.339154	0.105518	3.21418	0.00130816	0.0387378
ENSMUSG00000031634.13	Ufsp2	chr8	45975528	45996958	1166.78	919.038	1258.7	0.341604	0.107369	3.18159	0.00146468	0.0416602
ENSMUSG00000026698.8	Pigc	chr1	161969186	161973435	700.129	548.002	587.249	0.350418	0.0959955	3.65036	0.000261878	0.015594
ENSMUSG00000024414.13	Mrpl27	chr11	94653767	94660089	551.74	432.348	563.151	0.350987	0.112954	3.10734	0.0018878	0.0489822
ENSMUSG00000031546.6	Gins4	chr8	23226616	23237659	689.448	539.76	837.645	0.352057	0.113472	3.10259	0.00191836	0.0494649
ENSMUSG00000021377.15	Dek	chr13	47084775	47106201	2173.72	1695.39	3568.99	0.357095	0.115089	3.10278	0.0019171	0.0494649
ENSMUSG00000029328.15	Hnrnpdl	chr5	100033577	100039664	4576.4	3568.57	6024.33	0.35798	0.0865979	4.13383	3.56773e-05	0.00378591
ENSMUSG00000025264.12	Tsr2	chrX	151087094	151096543	443.753	345.199	732.89	0.359836	0.110255	3.26368	0.00109976	0.0356341
ENSMUSG00000003153.10	Slc2a3	chr6	122727809	122801640	379.805	295.59	1613.24	0.359974	0.111937	3.21587	0.00130048	0.0386117
ENSMUSG00000022151.16	Ttc33	chr15	5185525	5218336	822.277	638.856	805.122	0.36101	0.0996868	3.62145	0.000292961	0.0166655
ENSMUSG00000040459.11	Arglu1	chr8	8665075	8690521	4707.72	3662.21	4145.55	0.361418	0.0957537	3.77445	0.000160361	0.0109048
ENSMUSG00000026739.13	Bmi1	chr2	18677018	18686629	1139.31	883.437	1279.5	0.364827	0.090459	4.03306	5.50541e-05	0.00512338
ENSMUSG00000024007.14	Ppil1	chr17	29250803	29264158	685.423	529.079	1143.3	0.369883	0.108257	3.41672	0.000633796	0.0259986
ENSMUSG00000031134.16	Rbmx	chrX	57383530	57393036	4043.25	3122.89	4875.98	0.371761	0.0852948	4.35855	1.30929e-05	0.00166723
ENSMUSG00000054770.16	Kctd18	chr1	57955101	58018956	771.035	596.669	729.768	0.371927	0.116459	3.19365	0.00140488	0.040498
ENSMUSG00000028248.15	Pnisr	chr4	21847583	21876475	7621.94	5886.49	6780.24	0.372265	0.0962583	3.86736	0.000110022	0.00835462
ENSMUSG00000019774.8	Mtrf1l	chr10	5811887	5823910	623.456	481.127	529.574	0.373432	0.10554	3.53829	0.000402725	0.0199713
ENSMUSG00000027469.16	Tpx2	chr2	152847964	152895321	1841.25	1419.22	2712.13	0.374306	0.114658	3.26454	0.00109642	0.0356341
ENSMUSG00000024974.10	Smc3	chr19	53600398	53645833	4277.1	3286.62	4560.96	0.379284	0.0828648	4.57714	4.71366e-06	0.000713123
ENSMUSG00000062604.11	Srpk2	chr5	23503264	23684617	3194.4	2446.9	3791.6	0.38372	0.081272	4.72142	2.34202e-06	0.00039561
ENSMUSG00000031590.8	Frg1	chr8	41397459	41417074	972.984	743.658	937.857	0.384586	0.100906	3.81134	0.000138216	0.00984767
ENSMUSG00000071415.6	Rpl23	chr11	97777527	97782437	21936.6	16747.1	18863.8	0.389262	0.124958	3.11514	0.00183855	0.04831
ENSMUSG00000049957.14	Ccdc137	chr11	120458115	120464358	637.237	487.336	638.158	0.389815	0.0833123	4.67896	2.88328e-06	0.00046794
ENSMUSG00000026273.13	Mterf4	chr1	93299211	93305915	838.202	637.24	675.021	0.393429	0.102111	3.85295	0.000116705	0.00878154
ENSMUSG00000030663.12	1110004F10Rik	chr7	116039397	116105210	1511.79	1148.99	2111.41	0.393615	0.119894	3.28304	0.00102694	0.0340127
ENSMUSG00000034424.5	Gcsh	chr8	116981810	116993537	587.268	443.297	1334.03	0.402352	0.112737	3.56895	0.000358413	0.0187166
ENSMUSG00000024844.14	Banf1	chr19	5364641	5366645	915.525	690.958	1245.44	0.403605	0.11271	3.58091	0.000342401	0.0186214
ENSMUSG00000056394.17	Lig1	chr7	13277283	13311433	1164.38	880.782	2148	0.404064	0.11339	3.5635	0.000365949	0.0188894
ENSMUSG00000028693.15	Nasp	chr4	116601052	116627941	1676.97	1261.39	2924.34	0.409331	0.102592	3.9899	6.61009e-05	0.00572897
ENSMUSG00000054226.13	Tprkb	chr6	85911865	85930284	442.831	331.944	874.556	0.415963	0.116331	3.57567	0.000349331	0.0186214
ENSMUSG00000008450.8	Nutf2	chr8	105860580	105879330	471.257	351.487	643.664	0.420895	0.130072	3.23587	0.00121272	0.0371766
ENSMUSG00000029066.12	Mrpl20	chr4	155802878	155809975	692.502	516.674	1008.04	0.422529	0.0992275	4.25818	2.06099e-05	0.00240264
ENSMUSG00000022913.16	Psmg1	chr16	95979933	95990960	455.454	340.183	577.197	0.42285	0.121363	3.48417	0.000493662	0.0225748
ENSMUSG00000026958.13	Dpp7	chr2	25352276	25356359	308.675	229.432	407.25	0.429146	0.112589	3.81162	0.000138057	0.00984767
ENSMUSG00000040220.10	Gas8	chr8	123518834	123536650	846.662	625.982	867.217	0.432414	0.131127	3.29767	0.000974913	0.0330711
ENSMUSG00000012443.3	Kif11	chr19	37376403	37421859	2188.58	1616.08	3406.88	0.437075	0.122133	3.57868	0.000345328	0.0186214
ENSMUSG00000003779.15	Kif20a	chr18	34624624	34633265	1487.26	1095.05	1821.56	0.440589	0.122761	3.589	0.000331944	0.0182143
ENSMUSG00000061232.15	H2-K1	chr17	33996017	34000333	2522.96	1843.68	2911.21	0.45194	0.134932	3.3494	0.000809869	0.0297902
ENSMUSG00000015217.11	Hmgb3	chrX	71555918	71560676	628.653	456.733	1884.8	0.456889	0.135515	3.37151	0.000747584	0.0288473
ENSMUSG00000020914.17	Top2a	chr11	98992943	99024189	8401.37	6116.94	11499	0.457596	0.13245	3.45486	0.000550584	0.0237973
ENSMUSG00000022323.11	Rida	chr15	34484021	34495255	334.683	242.595	1500.49	0.458489	0.142713	3.21266	0.00131513	0.0387378
ENSMUSG00000033031.13	Cip2a	chr16	48994185	49019709	677.841	492.616	829.37	0.458775	0.143041	3.2073	0.00133988	0.0391878
ENSMUSG00000060739.8	Nsa2	chr13	97129424	97137937	2706.89	1961.84	2292.7	0.4632	0.14091	3.2872	0.00101187	0.0338394
ENSMUSG00000021537.9	Cetn3	chr13	81783077	81797155	1379.66	997.036	1718.09	0.46623	0.146921	3.17333	0.001507	0.0424055
ENSMUSG00000027715.9	Ccna2	chr3	36564865	36572150	2009.22	1453.03	3851.16	0.466355	0.127937	3.64519	0.000267195	0.0157969
ENSMUSG00000035443.10	Thyn1	chr9	26999710	27007336	524.689	377.599	787.287	0.471003	0.131455	3.58301	0.00033966	0.0185569
ENSMUSG00000042489.15	Clspn	chr4	126556935	126593903	647.394	466.974	1340.79	0.471044	0.149066	3.15998	0.00157782	0.0437507
ENSMUSG00000030677.8	Kif22	chr7	127027729	127042471	837.372	601.189	1257.65	0.478117	0.146589	3.26162	0.00110778	0.0356775
ENSMUSG00000026605.14	Cenpf	chr1	189640606	189688086	3383.73	2425.81	4402.26	0.479686	0.138799	3.45596	0.000548329	0.0237973
ENSMUSG00000019773.7	Fbxo5	chr10	5799160	5805600	473.789	339.141	742.232	0.48372	0.140614	3.44006	0.000581579	0.024813
ENSMUSG00000020330.16	Hmmr	chr11	40701395	40733422	841.109	599.415	1527.95	0.487353	0.157272	3.09878	0.0019432	0.0499498
ENSMUSG00000045328.11	Cenpe	chr3	135212537	135273611	2219.9	1582.51	2863.72	0.487403	0.14963	3.25738	0.00112447	0.0360112
ENSMUSG00000019837.8	Gtf3c6	chr10	40247703	40258108	535.654	380.52	791.725	0.488147	0.122019	4.00059	6.3186e-05	0.00559348
ENSMUSG00000037197.11	Rbm17	chr2	11585437	11604153	1670.16	1187.38	2133.64	0.489738	0.103007	4.75442	1.99013e-06	0.000350474
ENSMUSG00000078784.8	1810022K09Rik	chr3	14606284	14611285	508.777	359.861	604.631	0.496199	0.153083	3.24137	0.00118956	0.037114
ENSMUSG00000032586.9	Traip	chr9	107950136	107972270	222.764	158.82	461.463	0.498107	0.150833	3.30237	0.000958705	0.0329654
ENSMUSG00000033970.15	Rfc3	chr5	151642756	151651242	575.656	405.602	703.65	0.501049	0.124101	4.03742	5.40415e-05	0.00508297
ENSMUSG00000020897.12	Aurkb	chr11	69045647	69051664	697.38	491.018	912.656	0.504868	0.147588	3.42079	0.000624388	0.0259051
ENSMUSG00000036850.4	Mrpl41	chr2	24974117	24975098	467.87	327.075	674.895	0.511508	0.135975	3.76177	0.000168714	0.0111715
ENSMUSG00000027331.15	Knstrn	chr2	118814003	118853957	961.486	673.697	1062.56	0.512751	0.136288	3.76226	0.000168384	0.0111715
ENSMUSG00000045751.16	Mms22l	chr4	24496451	24602950	478.888	333.802	671.946	0.520583	0.160751	3.23844	0.00120184	0.037114
ENSMUSG00000047534.17	Mis18bp1	chr12	65132734	65172604	496.196	344.545	687.436	0.52322	0.160028	3.26956	0.00107713	0.0353086
ENSMUSG00000028312.19	Smc2	chr4	52439243	52488260	2255.58	1564.1	3461.07	0.526999	0.114473	4.60372	4.15013e-06	0.000648125
ENSMUSG00000037725.8	Ckap2	chr8	22168160	22185819	847.191	586.197	782.261	0.529009	0.157253	3.36407	0.000768022	0.0293622
ENSMUSG00000005470.8	Asf1b	chr8	83955507	83970197	306.779	212.523	686.443	0.529364	0.14862	3.56186	0.000368231	0.0188894
ENSMUSG00000029752.12	Asns	chr6	7675169	7693254	388.676	267.984	3016.25	0.53609	0.122192	4.38729	1.14773e-05	0.00152026
ENSMUSG00000025993.10	Slc40a1	chr1	45908068	45926523	961.349	658.983	3865.11	0.541415	0.117802	4.59598	4.30719e-06	0.000666367
ENSMUSG00000017716.15	Birc5	chr11	117849251	117855743	730.142	500.517	1361.25	0.543945	0.152193	3.57406	0.000351493	0.0186214
ENSMUSG00000000028.15	Cdc45	chr16	18780447	18811987	459.627	313.127	746.347	0.549487	0.144286	3.80832	0.000139916	0.00984767
ENSMUSG00000078866.10	Zfp970	chr2	177464733	177478129	1698.31	1156.65	771.125	0.553779	0.143938	3.84733	0.000119412	0.00894457
ENSMUSG00000020354.15	Sgcd	chr11	46896253	47988969	444.305	301.582	302.911	0.558527	0.178137	3.13537	0.00171637	0.0461996
ENSMUSG00000024800.7	Rpp30	chr19	36083716	36104772	291.787	196.41	330.573	0.563956	0.173743	3.24592	0.00117071	0.0367741
ENSMUSG00000072969.2	Armcx5	chrX	135742733	135747322	374.304	253.668	321.857	0.564133	0.133554	4.22401	2.39998e-05	0.0026721
ENSMUSG00000024989.14	Cep55	chr19	38055025	38074425	649.92	438.347	398.934	0.567424	0.165523	3.42806	0.000607911	0.0255245
ENSMUSG00000042606.9	Hirip3	chr7	126861972	126865377	370.771	251.059	471.598	0.569128	0.155433	3.66155	0.00025069	0.0151457
ENSMUSG00000024791.10	Cdca5	chr19	6084983	6091777	216.931	146.129	387.144	0.571186	0.174762	3.26837	0.00108169	0.035388
ENSMUSG00000030346.16	Rad51ap1	chr6	126923050	126939587	313.963	209.209	506.898	0.583082	0.168315	3.46423	0.000531746	0.0234445
ENSMUSG00000090641.2	Zfp712	chr13	67038596	67061170	218.835	145.371	262.885	0.586618	0.189216	3.10026	0.00193352	0.0497784
ENSMUSG00000039748.11	Exo1	chr1	175880581	175913489	376.043	247.361	472.175	0.60219	0.171891	3.50331	0.000459506	0.021367
ENSMUSG00000022034.10	Esco2	chr14	65819038	65833994	305.114	198.244	552.634	0.618518	0.175662	3.52106	0.000429825	0.02056
ENSMUSG00000073676.4	Hspe1	chr1	55088132	55091307	766.85	498.011	1539.43	0.619214	0.17044	3.63303	0.000280116	0.0161627
ENSMUSG00000044258.10	Ctla2a	chr13	60934155	60936625	629.471	407.114	261.383	0.627582	0.193765	3.23889	0.00119997	0.037114
ENSMUSG00000028212.16	Ccne2	chr4	11191351	11204779	436.376	278.018	740.631	0.644848	0.174627	3.69272	0.000221868	0.0138076
ENSMUSG00000071266.13	Zfp946	chr17	22424222	22456689	294.854	187.45	431.533	0.650766	0.151126	4.30611	1.66154e-05	0.00203741
ENSMUSG00000005233.16	Spc25	chr2	69193895	69206194	406.436	257.884	597.441	0.653418	0.165316	3.95254	7.73263e-05	0.00646495
ENSMUSG00000032412.8	Atp1b3	chr9	96332655	96364442	3934.87	2492.38	2907.34	0.657984	0.0945344	6.96026	3.39649e-12	3.12364e-09
ENSMUSG00000028678.13	Kif2c	chr4	117159639	117182639	796.383	500.39	869.123	0.668992	0.152532	4.38591	1.15503e-05	0.00152026
ENSMUSG00000020018.6	Snrpf	chr10	93583029	93589706	814.307	509.61	996.376	0.672535	0.175368	3.83499	0.000125568	0.00924579
ENSMUSG00000053553.11	3110082I17Rik	chr5	139359739	139460527	202.192	126.597	243.465	0.674577	0.194748	3.46385	0.000532508	0.0234445
ENSMUSG00000029283.17	Cdc7	chr5	106964322	106984432	793.609	485.581	1129.41	0.707626	0.111867	6.32561	2.52235e-10	1.30484e-07
ENSMUSG00000023940.14	Sgo1	chr17	53674786	53689333	349.602	211.747	520.866	0.718957	0.203929	3.52553	0.000422641	0.0204573
ENSMUSG00000028004.12	Npy2r	chr3	82538383	82548084	236.945	143.316	108.976	0.725418	0.208633	3.477	0.00050706	0.0229341
ENSMUSG00000064065.15	Ipcef1	chr10	6885796	7052478	81.7604	48.6016	395.957	0.735536	0.233007	3.15671	0.00159557	0.044067
ENSMUSG00000022584.14	Ly6c2	chr15	75108158	75111970	221.134	132.214	525.16	0.736718	0.229639	3.20816	0.00133586	0.0391395
ENSMUSG00000054612.4	Mgmt	chr7	136894614	137130266	137.803	82.2263	123.689	0.746163	0.239196	3.11946	0.00181182	0.0479885
ENSMUSG00000017697.3	Ada	chr2	163726584	163750239	113.96	67.7973	131.791	0.761161	0.226796	3.35614	0.000790387	0.0295681
ENSMUSG00000009292.18	Trpm2	chr10	77907722	77970563	148.999	87.349	710.45	0.761266	0.176165	4.32132	1.55098e-05	0.00193044
ENSMUSG00000028859.14	Csf3r	chr4	126024550	126044440	264.23	154.047	445.727	0.779184	0.197286	3.94952	7.83069e-05	0.00651403
ENSMUSG00000021822.3	Plau	chr14	20836660	20843385	270.728	156.135	206.673	0.794765	0.203714	3.90137	9.56488e-05	0.00750413
ENSMUSG00000005413.8	Hmox1	chr8	75093621	75100589	893.292	513.889	1866.63	0.79771	0.112444	7.09429	1.30021e-12	1.2661e-09
ENSMUSG00000021714.15	Cenpk	chr13	104228611	104252392	133.682	76.2595	233.318	0.801319	0.207284	3.8658	0.000110725	0.00836956
ENSMUSG00000041396.13	Mettl18	chr1	163994889	163997243	121.717	69.7306	123.553	0.807879	0.235959	3.42381	0.000617491	0.0256833
ENSMUSG00000036223.15	Ska1	chr18	74195299	74207818	118.273	67.4892	199.617	0.810241	0.213914	3.78769	0.000152056	0.0104446
ENSMUSG00000030865.4	Chp2	chr7	122219496	122222824	130.924	72.8341	233.931	0.847974	0.248759	3.40882	0.000652442	0.0265129
ENSMUSG00000035459.18	Stab2	chr10	86841198	87008025	1078.73	587.827	4279.61	0.875216	0.258799	3.38184	0.000720029	0.0281117
ENSMUSG00000026390.7	Marco	chr1	120474538	120505024	188.106	94.2185	1016.92	0.989432	0.21922	4.51342	6.37914e-06	0.000887397
ENSMUSG00000000673.8	Haao	chr17	83831356	83846790	26.5047	12.8877	1336.32	1.05329	0.33907	3.1064	0.00189383	0.0490618
ENSMUSG00000064141.14	Zfp69	chr4	120930137	120951699	309.185	147.928	160.016	1.06025	0.301793	3.51315	0.000442821	0.0209441
ENSMUSG00000049230.8	Gm9833	chr3	10088110	10092565	95.6494	44.1207	142.51	1.09732	0.291336	3.76649	0.000165557	0.0111392
ENSMUSG00000082229.1	Nap1l2	chrX	103184176	103186640	23.4941	10.3232	573.186	1.12497	0.360743	3.11849	0.00181779	0.0480698
ENSMUSG00000004668.14	Abca13	chr11	9191942	9684259	143.314	63.0128	1417.92	1.18572	0.240136	4.9377	7.905e-07	0.000164509
ENSMUSG00000036030.9	Prtg	chr9	72806874	72917291	43.0448	18.5738	198.011	1.19006	0.333092	3.57278	0.000353216	0.0186214
ENSMUSG00000025892.16	Gria4	chr9	4417896	4796234	31.03	13.1875	1793.98	1.23022	0.310897	3.95701	7.58939e-05	0.0063774
ENSMUSG00000038357.10	Camp	chr9	109847379	109849617	146.303	62.0205	3179.68	1.23287	0.352342	3.49907	0.000466882	0.0215887
ENSMUSG00000028175.15	Depdc1a	chr3	159495433	159529955	183.863	75.8885	246.693	1.27068	0.247491	5.13427	2.83245e-07	7.10431e-05
ENSMUSG00000071561.2	BC100530	chr16	36359382	36367748	256.104	104.001	2259.11	1.29652	0.386588	3.35376	0.000797221	0.0296206
ENSMUSG00000054589.1	Gm9949	chr18	62180126	62184405	70.1751	28.2597	47.8497	1.32263	0.38364	3.44757	0.000565647	0.0243214
ENSMUSG00000052372.10	Il1rapl1	chrX	86740870	88115645	16.6082	6.34403	292.436	1.34987	0.420389	3.21099	0.00132278	0.0388251
ENSMUSG00000059108.4	Ifitm6	chr7	141015699	141017924	77.7652	29.5899	415.648	1.39499	0.252866	5.51672	3.45376e-08	1.09949e-05
ENSMUSG00000052749.9	Trim30b	chr7	104355382	104369884	93.6176	35.5925	107.734	1.39667	0.371499	3.75955	0.000170216	0.0112261
ENSMUSG00000026058.11	Khdrbs2	chr1	32172714	32658568	15.817	5.69604	519.153	1.40791	0.439287	3.20498	0.00135072	0.0393658
ENSMUSG00000030731.13	Syt3	chr7	44384102	44400187	24.7526	9.37666	322.72	1.45023	0.415756	3.48817	0.000486346	0.0223019
ENSMUSG00000079597.2	Gm5483	chr16	36184212	36188111	205.705	73.7723	1551.45	1.47139	0.244762	6.01151	1.83806e-09	8.23367e-07
ENSMUSG00000030786.18	Itgam	chr7	128062640	128118491	75.4487	26.5213	188.973	1.49195	0.256944	5.80653	6.37824e-09	2.57525e-06
ENSMUSG00000026581.14	Sell	chr1	164061982	164084181	277.901	98.5317	531.003	1.49316	0.272099	5.48755	4.07539e-08	1.27291e-05
ENSMUSG00000094733.1	Gm5416	chr16	36210403	36217788	30.0819	10.479	71.8631	1.4956	0.448095	3.3377	0.000844761	0.0305359
ENSMUSG00000043857.16	Mgat5b	chr11	116918863	116986948	13.3111	4.77032	953.378	1.55268	0.479742	3.2365	0.00121005	0.0371636
ENSMUSG00000051748.2	Wfdc21	chr11	83746940	83752642	35.542	11.8893	220.043	1.55623	0.341341	4.55916	5.13583e-06	0.000745776
ENSMUSG00000017737.2	Mmp9	chr2	164940780	164955850	251.45	85.1699	1178.03	1.5582	0.207327	7.51565	5.66294e-14	7.2111e-11
ENSMUSG00000054034.10	Tceal5	chrX	136200948	136203876	18.173	6.01015	227.489	1.59264	0.508948	3.12927	0.00175239	0.0468645
ENSMUSG00000026938.10	Fcna	chr2	25624666	25628030	266.957	86.211	803.203	1.62583	0.234143	6.94373	3.81884e-12	3.32722e-09
ENSMUSG00000056054.9	S100a8	chr3	90668978	90670035	862.878	278.076	6534.86	1.63164	0.289368	5.63864	1.71402e-08	6.16823e-06
ENSMUSG00000000157.16	Itgb2l	chr16	96422288	96443619	62.3101	19.8609	698.797	1.64523	0.342861	4.79852	1.59839e-06	0.000293998
ENSMUSG00000022026.7	Olfm4	chr14	79984081	80023139	408.067	129.715	2911.53	1.6485	0.177701	9.27681	1.74634e-20	7.22724e-17
ENSMUSG00000109771.1	Gm35315	chr5	110076136	110094420	34.3434	10.9368	42.8306	1.66159	0.466201	3.56411	0.000365092	0.0188894
ENSMUSG00000096887.2	Gm20594	chr6	79817916	79818364	17.7979	5.5174	45.2234	1.6887	0.502597	3.35995	0.000779562	0.0295041
ENSMUSG00000059657.5	Stfa2l1	chr16	36156811	36161953	216.12	66.3262	1259.74	1.6954	0.363374	4.66572	3.07538e-06	0.000489518
ENSMUSG00000005800.3	Mmp8	chr9	7558456	7568485	410.422	125.185	1179.56	1.70666	0.192709	8.85614	8.28304e-19	2.28529e-15
ENSMUSG00000000204.16	Slfn4	chr11	83175186	83190216	527.563	157.593	925.082	1.74214	0.431041	4.0417	5.30648e-05	0.00501963
ENSMUSG00000030092.14	Cntn6	chr6	104492790	104863406	26.1763	8.08753	535.37	1.74258	0.379763	4.58859	4.46244e-06	0.000683994
ENSMUSG00000022902.8	Stfa2	chr16	36403992	36408457	206.724	60.6732	1071.15	1.75647	0.268995	6.52974	6.58835e-11	4.03939e-08
ENSMUSG00000056071.12	S100a9	chr3	90692632	90695721	2180.8	620.583	16236.5	1.81239	0.325874	5.56162	2.67281e-08	8.84913e-06
ENSMUSG00000038180.11	Spag4	chr2	156065175	156070617	38.8674	11.032	81.0996	1.8338	0.541076	3.38918	0.000701032	0.0276307
ENSMUSG00000071562.6	Stfa1	chr16	36276951	36285373	333.255	92.5749	2327.62	1.84203	0.290818	6.33395	2.38964e-10	1.27607e-07
ENSMUSG00000022651.6	Retnlg	chr16	48872621	48874496	167.389	44.8517	446.489	1.89225	0.226996	8.33606	7.68099e-17	1.81644e-13
ENSMUSG00000029716.13	Tfr2	chr5	137569840	137587481	16.853	4.31689	2348.82	1.93239	0.482056	4.00864	6.10687e-05	0.00551513
ENSMUSG00000030144.4	Clec4d	chr6	123262111	123275265	70.3051	18.0472	47.1602	1.95897	0.454374	4.31136	1.62254e-05	0.00200444
ENSMUSG00000015854.7	Cd5l	chr3	87357881	87371073	47.3525	11.9728	1378.93	1.97019	0.512661	3.84307	0.000121507	0.00906049
ENSMUSG00000044103.4	Il1f9	chr2	24186476	24193568	29.1215	7.32568	58.6729	1.98605	0.542836	3.65865	0.000253544	0.0152624
ENSMUSG00000068587.9	Mgam	chr6	40628831	40769123	67.8994	16.4851	1807.26	2.05808	0.310455	6.62926	3.37374e-11	2.23396e-08
ENSMUSG00000074634.12	Tmem267	chr13	119488039	119611059	329.285	73.9181	312.147	2.158	0.427456	5.04847	4.45367e-07	0.000102397
ENSMUSG00000069303.6	Hist1h2br	chr13	21833743	21837530	13.6228	2.86529	26.1862	2.21669	0.693219	3.19767	0.00138543	0.0401652
ENSMUSG00000004359.16	Spic	chr10	88674772	88685015	21.2706	4.30794	193.039	2.26967	0.566322	4.00774	6.13014e-05	0.00551513
ENSMUSG00000050966.9	Lin28a	chr4	134003330	134018841	11.1574	2.18019	112.355	2.32455	0.683924	3.39885	0.000676699	0.0269281
ENSMUSG00000054905.2	Stfa3	chr16	36450537	36455392	155.237	29.9779	1046.42	2.3726	0.710957	3.33719	0.0008463	0.0305359
ENSMUSG00000095620.7	2010005H15Rik	chr16	36221468	36257444	53.7342	9.84673	247.071	2.46465	0.471657	5.22552	1.73669e-07	4.71298e-05
ENSMUSG00000055609.8	Hba-x	chr11	32276400	32278116	410.273	69.3562	102.516	2.56594	0.518788	4.94603	7.5742e-07	0.000160748
ENSMUSG00000022652.7	Morc1	chr16	48431237	48630900	27.7229	4.1407	7.61311	2.75446	0.887487	3.10366	0.00191145	0.0494408
ENSMUSG00000073409.12	H2-Q6	chr17	35424850	35430055	74.3918	9.41692	162.012	2.99881	0.415533	7.21677	5.32355e-13	6.29471e-10
ENSMUSG00000052187.4	Hbb-y	chr7	103851749	103853216	873.461	108.576	153.719	3.0077	0.517951	5.80691	6.36362e-09	2.57525e-06
ENSMUSG00000060550.15	H2-Q7	chr17	35439155	35443773	112.805	13.6296	69.1818	3.07005	0.388395	7.90444	2.69146e-15	4.9505e-12
ENSMUSG00000052435.7	Cebpe	chr14	54710360	54712174	16.9175	1.47241	195.052	3.51683	0.769174	4.57221	4.8261e-06	0.00071974
ENSMUSG00000079594.2	BC117090	chr16	36321665	36334332	9.73942	0.758017	56.0878	3.71594	1.12202	3.31184	0.000926848	0.0325065
ENSMUSG00000090231.10	Cfb	chr17	34856374	34862518	3.64807	0	98.5461	3.71837	1.13687	3.27071	0.00107278	0.0353058
ENSMUSG00000070866.4	Zfp804a	chr2	82053222	82259879	10.1608	0.789762	313.707	3.7567	1.18702	3.1648	0.00155188	0.0431761
ENSMUSG00000055540.15	Epha6	chr16	59653483	60605531	4.14274	0	427.911	3.84232	1.10655	3.47234	0.000515947	0.0230837
ENSMUSG00000020481.15	Ankrd36	chr11	5569684	5689337	4.98272	0	47.8798	4.22689	1.18479	3.56762	0.000360233	0.0187525
ENSMUSG00000052217.6	Hbb-bh1	chr7	103841637	103843164	28.977	1.54068	16.2795	4.27517	1.03863	4.11615	3.85246e-05	0.00397163
ENSMUSG00000029273.10	Sult1d1	chr5	87554645	87569027	5.41089	0	304.803	4.2873	1.21813	3.51959	0.000432214	0.02056
ENSMUSG00000031845.15	Bco1	chr8	117095854	117133720	8.95141	0.379008	169.528	4.30609	1.15934	3.71426	0.000203798	0.0127791
ENSMUSG00000030762.11	Aqp8	chr7	123462291	123468004	10.3632	0.379008	3950.8	4.51241	1.28751	3.50475	0.00045703	0.0213539
ENSMUSG00000036216.5	Leap2	chr11	53422181	53423170	6.95975	0	354.913	4.67128	1.4464	3.22958	0.00123973	0.0376867
ENSMUSG00000094248.1	Hist1h2ao	chr13	21810465	21810944	11.7711	0.379008	17.1069	4.6994	1.18619	3.96175	7.4402e-05	0.00628393
ENSMUSG00000031932.14	Gpr83	chr9	14860210	14870789	7.59293	0	28.5111	4.77632	1.24909	3.82383	0.000131394	0.00953987
ENSMUSG00000032940.16	Rbm11	chr16	75592844	75602829	8.20697	0	42.2367	4.90656	1.14219	4.29576	1.74098e-05	0.00210367
ENSMUSG00000024114.15	Prss41	chr17	23836785	23844172	9.42387	0	6.07391	5.11322	1.22242	4.18286	2.87862e-05	0.00311455
ENSMUSG00000031620.16	Iqcm	chr8	75448694	75984503	44.1699	0.410754	10.0599	6.62104	1.46922	4.5065	6.59045e-06	0.000909152
ENSMUSG00000020713.6	Gh	chr11	106300271	106301865	1.22705	0	126.839	16.3635	3.98886	4.10229	4.09074e-05	0.00411944
ENSMUSG00000102439.4	Flg	chr3	93273523	93293686	3.26679	0	50.3521	17.492	3.65336	4.78792	1.68517e-06	0.00030322
ENSMUSG00000041991.18	Hrnr	chr3	93319749	93333570	2.76393	0	90.5227	20.6592	3.5611	5.80137	6.57761e-09	2.59252e-06

## Sheet: S226A liver
gene_id	gene_name	chr	start	end	mean.liver_S226A	mean.liver_WT2	baseMean	log2FoldChange	lfcSE	stat	pvalue	padj
ENSMUSG00000068231.5	Vmn1r43	chr6	89858934	89876413	47.1905	0	8.01375	7.06951	1.3981	5.05653	4.2696e-07	1.56378e-05
ENSMUSG00000037202.6	Prf1	chr10	61297833	61304680	21.8933	0	4.10462	5.96322	1.83532	3.24914	0.00115756	0.0121758
ENSMUSG00000027380.10	Acoxl	chr2	127838876	128123873	14.067	0	200.649	5.27112	1.132	4.65648	3.2166e-06	9.48235e-05
ENSMUSG00000094430.2	Smbd1	chr16	32804760	32810477	10.6211	0	6.19222	4.90806	1.77419	2.76636	0.00566855	0.0410502
ENSMUSG00000058248.12	Kcnh1	chr1	192190774	192510159	9.34359	0	204.149	4.82683	1.09123	4.4233	9.72034e-06	0.000242995
ENSMUSG00000032172.8	Olfm2	chr9	20667690	20746349	9.98546	0	564.094	4.82161	1.20644	3.99656	6.42691e-05	0.00120108
ENSMUSG00000037771.11	Slc32a1	chr2	158610767	158615748	15.6061	0.53967	313.535	4.73585	1.44184	3.28458	0.00102134	0.0110378
ENSMUSG00000032900.14	Tex43	chr18	56588350	56594782	9.12903	0	6.46474	4.69341	1.24647	3.76536	0.000166311	0.0026336
ENSMUSG00000036264.9	Fstl4	chr11	52764634	53188538	8.55478	0	87.1819	4.60769	1.1347	4.06071	4.89235e-05	0.000952304
ENSMUSG00000016327.9	Atp1b4	chrX	38316184	38336769	22.6132	0.941137	14.1872	4.57093	1.65901	2.75521	0.0058655	0.0420761
ENSMUSG00000028259.13	Fhl5	chr4	25199908	25242876	8.15384	0	40.8398	4.50995	1.27342	3.54159	0.000397717	0.00533285
ENSMUSG00000050840.8	Cdh20	chr1	104768529	104995481	8.29752	0	132.778	4.48184	1.11468	4.02074	5.80162e-05	0.00110085
ENSMUSG00000109305.1	1810010D01Rik	chr7	145205825	145208119	12.6989	0.470568	6.17135	4.44106	1.44297	3.07772	0.00208593	0.0194388
ENSMUSG00000073610.3	Gm10549	chr18	33464163	33472448	7.1392	0	6.15378	4.31002	1.38584	3.11003	0.00187066	0.0177575
ENSMUSG00000070471.3	Erich6	chr3	58616300	58637207	7.00098	0	7.01221	4.30531	1.33524	3.22438	0.00126245	0.0130493
ENSMUSG00000045761.15	Togaram2	chr17	71673261	71729669	18.4101	0.985537	186.497	4.30519	1.05858	4.06696	4.76296e-05	0.000933411
ENSMUSG00000090363.8	Gm3512	chr14	7153511	7174533	6.81988	0	14.8753	4.26081	1.33921	3.18158	0.00146472	0.0147247
ENSMUSG00000042641.18	Rgsl1	chr1	153779381	153844142	6.70268	0	15.2385	4.19143	1.25896	3.32929	0.000870664	0.00977537
ENSMUSG00000029608.10	Rph3a	chr5	120940499	121010092	6.3041	0	457.118	4.16917	1.48866	2.80063	0.00510033	0.0379545
ENSMUSG00000087408.10	Cers1	chr8	70315775	70331592	10.84	0.470568	209.343	4.16471	1.14719	3.63035	0.000283036	0.00407591
ENSMUSG00000030897.5	Cnga4	chr7	105404568	105408742	6.35151	0	3.61953	4.14271	1.52279	2.72048	0.00651877	0.0456656
ENSMUSG00000038570.15	Saxo2	chr7	82632960	82648528	10.2189	0.456669	141.077	4.14017	1.07275	3.85941	0.000113663	0.00195027
ENSMUSG00000096883.2	Shisa8	chr15	82206168	82212815	6.02137	0	19.4657	4.09504	1.25955	3.25118	0.00114927	0.012118
ENSMUSG00000042846.8	Lrrtm3	chr10	63928472	64090277	6.23063	0	335.826	4.08753	1.0957	3.73054	0.000191071	0.00294757
ENSMUSG00000102037.1	Bcl2a1a	chr9	88956900	88962419	23.5694	1.3376	23.351	4.06606	1.0505	3.87061	0.000108564	0.0018714
ENSMUSG00000071392.6	Ect2l	chr10	18128903	18210890	6.0408	0	112.529	4.02779	1.1745	3.42938	0.000604962	0.00739616
ENSMUSG00000013928.13	Thap8	chr7	30280094	30290237	9.32458	0.456669	5.95034	3.99637	1.28439	3.11149	0.00186146	0.0177089
ENSMUSG00000027168.21	Pax6	chr2	105668900	105697364	6.23738	0	388.386	3.98854	1.10381	3.61342	0.000302185	0.0043016
ENSMUSG00000019888.16	Mgat4c	chr10	101681487	102391469	6.17671	0	323.31	3.98223	1.09998	3.62026	0.000294304	0.00419977
ENSMUSG00000046182.8	Gsg1l	chr7	125878420	126082411	5.10297	0	163.663	3.95945	1.12309	3.52548	0.000422716	0.0056073
ENSMUSG00000033854.10	Kcnk10	chr12	98429437	98578310	5.54205	0	1136.58	3.94213	1.34917	2.92189	0.00347918	0.0285384
ENSMUSG00000045573.9	Penk	chr4	4133531	4138819	276.32	17.8829	419.929	3.91378	0.353909	11.0587	1.9894e-28	1.07701e-25
ENSMUSG00000053025.13	Sv2b	chr7	75114894	75309262	5.41367	0	731.592	3.9057	1.22677	3.18373	0.00145389	0.0146693
ENSMUSG00000036915.17	Kirrel2	chr7	30447534	30457690	275.784	18.368	55.5737	3.90457	0.698001	5.59393	2.21981e-08	1.11144e-06
ENSMUSG00000050538.8	B230217C12Rik	chr11	97840780	97844099	8.78563	0.53967	87.4727	3.89325	1.10515	3.52281	0.000426999	0.00563821
ENSMUSG00000035033.15	Tbr1	chr2	61802930	61814114	5.01145	0	451.592	3.87441	1.41376	2.74049	0.00613474	0.0435924
ENSMUSG00000048544.8	5930422O12Rik	chr8	33428709	33429548	8.76616	0.470568	9.76287	3.87204	1.29174	2.99755	0.00272162	0.0237648
ENSMUSG00000019787.9	Trdn	chr10	33080554	33476709	4.48084	0	40.5635	3.84677	1.30038	2.9582	0.00309444	0.0261174
ENSMUSG00000079330.8	Lemd1	chr1	132191431	132259227	5.40068	0	278.504	3.84347	1.24057	3.09814	0.00194739	0.0183451
ENSMUSG00000074575.4	Kcng1	chr2	168260117	168281736	7.96553	0.470568	48.1382	3.79288	1.28846	2.94372	0.00324289	0.0270616
ENSMUSG00000019775.17	Rgs17	chr10	5825663	5922400	39.5577	2.67521	545.481	3.77571	0.676283	5.58302	2.36375e-08	1.17334e-06
ENSMUSG00000037143.17	Cfap61	chr2	145934784	146215039	4.46285	0	129.698	3.73267	1.11859	3.33693	0.000847081	0.00961653
ENSMUSG00000028217.11	Cdh17	chr4	11758147	11817895	18.6647	1.3376	15.7061	3.72835	1.23738	3.01309	0.00258602	0.0228422
ENSMUSG00000036790.5	Slitrk2	chrX	66649318	66661393	4.20431	0	363.155	3.70608	1.1467	3.23194	0.00122952	0.0127853
ENSMUSG00000026407.17	Cacna1s	chr1	136052750	136119822	6.4012	0.470568	16.7861	3.58677	1.334	2.68873	0.00717238	0.0491509
ENSMUSG00000033676.13	Gabrb3	chr7	57419692	57828802	11.4913	0.891736	2210.5	3.58314	1.28622	2.78579	0.00533979	0.0393143
ENSMUSG00000035606.8	Ky	chr9	102505750	102546239	4.03571	0	38.7491	3.57038	1.20834	2.95479	0.00312881	0.0262868
ENSMUSG00000035818.14	Plekhs1	chr19	56461640	56486752	35.1648	3.07202	11.9535	3.56719	1.00305	3.55634	0.000376052	0.00509361
ENSMUSG00000009551.2	6330409D20Rik	chr2	32732620	32741016	4.40707	0	14.0593	3.54183	1.25755	2.81645	0.00485578	0.0365269
ENSMUSG00000054659.13	Pm20d2	chr4	33174230	33189737	3.2006	0	62.1483	3.51927	1.16818	3.01261	0.0025901	0.0228583
ENSMUSG00000041673.12	Lrrc18	chr14	32991382	33015291	4.38373	0	21.4181	3.5191	1.21602	2.89394	0.00380437	0.0306269
ENSMUSG00000024027.7	Glp1r	chr17	30901867	30936510	6.72734	0.470568	297.699	3.48624	1.13378	3.07487	0.00210596	0.0195518
ENSMUSG00000019102.10	Aldh3a1	chr11	61207537	61218421	4.04969	0	26.0472	3.47854	1.23912	2.80728	0.00499625	0.0373243
ENSMUSG00000078235.3	Fam43b	chr4	138394092	138396528	4.38373	0	69.4739	3.45768	1.13758	3.03949	0.00236979	0.0213824
ENSMUSG00000032023.7	Jhy	chr9	40894849	40964118	10.6328	0.941137	32.478	3.45634	1.14783	3.01119	0.00260222	0.0229379
ENSMUSG00000049148.8	Plcxd3	chr15	4375491	4575553	3.90601	0	321.721	3.4562	1.24345	2.77952	0.00544395	0.0398888
ENSMUSG00000097084.1	Foxl1	chr8	121127940	121130644	3.88267	0	22.3786	3.45277	1.22898	2.80946	0.00496244	0.0371839
ENSMUSG00000037196.6	Pacrg	chr17	10403012	10840311	4.04969	0	94.3933	3.45227	1.14221	3.02245	0.00250739	0.0223562
ENSMUSG00000022208.12	Jph4	chr14	55106826	55116935	4.21671	0	1052.04	3.44987	1.13229	3.0468	0.00231291	0.0210446
ENSMUSG00000042529.14	Kcnj12	chr11	61022564	61071131	3.90601	0	70.2389	3.44905	1.15352	2.99001	0.00278968	0.0242005
ENSMUSG00000079428.8	Tceal7	chrX	136214779	136226100	14.7758	1.38391	25.612	3.41698	1.21022	2.82343	0.00475131	0.0360384
ENSMUSG00000061816.15	Myl1	chr1	66924295	66945404	105.816	10.2734	195.374	3.36519	1.07065	3.14311	0.00167162	0.016315
ENSMUSG00000067872.2	Ccdc87	chr19	4839366	4842528	3.89665	0	22.147	3.33755	1.21667	2.74319	0.00608447	0.043324
ENSMUSG00000094634.8	Gm3468	chr14	6087295	6108665	2.88054	0	34.1805	3.33732	1.21203	2.75351	0.00589602	0.0422568
ENSMUSG00000029816.10	Gpnmb	chr6	49036546	49070929	313.361	31.2069	53.9365	3.32483	0.502958	6.61055	3.82898e-11	3.00151e-09
ENSMUSG00000041301.15	Cftr	chr6	18170687	18322768	38.4093	3.71515	611.756	3.32235	0.581253	5.71584	1.09164e-08	5.71346e-07
ENSMUSG00000040694.4	Apobec2	chr17	48419231	48432930	17.9564	1.83287	65.1902	3.30202	0.910383	3.62706	0.000286663	0.00410765
ENSMUSG00000022441.17	Efcab6	chr15	83866712	84065379	3.89665	0	137.855	3.29359	1.15743	2.84561	0.00443262	0.0342205
ENSMUSG00000037428.14	Vgf	chr5	137026392	137033351	3.81883	0	165.459	3.28845	1.15391	2.84983	0.0043743	0.033918
ENSMUSG00000074771.10	Ankef1	chr2	136501910	136562091	3.50267	0	46.8009	3.28555	1.17365	2.79942	0.0051194	0.0380801
ENSMUSG00000058589.14	Anks1b	chr10	89873509	90973300	2.56048	0	1841.31	3.27138	1.1437	2.86034	0.00423183	0.033113
ENSMUSG00000022947.8	Cbr3	chr16	93683215	93690990	134.261	14.4707	63.0335	3.26946	0.424163	7.70802	1.27784e-14	1.57002e-12
ENSMUSG00000023011.8	Faim2	chr15	99497012	99528165	3.06932	0	270.71	3.26891	1.15168	2.8384	0.00453409	0.0347868
ENSMUSG00000024347.16	Psd2	chr18	35964830	36014715	6.15984	0.470568	1213.56	3.25752	1.09743	2.96832	0.00299434	0.0254909
ENSMUSG00000025328.9	Padi3	chr4	140785365	140810648	48.3446	5.00335	8.03477	3.24883	1.04004	3.12376	0.00178556	0.0171185
ENSMUSG00000095562.7	Gm21887	chrX	170009659	170019281	110.606	11.833	75.0355	3.22156	0.763582	4.219	2.45383e-05	0.000529392
ENSMUSG00000020067.8	Mypn	chr10	63115795	63203952	12.7382	1.4117	25.5568	3.19435	1.06722	2.99315	0.00276117	0.0239893
ENSMUSG00000073733.4	Rsg1	chr4	141213956	141226756	34.1399	3.61634	28.297	3.19419	0.748202	4.26915	1.96217e-05	0.000436364
ENSMUSG00000024910.4	Ctsw	chr19	5465240	5468498	32.3436	3.56694	17.3276	3.1287	0.780107	4.0106	6.05635e-05	0.0011392
ENSMUSG00000022375.6	Lrrc6	chr15	66379858	66500910	12.5905	1.61901	83.9942	3.07842	0.905173	3.40092	0.000671603	0.00802958
ENSMUSG00000043924.16	Ncmap	chr4	135369576	135398227	11.2856	1.3376	15.4592	2.96688	1.08547	2.73326	0.00627101	0.044415
ENSMUSG00000021125.6	Arg2	chr12	79130777	79156301	80.2835	10.4904	131.593	2.934	0.378462	7.75244	9.01447e-15	1.1235e-12
ENSMUSG00000050896.12	Rtn4rl2	chr2	84871924	84886710	14.6947	2.15868	43.5741	2.89634	0.869502	3.33103	0.000865255	0.00974292
ENSMUSG00000116594.1	AC133488.1	chr16	18620466	18626427	45.017	6.29499	87.455	2.84541	0.535792	5.31066	1.09228e-07	4.68382e-06
ENSMUSG00000020878.6	Lrrc46	chr11	97034602	97041407	13.3139	1.88227	41.9909	2.84182	0.861963	3.29692	0.000977528	0.0106753
ENSMUSG00000034755.18	Pcdh11x	chrX	120290259	120910619	148.164	20.7541	1367.44	2.82677	0.380555	7.42803	1.10231e-13	1.22413e-11
ENSMUSG00000053914.9	Kdm4d	chr9	14462548	14500482	13.6687	2.06488	17.1234	2.78842	1.02063	2.73206	0.00629391	0.0445044
ENSMUSG00000074419.11	Gm15448	chr7	3816781	3825687	79.6106	11.6257	13.3574	2.76951	0.957052	2.89379	0.00380626	0.0306269
ENSMUSG00000024873.6	Cnih2	chr19	5092871	5098418	12.7915	1.88227	1147.84	2.74945	0.867764	3.16843	0.00153265	0.0153036
ENSMUSG00000041608.8	Entpd3	chr9	120539818	120568327	19.1158	2.77401	108.207	2.69941	0.654568	4.12395	3.72423e-05	0.000760831
ENSMUSG00000102418.1	Sh2d1b1	chr1	170277320	170286769	96.4832	14.7073	60.7337	2.69228	0.422344	6.37462	1.83416e-10	1.29166e-08
ENSMUSG00000062859.15	Tcp11	chr17	28066745	28080639	11.792	1.78347	61.0184	2.67161	0.87905	3.0392	0.00237205	0.0213916
ENSMUSG00000033316.14	Galnt9	chr5	110544355	110621380	12.7085	1.88227	326.345	2.66413	0.791357	3.36653	0.000761193	0.00885027
ENSMUSG00000034457.10	Eda2r	chrX	97333840	97377216	108.71	17.3226	58.2652	2.62429	0.472315	5.55623	2.7567e-08	1.34149e-06
ENSMUSG00000031972.5	Acta1	chr8	123891769	123894751	337.784	56.8331	284.621	2.57237	0.893373	2.87939	0.0039845	0.0315432
ENSMUSG00000021314.12	Amph	chr13	18948205	19150921	16.6871	2.82341	1574.56	2.53975	0.645622	3.9338	8.36138e-05	0.00150821
ENSMUSG00000051736.8	Fam229b	chr10	39118804	39133914	13.3365	2.35284	114.459	2.50777	0.910792	2.7534	0.005898	0.0422568
ENSMUSG00000027674.16	Pex5l	chr3	32949408	33143247	11.1746	1.88227	260.271	2.49472	0.796289	3.13294	0.00173066	0.0167123
ENSMUSG00000060882.5	Kcnd2	chr6	21215503	21729805	7.69633	1.4117	1291.24	2.4927	0.914559	2.72558	0.00641894	0.045094
ENSMUSG00000024558.12	Mapk4	chr18	73928486	74065359	45.8992	8.20197	368.99	2.47853	0.438736	5.64924	1.61155e-08	8.21131e-07
ENSMUSG00000020963.15	Tshr	chr12	91384563	91549808	57.2316	10.466	39.7879	2.47368	0.606486	4.0787	4.52879e-05	0.000898702
ENSMUSG00000030769.15	Slc5a11	chr7	123214780	123273253	41.9003	7.7017	10.4175	2.44791	0.865404	2.82863	0.00467473	0.0356129
ENSMUSG00000029189.10	Sel1l3	chr5	53107083	53213927	46.1017	8.64863	700.981	2.41566	0.388205	6.22264	4.88855e-10	3.19582e-08
ENSMUSG00000022311.15	Csmd3	chr15	47580637	48792063	40.6627	7.84836	2037.12	2.35268	0.520407	4.52084	6.15936e-06	0.000168039
ENSMUSG00000063683.12	Glyat	chr19	12633308	12653911	154.518	30.2354	27.4062	2.35119	0.663181	3.54532	0.000392137	0.00528256
ENSMUSG00000066867.8	Oas1e	chr5	120786226	120795530	72.3392	14.4008	15.0894	2.35079	0.601869	3.90582	9.39062e-05	0.00166513
ENSMUSG00000061082.11	Plac1	chrX	53069995	53240111	14.2362	2.75391	22.805	2.33959	0.861965	2.71425	0.00664253	0.0462521
ENSMUSG00000030621.17	Me3	chr7	89632392	89854359	10.0669	1.78347	151.995	2.33066	0.820716	2.83979	0.00451437	0.0346784
ENSMUSG00000046999.2	1110032F04Rik	chr3	68869586	68872163	27.908	5.59742	63.6463	2.31934	0.569018	4.07603	4.58112e-05	0.000907009
ENSMUSG00000042367.12	Gjb3	chr4	127325235	127330844	62.6901	12.5174	28.4554	2.30996	0.519369	4.44763	8.68214e-06	0.000220866
ENSMUSG00000031727.8	Pmfbp1	chr8	109494027	109542640	17.3005	3.16428	58.4808	2.30421	0.6469	3.56192	0.000368155	0.00501877
ENSMUSG00000074634.12	Tmem267	chr13	119488039	119611059	315.466	66.3615	312.147	2.25036	0.433708	5.18865	2.1182e-07	8.378e-06
ENSMUSG00000105096.1	Gbp10	chr5	105215699	105239533	116.549	25.5563	20.9102	2.1879	0.75341	2.90399	0.00368434	0.0298818
ENSMUSG00000032878.16	Ccdc85a	chr11	28385685	28584324	34.266	7.3901	769.301	2.16277	0.40932	5.28381	1.26524e-07	5.28167e-06
ENSMUSG00000025892.16	Gria4	chr9	4417896	4796234	72.2174	15.6627	1793.98	2.15545	0.301608	7.14653	8.89971e-13	8.66172e-11
ENSMUSG00000052387.15	Trpm3	chr19	22139119	22989884	18.7673	4.03751	1202.35	2.15532	0.558502	3.85911	0.000113802	0.00195027
ENSMUSG00000052861.13	Dnah6	chr6	73017606	73221651	91.1862	20.0735	1057.83	2.14631	0.267973	8.00942	1.1525e-15	1.57212e-13
ENSMUSG00000000792.2	Slc5a5	chr8	70882889	70892757	42.8913	9.63024	27.621	2.13206	0.68432	3.11559	0.0018358	0.0175032
ENSMUSG00000047394.8	Odf3b	chr15	89377449	89379282	16.3012	3.76455	85.6814	2.10976	0.740064	2.85077	0.00436131	0.0338509
ENSMUSG00000060985.15	Tdrd5	chr1	156255296	156303664	10.2306	2.35284	65.7114	2.10229	0.759976	2.76626	0.00567035	0.0410502
ENSMUSG00000048329.7	Mfsd6l	chr11	68556186	68558245	33.7342	7.80666	49.9058	2.07136	0.573653	3.61083	0.000305221	0.00432351
ENSMUSG00000015981.12	Stk32c	chr7	139103638	139213307	22.2413	5.01105	345.302	2.06285	0.579147	3.56188	0.000368209	0.00501877
ENSMUSG00000039824.4	Myl6b	chr10	128494157	128498685	20.6277	4.91535	97.1263	2.03094	0.730776	2.77916	0.00544999	0.0398888
ENSMUSG00000036923.12	Stox1	chr10	62659043	62726128	20.59	4.90455	113.109	1.99594	0.703733	2.83621	0.00456522	0.0349276
ENSMUSG00000052364.4	B630019K06Rik	chrX	8892382	8894964	23.6701	5.70592	257.857	1.98663	0.52339	3.7957	0.000147227	0.00237704
ENSMUSG00000035984.14	Nme5	chr18	34562634	34579115	9.67216	2.25404	172.817	1.98233	0.730586	2.71334	0.00666081	0.0463421
ENSMUSG00000078897.10	Gm4724	chr2	175422300	175435807	16.4916	4.32392	19.3269	1.95694	0.692939	2.82411	0.00474116	0.0359771
ENSMUSG00000072944.11	Nup62cl	chrX	140006805	140062712	77.4753	20.3237	46.9851	1.93605	0.490536	3.94681	7.91994e-05	0.00144123
ENSMUSG00000024401.14	Tnf	chr17	35199381	35202007	165.533	43.176	32.3156	1.93345	0.66224	2.91957	0.0035052	0.0286705
ENSMUSG00000020826.8	Nos2	chr11	78920787	78960254	12.548	3.50128	196.497	1.92826	0.636908	3.02754	0.00246553	0.0220852
ENSMUSG00000067297.4	Ifit1bl2	chr19	34617049	34640743	156.019	41.1686	49.9001	1.92193	0.310463	6.19053	5.99605e-10	3.84724e-08
ENSMUSG00000047420.8	Fam180a	chr6	35312668	35326141	32.9976	8.82544	25.2085	1.90868	0.521025	3.66332	0.00024897	0.00368331
ENSMUSG00000063234.5	Gpr84	chr15	103308235	103310612	174.365	46.3714	30.0917	1.90783	0.51413	3.71078	0.00020662	0.00315651
ENSMUSG00000033966.7	Cdkl4	chr17	80523550	80563834	30.2752	8.77948	133.421	1.90721	0.436364	4.37068	1.23861e-05	0.000299688
ENSMUSG00000055945.8	Prr18	chr17	8337459	8344113	17.0478	4.13631	416.435	1.90361	0.557965	3.4117	0.00064558	0.0077613
ENSMUSG00000022483.17	Col2a1	chr15	97975602	98004695	61.0205	16.2661	290.748	1.89924	0.520108	3.65163	0.00026058	0.00380953
ENSMUSG00000031497.9	Tnfsf13b	chr8	10006467	10039072	281.396	75.6644	59.6636	1.89821	0.384728	4.93392	8.05973e-07	2.72709e-05
ENSMUSG00000037759.6	Ptger2	chr14	44988195	45003820	125.473	33.7366	197.605	1.88003	0.273484	6.87436	6.22698e-12	5.53211e-10
ENSMUSG00000022534.14	Mefv	chr16	3707218	3718097	482.98	131.492	82.5214	1.87878	0.40319	4.6598	3.16516e-06	9.37321e-05
ENSMUSG00000034570.12	Inpp5j	chr11	3494375	3504821	307.021	83.9043	107.136	1.87448	0.3382	5.54253	2.98138e-08	1.43871e-06
ENSMUSG00000052496.5	Pkdrej	chr15	85814670	85821734	36.3933	10.2328	28.9604	1.85373	0.494331	3.74997	0.000176855	0.00276519
ENSMUSG00000052374.16	Actn2	chr13	12269426	12340760	49.891	14.0337	311.032	1.83951	0.658948	2.79159	0.00524501	0.0387933
ENSMUSG00000054892.14	Txk	chr5	72695978	72752777	48.4796	13.5319	17.6994	1.83087	0.627887	2.91592	0.00354639	0.0289254
ENSMUSG00000031880.7	Rrad	chr8	104628070	104631327	12.6225	3.72285	166.837	1.80999	0.61163	2.95928	0.00308355	0.0260709
ENSMUSG00000059395.4	Nkapl	chr13	21467047	21468509	30.0394	8.73163	32.9429	1.80558	0.513636	3.51529	0.000439271	0.00577135
ENSMUSG00000098132.1	Rassf10	chr7	112953962	112957457	19.5536	5.62212	162.957	1.78404	0.624876	2.85504	0.00430315	0.0335349
ENSMUSG00000025202.7	Scd3	chr19	44203288	44244016	19.4475	5.56772	20.2453	1.77512	0.650319	2.72961	0.00634096	0.0447457
ENSMUSG00000040809.10	Chil3	chr3	106147554	106167564	15956.9	4664.1	2622.04	1.77444	0.437688	4.05412	5.03228e-05	0.00097407
ENSMUSG00000058656.13	Samd12	chr15	53453810	53902537	12.1073	3.29398	378.611	1.76507	0.650168	2.71479	0.00663169	0.0462323
ENSMUSG00000072214.7	2021-09-05	chr16	18620502	18629954	109.479	31.9559	536.168	1.74962	0.270501	6.46808	9.9257e-11	7.34841e-09
ENSMUSG00000057074.6	Ces1g	chr8	93302369	93337308	654.857	195.147	101.871	1.74719	0.48876	3.57474	0.000350571	0.0048217
ENSMUSG00000086564.9	Cd101	chr3	100993529	101029556	94.7892	28.1022	61.0896	1.72851	0.452497	3.81994	0.000133482	0.00219878
ENSMUSG00000075602.10	Ly6a	chr15	74994877	74998031	197.307	60.2094	192.432	1.72366	0.398553	4.32479	1.52679e-05	0.000356471
ENSMUSG00000029861.17	Fam131b	chr6	42315312	42324643	22.0274	6.46445	928.67	1.72093	0.585114	2.94118	0.00326961	0.0272452
ENSMUSG00000004791.7	Pgf	chr12	85166635	85177790	23.4542	7.00912	83.8389	1.72089	0.567546	3.03216	0.00242809	0.0217949
ENSMUSG00000035773.6	Kiss1r	chr10	79916971	79922273	24.6764	8.0572	46.1528	1.71179	0.485404	3.52652	0.000421067	0.00560135
ENSMUSG00000040314.2	Ctsg	chr14	56099881	56102574	3551.82	1096.1	620.434	1.69608	0.63057	2.68975	0.00715055	0.0490598
ENSMUSG00000094733.1	Gm5416	chr16	36210403	36217788	353.75	109.719	71.8631	1.68908	0.342408	4.93293	8.10042e-07	2.73551e-05
ENSMUSG00000037463.14	Fbxo27	chr7	28692849	28699338	18.1847	5.49393	67.7098	1.67884	0.624733	2.68729	0.00720343	0.0493055
ENSMUSG00000032357.12	Tinag	chr9	76951693	77045794	72.8959	22.6654	600.2	1.67709	0.53349	3.14362	0.00166873	0.0163052
ENSMUSG00000028373.16	Astn2	chr4	65380803	66404611	72.4764	22.4889	695.788	1.66531	0.287103	5.80038	6.61667e-09	3.616e-07
ENSMUSG00000022367.7	Has2	chr15	56665627	56694539	180.263	57.0005	166.184	1.66465	0.280668	5.93103	3.01037e-09	1.75006e-07
ENSMUSG00000024897.8	Apba1	chr19	23758876	23949597	183.907	58.313	1734.19	1.65281	0.259139	6.3781	1.79302e-10	1.27305e-08
ENSMUSG00000042265.13	Trem1	chr17	48232768	48246924	530.778	168.683	107.337	1.65238	0.335649	4.92294	8.52532e-07	2.86782e-05
ENSMUSG00000068794.7	Col28a1	chr6	7997808	8192617	18.5772	5.92439	114.564	1.6495	0.541477	3.04629	0.00231683	0.0210692
ENSMUSG00000000627.15	Sema4f	chr6	82911885	82939769	37.2217	11.8874	390.538	1.64185	0.378377	4.3392	1.43002e-05	0.000336599
ENSMUSG00000026835.15	Fcnb	chr2	28076378	28084885	4602.19	1477.93	845.741	1.63758	0.117	13.9964	1.6399e-44	2.84096e-41
ENSMUSG00000036111.8	Lmo1	chr7	109138572	109175207	55.5458	17.4863	296.275	1.63153	0.312304	5.22418	1.7493e-07	7.01501e-06
ENSMUSG00000069830.10	Nlrp1a	chr11	71092236	71144704	158.977	51.059	40.7692	1.63028	0.422529	3.85839	0.000114135	0.00195383
ENSMUSG00000027793.6	Ccna1	chr3	55045469	55055501	22.8297	7.2203	150.228	1.6293	0.532526	3.05958	0.00221648	0.0202736
ENSMUSG00000020681.14	Ace	chr11	105967945	105989964	65.7294	21.1694	4341.24	1.62126	0.517961	3.13008	0.00174761	0.0168198
ENSMUSG00000037613.16	Tnfrsf23	chr7	143665809	143685872	114.202	37.0859	34.1869	1.62023	0.478916	3.38312	0.00071667	0.00844598
ENSMUSG00000027737.10	Slc7a11	chr3	49892526	50443614	147.469	47.8823	376.137	1.61857	0.402443	4.02185	5.7742e-05	0.00109805
ENSMUSG00000025916.10	Ppp1r42	chr1	9968624	10009136	54.8062	17.7373	22.1375	1.61443	0.484516	3.33204	0.00086213	0.00973634
ENSMUSG00000052435.7	Cebpe	chr14	54710360	54712174	967.737	316.919	195.052	1.61127	0.187664	8.58594	9.00956e-18	1.56082e-15
ENSMUSG00000054855.13	Rnd1	chr15	98663421	98677461	159.732	52.8609	297.506	1.59476	0.300724	5.30306	1.13879e-07	4.81181e-06
ENSMUSG00000074677.11	Sirpb1c	chr3	15795145	15848528	45.0623	14.8807	25.6608	1.59068	0.532954	2.98465	0.00283901	0.0244757
ENSMUSG00000036067.12	Slc2a6	chr2	27021363	27027998	78.0919	25.981	131.565	1.58476	0.49397	3.20822	0.00133558	0.0136666
ENSMUSG00000041754.5	Trem3	chr17	48247777	48258841	871.99	290.922	162.473	1.58433	0.290951	5.44536	5.17014e-08	2.38847e-06
ENSMUSG00000053101.3	Gpr141	chr13	19749682	19824257	961.841	321.801	211.846	1.58213	0.215059	7.35673	1.88464e-13	2.05343e-11
ENSMUSG00000046006.6	Gapt	chr13	110352616	110357199	350.936	117.64	59.6988	1.57632	0.394473	3.99601	6.44194e-05	0.00120129
ENSMUSG00000042417.5	Ccno	chr13	112987802	112990777	62.5036	21.0112	103.52	1.57366	0.419058	3.75523	0.000173182	0.00272499
ENSMUSG00000060803.5	Gstp1	chr19	4035407	4037921	6751.36	2290.43	1814.27	1.55999	0.149041	10.4668	1.22693e-25	5.59351e-23
ENSMUSG00000045362.8	Tnfrsf26	chr7	143607659	143628722	207.781	71.0192	46.3685	1.54798	0.5402	2.86557	0.00416264	0.0327046
ENSMUSG00000040907.15	Atp1a3	chr7	24978167	25005958	494.501	170.433	2616.46	1.54284	0.222477	6.93485	4.06657e-12	3.70786e-10
ENSMUSG00000050751.14	Pgbd5	chr8	124369049	124439658	19.8385	6.80993	427.74	1.53643	0.445614	3.44789	0.000564988	0.00702141
ENSMUSG00000054169.7	Ceacam10	chr7	24777206	24784657	333.985	114.786	62.726	1.53563	0.309161	4.96708	6.79697e-07	2.35973e-05
ENSMUSG00000020151.16	Ptprr	chr10	116018213	116274932	36.1877	11.9831	252.834	1.53328	0.410729	3.73308	0.000189153	0.00292318
ENSMUSG00000036587.13	Fut7	chr2	25423267	25426374	109.297	37.961	23.8757	1.53036	0.442267	3.46025	0.000539666	0.00677968
ENSMUSG00000006651.8	Aplp1	chr7	30434982	30445535	307.814	107.616	2659.4	1.52377	0.17547	8.68392	3.82356e-18	6.89994e-16
ENSMUSG00000058135.12	Gstm1	chr3	108012255	108017973	10781.5	3774.67	2820.51	1.51433	0.165355	9.15808	5.28284e-20	1.18857e-17
ENSMUSG00000068129.5	Cst7	chr2	150570415	150578944	418.051	146.357	81.2712	1.51192	0.296253	5.10348	3.33465e-07	1.25859e-05
ENSMUSG00000026807.8	Ak8	chr2	28700164	28813165	32.914	11.4029	64.6871	1.50418	0.408886	3.67872	0.00023441	0.00350381
ENSMUSG00000035835.14	Plppr3	chr10	79860475	79874634	408.963	145.176	2798.51	1.4954	0.209229	7.1472	8.85681e-13	8.66172e-11
ENSMUSG00000007682.6	Dio2	chr12	90724552	90738438	93.1064	32.8538	209.491	1.49532	0.380271	3.93225	8.41536e-05	0.00151075
ENSMUSG00000020323.14	Prss57	chr10	79781474	79790961	560.983	198.609	110.69	1.49474	0.301533	4.95712	7.15456e-07	2.46904e-05
ENSMUSG00000024681.11	Ms4a3	chr19	11629496	11640851	1396.01	497.813	253.058	1.48582	0.178343	8.33128	7.9976e-17	1.18419e-14
ENSMUSG00000026822.14	Lcn2	chr2	32384633	32388252	16651.3	5981.93	3513.44	1.47673	0.11023	13.3967	6.32023e-41	8.43311e-38
ENSMUSG00000047261.9	Gap43	chr16	42248442	42340651	67.9482	24.7391	6395.82	1.47313	0.401822	3.66612	0.000246255	0.0036619
ENSMUSG00000004668.14	Abca13	chr11	9191942	9684259	7518.1	2711.97	1417.92	1.47082	0.202986	7.24593	4.29472e-13	4.4552e-11
ENSMUSG00000074417.9	Gm14548	chr7	3884242	3898120	415.025	150.29	82.9015	1.4652	0.370253	3.95731	7.57995e-05	0.00138518
ENSMUSG00000069516.8	Lyz2	chr10	117277331	117282321	36817.8	13380.2	12408.7	1.46029	0.202496	7.21148	5.53485e-13	5.60736e-11
ENSMUSG00000041605.16	Inava	chr1	136213531	136234264	38.2954	13.8453	117.423	1.44699	0.448125	3.22898	0.00124234	0.0128876
ENSMUSG00000043587.15	Pxylp1	chr9	96823336	96892669	1180	431.711	603.118	1.4444	0.144754	9.97832	1.89651e-23	7.4671e-21
ENSMUSG00000005493.15	Msh4	chr3	153857149	153906138	38.7111	13.984	22.5681	1.44414	0.488565	2.95587	0.00311785	0.0262434
ENSMUSG00000056071.12	S100a9	chr3	90692632	90695721	82109	30216.5	16236.5	1.4422	0.323548	4.45745	8.29399e-06	0.000213183
ENSMUSG00000022584.14	Ly6c2	chr15	75108158	75111970	2802.71	1032.91	525.16	1.44024	0.212463	6.77875	1.21216e-11	1.00959e-09
ENSMUSG00000031377.11	Bmx	chrX	164192842	164258193	444.589	163.999	149.62	1.43524	0.23218	6.18157	6.34663e-10	4.05716e-08
ENSMUSG00000043003.14	Rasef	chr4	73714579	73790994	35.8914	13.4253	178.717	1.43242	0.384619	3.72427	0.000195884	0.00301109
ENSMUSG00000012819.15	Cdh23	chr10	60302748	60696490	53.2665	19.7173	189.39	1.42807	0.486941	2.93275	0.00335977	0.0277694
ENSMUSG00000052270.7	Fpr2	chr17	17887824	17893952	639.541	238.732	157.01	1.42531	0.211986	6.7236	1.77289e-11	1.46255e-09
ENSMUSG00000030144.4	Clec4d	chr6	123262111	123275265	181.522	67.7632	47.1602	1.42424	0.416975	3.41566	0.000636286	0.00769227
ENSMUSG00000045094.7	Arhgef37	chr18	61493794	61536536	165.091	62.3756	100.77	1.4189	0.267485	5.30458	1.12931e-07	4.78343e-06
ENSMUSG00000026073.13	Il1r2	chr1	40074079	40125231	325.328	121.936	79.5152	1.41644	0.332471	4.26035	2.04104e-05	0.000450433
ENSMUSG00000032496.7	Ltf	chr9	111019271	111042767	61761.3	23278.9	11930.4	1.40767	0.413801	3.40181	0.000669411	0.0080089
ENSMUSG00000029915.14	Clec5a	chr6	40574894	40585821	1023.32	387.082	222.135	1.40274	0.257418	5.44926	5.05808e-08	2.34295e-06
ENSMUSG00000056888.11	Glipr1	chr10	111985448	112002631	709.7	268.624	161.141	1.40033	0.269348	5.19894	2.00432e-07	7.96395e-06
ENSMUSG00000030187.15	Klra2	chr6	131219223	131247362	309.438	117.755	100.337	1.40003	0.291064	4.81004	1.50899e-06	4.72117e-05
ENSMUSG00000031343.13	Gabra3	chrX	72432681	72656848	49.4277	18.5186	887.792	1.39888	0.427363	3.27329	0.00106303	0.0114025
ENSMUSG00000006154.13	Eps8l1	chr7	4460674	4480487	583.947	223.243	892.555	1.38756	0.352348	3.93803	8.21517e-05	0.0014887
ENSMUSG00000030162.14	Olr1	chr6	129485244	129507165	494.04	188.842	120.809	1.38592	0.220967	6.27207	3.56273e-10	2.38304e-08
ENSMUSG00000112023.1	Lilr4b	chr10	51480632	51486703	419.507	160.4	111.378	1.38436	0.281282	4.9216	8.58396e-07	2.88195e-05
ENSMUSG00000040026.8	Saa3	chr7	46711998	46715700	1353.46	518.398	411.007	1.38425	0.361126	3.83315	0.000126511	0.00211962
ENSMUSG00000063364.10	3300002I08Rik	chr2	150310935	150362765	73.788	28.4145	126.747	1.38276	0.331113	4.1761	2.96544e-05	0.00062498
ENSMUSG00000030589.15	Rasgrp4	chr7	29134851	29153961	1057.32	409.78	242.739	1.36742	0.22329	6.12398	9.12641e-10	5.72848e-08
ENSMUSG00000032537.15	Ephb1	chr9	101922128	102354693	23.4437	9.51058	996.529	1.36058	0.452877	3.00429	0.00266199	0.0233737
ENSMUSG00000064147.7	Rab44	chr17	29114145	29148980	3553.74	1383.6	734.819	1.36038	0.119949	11.3413	8.19398e-30	4.89491e-27
ENSMUSG00000057729.12	Prtn3	chr10	79874476	79883174	5371.8	2093.41	1056.28	1.35931	0.156219	8.70132	3.28045e-18	5.98215e-16
ENSMUSG00000044103.4	Il1f9	chr2	24186476	24193568	295.092	114.777	58.6729	1.35898	0.422501	3.21651	0.00129758	0.0133408
ENSMUSG00000038357.10	Camp	chr9	109847379	109849617	16524.1	6455.88	3179.68	1.35586	0.327596	4.13882	3.49101e-05	0.000720838
ENSMUSG00000050321.2	Neto1	chr18	86394952	86501897	76.1873	30.4585	296.945	1.35374	0.448579	3.01784	0.00254586	0.02262
ENSMUSG00000078653.4	Cntd1	chr11	101279012	101296317	56.1321	21.9724	48.8403	1.35367	0.390106	3.47002	0.000520415	0.00659152
ENSMUSG00000044734.16	Serpinb1a	chr13	32842092	32851185	3631.39	1421.66	826.48	1.35266	0.18886	7.16224	7.93675e-13	7.85693e-11
ENSMUSG00000036902.11	Neto2	chr8	85636588	85700924	105.456	41.7341	1852.66	1.34915	0.219979	6.1331	8.61825e-10	5.42918e-08
ENSMUSG00000029821.15	Gsdme	chr6	50188888	50263862	471.25	184.818	338.938	1.34882	0.249246	5.41162	6.24579e-08	2.84742e-06
ENSMUSG00000038463.8	Olfml2b	chr1	170644532	170682789	1271.05	499.168	663.067	1.34577	0.136646	9.84857	6.95283e-23	2.41042e-20
ENSMUSG00000031442.20	Mcf2l	chr8	12873806	13020905	488.63	192.211	4822.17	1.34485	0.159343	8.44001	3.17299e-17	4.99717e-15
ENSMUSG00000039013.16	Siglecf	chr7	43351341	43359531	171.08	68.5577	35.3165	1.32915	0.396531	3.35193	0.000802489	0.00920074
ENSMUSG00000028859.14	Csf3r	chr4	126024550	126044440	2065.84	822.413	445.727	1.32911	0.181648	7.31695	2.53661e-13	2.71261e-11
ENSMUSG00000027907.4	S100a11	chr3	93520488	93526287	524.327	208.489	253.592	1.32808	0.306336	4.33536	1.45521e-05	0.000341138
ENSMUSG00000049313.8	Sorl1	chr9	41964720	42124297	7973.14	3177.29	4167.28	1.32709	0.0877947	15.1158	1.27436e-51	3.67949e-48
ENSMUSG00000031146.6	Plp2	chrX	7667941	7671390	834.527	332.264	816.951	1.32418	0.155578	8.51136	1.7191e-17	2.91977e-15
ENSMUSG00000047419.5	Cmya5	chr13	93040713	93144724	51.8894	21.7338	297.587	1.32236	0.343908	3.8451	0.000120503	0.00204466
ENSMUSG00000024300.16	Myo1f	chr17	33555719	33607764	4898.54	1960.01	1149.15	1.32125	0.11632	11.3587	6.70981e-30	4.15145e-27
ENSMUSG00000060131.11	Atp8b4	chr2	126320973	126500674	4773.96	1912.39	1014.68	1.31967	0.193569	6.81755	9.26087e-12	7.94993e-10
ENSMUSG00000000157.16	Itgb2l	chr16	96422288	96443619	3443.59	1380.42	698.797	1.31861	0.262589	5.02159	5.12458e-07	1.83048e-05
ENSMUSG00000052212.6	Cd177	chr7	24743983	24760311	6571.3	2635.87	1390.75	1.3176	0.153188	8.60119	7.88971e-18	1.38062e-15
ENSMUSG00000013974.3	Mcemp1	chr8	3665754	3669259	1630.58	654.127	392.207	1.31738	0.251829	5.23127	1.68346e-07	6.7824e-06
ENSMUSG00000022651.6	Retnlg	chr16	48872621	48874496	2290.56	922.276	446.489	1.31202	0.178607	7.34588	2.04402e-13	2.21317e-11
ENSMUSG00000043157.8	Arl11	chr14	61309753	61311936	208.599	83.809	55.2778	1.31036	0.339553	3.85908	0.000113815	0.00195027
ENSMUSG00000003484.4	Cyp4f18	chr8	71988482	72009626	383.083	154.72	109.486	1.30634	0.227509	5.74194	9.36002e-09	4.97402e-07
ENSMUSG00000089942.9	Pira2	chr7	3836812	3845051	156.327	63.4194	38.7457	1.29991	0.412819	3.14886	0.00163907	0.0161178
ENSMUSG00000015950.13	Ncf1	chr5	134220053	134229625	8051.71	3271.21	2138.84	1.29888	0.10719	12.1176	8.52089e-34	7.3808e-31
ENSMUSG00000028874.14	Fgr	chr4	132974095	133001910	1373.61	560.106	314.681	1.29183	0.173486	7.44632	9.59768e-14	1.07271e-11
ENSMUSG00000040729.7	Cep126	chr9	8076461	8134294	37.2237	14.6138	254.821	1.2918	0.324994	3.97486	7.04214e-05	0.00130062
ENSMUSG00000048503.7	Tmem136	chr9	43108650	43116570	144.741	58.5954	201.832	1.29135	0.217525	5.93657	2.91051e-09	1.6977e-07
ENSMUSG00000003849.8	Nqo1	chr8	107388225	107403206	754.592	309.416	251.42	1.28904	0.196297	6.56678	5.14161e-11	3.9413e-09
ENSMUSG00000041323.6	Ak7	chr12	105705976	105782447	122.009	50.0081	252.699	1.28764	0.203593	6.32459	2.53902e-10	1.73858e-08
ENSMUSG00000020218.11	Wif1	chr10	121033960	121100650	192.96	78.6322	141.089	1.28664	0.24812	5.18556	2.15361e-07	8.49866e-06
ENSMUSG00000060063.9	Alox5ap	chr5	149264767	149288153	2341.95	958.679	593.833	1.28634	0.140394	9.1624	5.07558e-20	1.15697e-17
ENSMUSG00000032514.11	Ttc21a	chr9	119937606	119967793	315.609	129.444	341.13	1.28466	0.175903	7.30322	2.80966e-13	2.96796e-11
ENSMUSG00000030587.5	2200002D01Rik	chr7	29246561	29248466	85.1442	35.146	136.113	1.28001	0.330296	3.87535	0.000106473	0.0018473
ENSMUSG00000029322.12	Plac8	chr5	100553725	100572245	3833.87	1581.09	846.276	1.27779	0.267081	4.78429	1.71596e-06	5.31795e-05
ENSMUSG00000034868.9	Myl12b	chr17	70973133	70990890	62.5963	26.284	94.5625	1.2776	0.306494	4.16843	3.06701e-05	0.000642477
ENSMUSG00000035085.5	1700020L24Rik	chr11	83437677	83441233	174.79	72.1628	34.0522	1.2772	0.400529	3.18878	0.00142873	0.0144829
ENSMUSG00000029275.18	Gfi1	chr5	107716657	107726036	638.789	263.534	132.991	1.27654	0.320146	3.98737	6.68102e-05	0.00124054
ENSMUSG00000030413.7	Pglyrp1	chr7	18871331	18890459	2785.93	1151.94	638.997	1.27418	0.138614	9.19228	3.84589e-20	9.00355e-18
ENSMUSG00000026928.14	Card9	chr2	26352176	26360918	1278.47	529.522	383.723	1.27016	0.150216	8.45554	2.77803e-17	4.41528e-15
ENSMUSG00000027556.15	Car1	chr3	14766216	14808368	2009.73	834.572	751.381	1.26778	0.431719	2.93659	0.00331837	0.0275455
ENSMUSG00000025804.5	Ccr1	chr9	123962124	123968692	774.363	322.143	246.034	1.26586	0.179556	7.04997	1.78958e-12	1.67582e-10
ENSMUSG00000032484.8	Ngp	chr9	110419747	110423012	36481.9	15171.9	7493.53	1.26577	0.411969	3.07247	0.00212293	0.0196462
ENSMUSG00000017737.2	Mmp9	chr2	164940780	164955850	5296.86	2205.69	1178.03	1.26372	0.178545	7.07787	1.46386e-12	1.38579e-10
ENSMUSG00000023473.12	Celsr3	chr9	108826320	108852969	255.585	107.094	1845.75	1.25848	0.190039	6.62221	3.53857e-11	2.79871e-09
ENSMUSG00000030427.17	Lilra6	chr7	3908280	3915503	347.552	146.51	87.7008	1.24766	0.37742	3.30576	0.000947199	0.0104186
ENSMUSG00000026068.11	Il18rap	chr1	40515362	40551705	1735.6	730.971	371.033	1.2464	0.17353	7.18265	6.83725e-13	6.84673e-11
ENSMUSG00000051748.2	Wfdc21	chr11	83746940	83752642	1129.81	476.73	220.043	1.24523	0.192225	6.47797	9.2965e-11	6.93722e-09
ENSMUSG00000039109.16	F13a1	chr13	36867178	37050244	4626.49	1952.41	1883.78	1.24348	0.116676	10.6576	1.60637e-26	7.9511e-24
ENSMUSG00000050335.17	Lgals3	chr14	47367751	47386160	1623.88	685.697	1045.75	1.24188	0.149944	8.28228	1.20841e-16	1.77411e-14
ENSMUSG00000000204.16	Slfn4	chr11	83175186	83190216	5218.69	2207.04	925.082	1.24169	0.424548	2.92474	0.0034474	0.0283672
ENSMUSG00000024066.9	Xdh	chr17	73883895	73950196	4753.68	2013.92	2753.5	1.23915	0.169907	7.29312	3.02861e-13	3.17986e-11
ENSMUSG00000056737.14	Capg	chr6	72544391	72562983	1222.4	516.868	676.558	1.23844	0.120848	10.2479	1.20945e-24	5.37243e-22
ENSMUSG00000058624.12	Gda	chr19	21391307	21473445	3073.74	1307.2	1121.02	1.23319	0.154227	7.99594	1.28591e-15	1.72691e-13
ENSMUSG00000032412.8	Atp1b3	chr9	96332655	96364442	3778.11	1609.06	2907.34	1.23235	0.0965079	12.7694	2.42925e-37	2.33801e-34
ENSMUSG00000060568.14	Fam78b	chr1	167001417	167091302	29.8747	12.9482	268.988	1.2314	0.362905	3.39317	0.000690889	0.00820499
ENSMUSG00000056054.9	S100a8	chr3	90668978	90670035	26710	11396.1	6534.86	1.22884	0.283367	4.33657	1.44721e-05	0.000339721
ENSMUSG00000021728.8	Emb	chr13	117208536	117274415	2138.98	912.889	983.436	1.22856	0.120167	10.2238	1.55167e-24	6.72028e-22
ENSMUSG00000039813.14	Tbc1d2	chr4	46604390	46650209	461.68	196.851	249.617	1.22574	0.226052	5.42237	5.88152e-08	2.70269e-06
ENSMUSG00000059657.5	Stfa2l1	chr16	36156811	36161953	5855.89	2510.65	1259.74	1.22177	0.343349	3.5584	0.000373117	0.00507369
ENSMUSG00000026581.14	Sell	chr1	164061982	164084181	2422.13	1041.07	531.003	1.21831	0.255174	4.77441	1.80238e-06	5.54925e-05
ENSMUSG00000032011.5	Thy1	chr9	44043384	44048579	53.2315	22.2874	262.325	1.21781	0.435165	2.7985	0.0051341	0.0381408
ENSMUSG00000001166.17	Oas1c	chr5	120800194	120812514	110.603	47.9133	58.6354	1.21364	0.442601	2.74207	0.00610524	0.0434184
ENSMUSG00000026893.4	Gca	chr2	62664285	62694109	906.874	391.6	234.486	1.21011	0.189642	6.38102	1.75914e-10	1.25413e-08
ENSMUSG00000040950.13	Mgl2	chr11	70130329	70137550	150.773	65.154	43.968	1.20921	0.344273	3.51235	0.000444155	0.00581159
ENSMUSG00000030303.15	Far2	chr6	148047259	148182758	247.176	106.717	426.579	1.20835	0.447453	2.7005	0.00692348	0.0478161
ENSMUSG00000034220.7	Gpc1	chr1	92831645	92860779	1097.98	476.315	1923.61	1.20382	0.133561	9.01328	1.99991e-19	4.17427e-17
ENSMUSG00000032322.14	Pstpip1	chr9	56089962	56128888	1306.03	567.677	311.601	1.20173	0.127567	9.42035	4.49585e-21	1.25623e-18
ENSMUSG00000043313.6	Pcdhb19	chr18	37496991	37504128	25.176	10.3375	450.233	1.20131	0.381924	3.14541	0.00165857	0.016217
ENSMUSG00000048728.15	Zfp454	chr11	50872720	50887651	29.8664	13.0505	175.461	1.19645	0.377971	3.16545	0.00154842	0.0154254
ENSMUSG00000049130.6	C5ar1	chr7	16246743	16259540	650.891	284.247	164.962	1.19469	0.240418	4.96922	6.72217e-07	2.34316e-05
ENSMUSG00000025330.6	Padi4	chr4	140745865	140774236	1306	571.733	274.857	1.1914	0.318102	3.74532	0.000180162	0.00280929
ENSMUSG00000022861.17	Dgkg	chr16	22468461	22657221	799.349	350.13	331.323	1.19113	0.17351	6.86491	6.65322e-12	5.85078e-10
ENSMUSG00000063193.8	Cd300lb	chr11	114922781	114934386	335.073	146.844	85.1404	1.18923	0.290642	4.09171	4.28201e-05	0.0008566
ENSMUSG00000042724.8	Map3k9	chr12	81721010	81781175	560.989	245.858	801.37	1.18875	0.151665	7.83804	4.57648e-15	5.91664e-13
ENSMUSG00000037661.14	Gpr160	chr3	30855950	30897192	333.45	145.761	95.7726	1.18847	0.254949	4.6616	3.13756e-06	9.30737e-05
ENSMUSG00000038807.18	Rap1gap2	chr11	74383356	74610915	1282.06	561.653	1128.55	1.18654	0.126113	9.4085	5.03268e-21	1.35223e-18
ENSMUSG00000005800.3	Mmp8	chr9	7558456	7568485	5248.6	2309.88	1179.56	1.18382	0.173079	6.83977	7.93211e-12	6.87079e-10
ENSMUSG00000032192.9	Gnb5	chr9	75306288	75345876	107.951	46.6941	680.374	1.18234	0.262678	4.50111	6.75992e-06	0.000180616
ENSMUSG00000047798.15	Cd300lf	chr11	115116214	115133992	1544.97	681.275	358.891	1.18095	0.188757	6.25646	3.93817e-10	2.62403e-08
ENSMUSG00000025701.12	Alox5	chr6	116410077	116461178	1514.21	668.945	339.733	1.17759	0.204895	5.7473	9.06787e-09	4.83359e-07
ENSMUSG00000036805.13	Noxa1	chr2	25085667	25095149	95.8956	43.1762	90.1463	1.17285	0.377115	3.11005	0.00187056	0.0177575
ENSMUSG00000020682.17	Mmp28	chr11	83440768	83463071	127.076	56.7494	146.554	1.17147	0.280568	4.17537	2.97508e-05	0.000626248
ENSMUSG00000025473.16	Adam8	chr7	139978932	139992562	1220.53	542.563	404.536	1.16925	0.175022	6.68058	2.37993e-11	1.9448e-09
ENSMUSG00000030707.15	Coro1a	chr7	126699773	126707787	7701.37	3433.53	2414.11	1.1651	0.0877066	13.2841	2.86349e-40	3.54336e-37
ENSMUSG00000027831.9	Veph1	chr3	66053558	66296837	100.153	44.405	319.389	1.16492	0.246812	4.71988	2.35987e-06	7.12237e-05
ENSMUSG00000071562.6	Stfa1	chr16	36276951	36285373	11154.2	4978.24	2327.62	1.16379	0.272984	4.26323	2.01489e-05	0.00044694
ENSMUSG00000025375.15	Aatk	chr11	120007313	120047167	384.953	172.26	1241.26	1.15919	0.157913	7.3407	2.12477e-13	2.2863e-11
ENSMUSG00000032507.15	Fbxl2	chr9	113963637	114046191	52.6457	23.4613	347.712	1.15734	0.37455	3.08996	0.00200183	0.0187898
ENSMUSG00000000290.13	Itgb2	chr10	77530252	77565708	5255	2373.13	1322.97	1.1466	0.117456	9.76197	1.63941e-22	5.35872e-20
ENSMUSG00000035004.3	Igsf6	chr7	121064067	121074572	2577.79	1165.85	625.29	1.14475	0.195718	5.84895	4.9469e-09	2.77347e-07
ENSMUSG00000053093.16	Myh7	chr14	54970684	54994626	41.1335	19.3115	1559.39	1.13961	0.350345	3.25282	0.00114264	0.0120702
ENSMUSG00000112148.1	Lilrb4a	chr10	51490956	51496611	320.348	145.026	109.729	1.13914	0.216104	5.27125	1.35497e-07	5.58894e-06
ENSMUSG00000040287.9	Stac3	chr10	127501686	127508823	56.2238	25.6239	56.6083	1.13784	0.40518	2.80823	0.00498147	0.0373041
ENSMUSG00000031825.16	Crispld2	chr8	119992438	120052793	1488.69	675.637	621.038	1.13733	0.150061	7.57908	3.48015e-14	4.10137e-12
ENSMUSG00000021068.16	Nin	chr12	70011435	70113717	8562.19	3896.15	4794.99	1.13531	0.0847458	13.3966	6.32824e-41	8.43311e-38
ENSMUSG00000050966.9	Lin28a	chr4	134003330	134018841	518.415	236.019	112.355	1.13269	0.255367	4.43554	9.18401e-06	0.000232268
ENSMUSG00000038605.11	Samd10	chr2	181595218	181599212	124.448	56.9879	320.69	1.12405	0.294537	3.81632	0.000135459	0.00222225
ENSMUSG00000001739.14	Cldn15	chr5	136966616	136975858	602.046	276.921	177.526	1.12135	0.202487	5.5379	3.06128e-08	1.46908e-06
ENSMUSG00000038732.15	Mboat1	chr13	30136489	30246717	145.702	66.3136	205.117	1.11791	0.247982	4.50801	6.54375e-06	0.000176687
ENSMUSG00000030786.18	Itgam	chr7	128062640	128118491	831.323	383.358	188.973	1.11783	0.178962	6.2462	4.2057e-10	2.79155e-08
ENSMUSG00000053063.11	Clec12a	chr6	129342691	129365303	1925.88	888.2	454.746	1.11539	0.135951	8.20437	2.31796e-16	3.31871e-14
ENSMUSG00000000682.7	Cd52	chr4	134082448	134095082	1107.27	511.324	298.705	1.11389	0.210894	5.28177	1.27943e-07	5.32807e-06
ENSMUSG00000039153.16	Runx2	chr17	44495987	44814797	207.642	96.1208	68.0079	1.11372	0.29156	3.81987	0.000133521	0.00219878
ENSMUSG00000030220.13	Arhgdib	chr6	136923655	136941899	7738.2	3579.73	2183.5	1.11178	0.118325	9.39597	5.66956e-21	1.48817e-18
ENSMUSG00000029484.12	Anxa3	chr5	96793339	96845966	1891.3	875.398	3705.24	1.10825	0.103426	10.7153	8.62668e-27	4.39555e-24
ENSMUSG00000026480.12	Ncf2	chr1	152800194	152836991	3404.55	1581.36	894.826	1.10577	0.124272	8.89799	5.68686e-19	1.11954e-16
ENSMUSG00000002257.8	Def6	chr17	28207778	28228608	1015.07	472.439	289.238	1.10257	0.161825	6.81333	9.53671e-12	8.0201e-10
ENSMUSG00000049929.7	Lpar4	chrX	106920625	106933900	87.0513	40.4316	242.145	1.10128	0.252143	4.36768	1.25571e-05	0.000302558
ENSMUSG00000020437.12	Myo1g	chr11	6506548	6520965	3183.86	1486.01	758.111	1.09896	0.124326	8.83931	9.63145e-19	1.85395e-16
ENSMUSG00000020227.10	Irak3	chr10	120141648	120202130	538.74	251.646	144.603	1.09775	0.165784	6.62157	3.55412e-11	2.79871e-09
ENSMUSG00000004609.11	Cd33	chr7	43524216	43544428	2104.99	987.441	486.186	1.09157	0.178434	6.11746	9.50765e-10	5.92484e-08
ENSMUSG00000047810.8	Ccdc88b	chr19	6844623	6858211	2180.23	1023.71	562.883	1.09074	0.160037	6.81553	9.39159e-12	7.94993e-10
ENSMUSG00000033450.8	Tagap	chr17	7926000	7934897	477.079	224.076	137.746	1.09063	0.22229	4.90631	9.2806e-07	3.07413e-05
ENSMUSG00000059108.4	Ifitm6	chr7	141015699	141017924	1741.06	817.771	415.648	1.09002	0.175841	6.19888	5.6868e-10	3.66239e-08
ENSMUSG00000028931.11	Kcnab2	chr4	152390742	152477871	1815.6	852.385	784.491	1.08996	0.121344	8.9824	2.64912e-19	5.46349e-17
ENSMUSG00000024659.14	Anxa1	chr19	20373428	20390944	10598	4980.12	3613.77	1.08945	0.149883	7.26864	3.63138e-13	3.78976e-11
ENSMUSG00000028843.8	Sh3bgrl3	chr4	134127406	134128789	1933.03	908.094	1387.36	1.08851	0.116759	9.32269	1.13428e-20	2.80717e-18
ENSMUSG00000022790.14	Igsf11	chr16	38892671	39027159	133.776	63.4558	175.292	1.08738	0.336892	3.22767	0.00124803	0.0129389
ENSMUSG00000032202.11	Rab27a	chr9	73044854	73097629	1997.69	941.21	1259.54	1.08723	0.110108	9.8742	5.38602e-23	1.9439e-20
ENSMUSG00000026180.8	Cxcr2	chr1	74153989	74161246	1025.9	484.918	237.648	1.08137	0.266927	4.05118	5.09596e-05	0.000984197
ENSMUSG00000071561.2	BC100530	chr16	36359382	36367748	9814.72	4641.51	2259.11	1.08032	0.373773	2.8903	0.00384872	0.0308253
ENSMUSG00000032577.16	Mapkapk3	chr9	107254927	107289877	1798.32	849.194	703.383	1.07847	0.0964518	11.1814	5.02967e-29	2.90446e-26
ENSMUSG00000059326.6	Csf2ra	chr19	61224402	61228418	1083.94	512.925	471.261	1.07693	0.170929	6.30048	2.96733e-10	2.01592e-08
ENSMUSG00000041440.18	Gk5	chr9	96119362	96184608	196.822	92.5668	221.136	1.07546	0.234971	4.57699	4.71706e-06	0.000133527
ENSMUSG00000040441.10	Slc26a10	chr10	127171393	127180645	339.061	161.503	88.0744	1.07135	0.388626	2.75677	0.00583753	0.0419276
ENSMUSG00000078763.2	Slfn1	chr11	83116849	83122670	787.405	374.994	191.026	1.07003	0.288664	3.70682	0.00020988	0.00318664
ENSMUSG00000063564.13	Col23a1	chr11	51289920	51583918	63.4434	30.3399	882.152	1.06998	0.296579	3.60774	0.000308873	0.00436098
ENSMUSG00000024525.6	Impa2	chr18	67289253	67319146	360.799	171.664	143.218	1.06982	0.186864	5.72514	1.03349e-08	5.44202e-07
ENSMUSG00000036599.10	Chst12	chr5	140505550	140525724	793.405	377.468	379.63	1.06849	0.140951	7.58061	3.43932e-14	4.08101e-12
ENSMUSG00000046223.10	Plaur	chr7	24462484	24475968	794.609	381.201	348.237	1.063	0.163891	6.48599	8.81487e-11	6.61077e-09
ENSMUSG00000023903.8	Mmp25	chr17	23628311	23645277	543.609	259.952	131.827	1.06214	0.253194	4.19495	2.72929e-05	0.000581578
ENSMUSG00000064246.10	Chil1	chr1	134182176	134190181	2115.59	1013.59	4429.19	1.06103	0.197263	5.37877	7.49959e-08	3.38341e-06
ENSMUSG00000048807.2	Slc35e4	chr11	3907021	3914664	48.0298	22.597	262.406	1.05694	0.33438	3.16089	0.0015729	0.0156333
ENSMUSG00000032849.14	Abcc4	chr14	118482692	118706219	1474.45	709.273	485.146	1.05535	0.115516	9.13595	6.48379e-20	1.42184e-17
ENSMUSG00000025877.14	Hk3	chr13	55005985	55021385	2506.57	1206.36	571.353	1.05482	0.200062	5.27247	1.34601e-07	5.56521e-06
ENSMUSG00000031584.16	Gsr	chr8	33652523	33698163	7929.61	3822.86	2597.24	1.05193	0.0714824	14.7159	5.09912e-49	9.81523e-46
ENSMUSG00000036782.13	Klhl13	chrX	23219271	23365082	1623.93	784.873	2294.1	1.05047	0.134011	7.83869	4.55283e-15	5.91664e-13
ENSMUSG00000035790.15	Cep19	chr16	32099800	32108069	435.576	210.338	617.883	1.04987	0.145522	7.21449	5.41383e-13	5.51701e-11
ENSMUSG00000052087.14	Rgs14	chr13	55369732	55384687	646.327	312.373	184.627	1.04854	0.206946	5.06674	4.04679e-07	1.49163e-05
ENSMUSG00000040808.4	S100g	chrX	162961992	162964599	168.796	81.1793	320.126	1.04716	0.294485	3.55591	0.000376677	0.00509809
ENSMUSG00000064215.13	Ifi27	chr12	103434211	103440239	1157.01	560.166	521.693	1.0468	0.286777	3.65021	0.000262024	0.00382096
ENSMUSG00000037946.11	Fgd3	chr13	49261554	49320311	1269.44	614.984	540.544	1.04515	0.167891	6.22517	4.81044e-10	3.15667e-08
ENSMUSG00000032911.6	Cspg4	chr9	56865033	56899870	100.336	48.6832	1068.42	1.04392	0.254877	4.0958	4.20717e-05	0.000845533
ENSMUSG00000079597.2	Gm5483	chr16	36184212	36188111	6906.67	3350.75	1551.45	1.0433	0.215964	4.83091	1.35914e-06	4.3124e-05
ENSMUSG00000022026.7	Olfm4	chr14	79984081	80023139	11438.1	5567.48	2911.53	1.03859	0.155728	6.66926	2.57099e-11	2.07162e-09
ENSMUSG00000036273.15	Lrrk2	chr15	91673175	91816120	4510.5	2206.05	4243.88	1.03146	0.104732	9.84851	6.95687e-23	2.41042e-20
ENSMUSG00000052749.9	Trim30b	chr7	104355382	104369884	426.488	209.18	107.734	1.03055	0.340555	3.02609	0.00247739	0.0221457
ENSMUSG00000015340.10	Cybb	chrX	9435252	9487771	8195.45	4026.97	2016.75	1.02482	0.155414	6.59413	4.27749e-11	3.32302e-09
ENSMUSG00000042759.12	Apobr	chr7	126584942	126589112	968.611	476.982	250.566	1.02092	0.231022	4.41914	9.90937e-06	0.000246298
ENSMUSG00000032561.15	Acpp	chr9	104288251	104337748	604.418	297.421	166.596	1.01937	0.206481	4.93687	7.93876e-07	2.69187e-05
ENSMUSG00000024694.9	Keg1	chr19	12695786	12719902	1075.42	532.56	259.016	1.01594	0.243694	4.1689	3.06077e-05	0.000641947
ENSMUSG00000028278.14	Rragd	chr4	32983037	33022180	515.927	256.091	1049.87	1.00818	0.200743	5.02224	5.10714e-07	1.82802e-05
ENSMUSG00000021185.16	Dglucy	chr12	100779057	100896981	264.207	132.324	181.174	1.00691	0.202673	4.96814	6.7597e-07	2.35151e-05
ENSMUSG00000048373.8	Fgfbp1	chr5	43978858	43981779	773.701	384.859	549.084	1.0067	0.198395	5.07421	3.89118e-07	1.4404e-05
ENSMUSG00000040061.17	Plcb2	chr2	118707517	118728438	2500.31	1253.18	608.539	0.996498	0.154647	6.44369	1.16603e-10	8.48756e-09
ENSMUSG00000048142.9	Nat8l	chr5	33995984	34005916	177.101	88.3516	497.707	0.995371	0.178247	5.58421	2.3476e-08	1.16868e-06
ENSMUSG00000020901.13	Pik3r5	chr11	68432121	68497849	618.59	310.697	175.483	0.991852	0.215484	4.6029	4.16655e-06	0.000119308
ENSMUSG00000072620.3	Slfn2	chr11	83065112	83070678	2119.81	1071.52	633.169	0.983629	0.179138	5.49091	3.99877e-08	1.87229e-06
ENSMUSG00000046841.5	Ckap4	chr10	84526305	84534062	3564.97	1803.48	2247.26	0.981926	0.115348	8.51271	1.69919e-17	2.91453e-15
ENSMUSG00000025648.18	Pfkfb4	chr9	108991778	109032228	1112.95	562.055	934.692	0.981374	0.121814	8.0563	7.86364e-16	1.08984e-13
ENSMUSG00000056413.16	Adap1	chr5	139271876	139325622	585.553	295.647	1358.75	0.980705	0.127904	7.66749	1.75397e-14	2.12488e-12
ENSMUSG00000079481.11	Nhsl2	chrX	101849385	102092055	3084.36	1561.99	1214.59	0.980687	0.151867	6.45755	1.06413e-10	7.81143e-09
ENSMUSG00000046908.5	Ltb4r1	chr14	55765962	55768494	709.571	361.317	147.748	0.972817	0.243195	4.00015	6.33029e-05	0.0011843
ENSMUSG00000024011.16	Pi16	chr17	29318877	29329413	805.639	410.347	242.875	0.972666	0.211923	4.5897	4.43875e-06	0.000126268
ENSMUSG00000026994.9	Galnt3	chr2	66082766	66124994	167.274	85.2954	219.987	0.972233	0.203692	4.77305	1.81458e-06	5.56476e-05
ENSMUSG00000074497.5	A430078G23Rik	chr8	3353415	3390299	694.449	353.664	150.858	0.972093	0.30823	3.15379	0.00161163	0.0159088
ENSMUSG00000073412.6	Lst1	chr17	35185095	35188439	317.587	161.567	104.955	0.971769	0.232073	4.18735	2.82234e-05	0.000598461
ENSMUSG00000001025.8	S100a6	chr3	90612882	90624181	781.081	399.95	978.756	0.965079	0.167449	5.76343	8.24191e-09	4.43425e-07
ENSMUSG00000031304.18	Il2rg	chrX	101264378	101268255	104.811	53.7145	74.8867	0.96446	0.271146	3.55698	0.000375143	0.00508925
ENSMUSG00000030659.14	Nucb2	chr7	116504369	116540584	546.76	281.017	1033.12	0.963248	0.158613	6.07293	1.25594e-09	7.7156e-08
ENSMUSG00000071715.12	Ncf4	chr15	78244801	78262580	2031.58	1047.08	493.308	0.955564	0.165453	5.77546	7.67437e-09	4.15471e-07
ENSMUSG00000026525.9	Opn3	chr1	175662421	175692776	88.8665	45.4066	69.353	0.952423	0.355009	2.68282	0.0073005	0.0496845
ENSMUSG00000036523.16	Greb1	chr12	16670615	16800886	209.688	108.549	179.067	0.950781	0.264175	3.59906	0.000319375	0.00449096
ENSMUSG00000032418.15	Me1	chr9	86581371	86695953	1009.83	522.582	841.928	0.949295	0.155989	6.08565	1.16023e-09	7.15297e-08
ENSMUSG00000004864.13	Mapk13	chr17	28769297	28780233	992.481	514.165	405.649	0.946442	0.136634	6.92687	4.30264e-12	3.88223e-10
ENSMUSG00000024338.14	Psmb8	chr17	34197721	34201454	1227.46	639.739	458.287	0.93991	0.178175	5.27521	1.32601e-07	5.50882e-06
ENSMUSG00000021614.16	Vcan	chr13	89655312	89742509	1259.03	658.699	6380.34	0.936248	0.187175	5.00199	5.67407e-07	2.00607e-05
ENSMUSG00000025909.16	Sntg1	chr1	8361475	9299878	144.765	75.4208	405.554	0.934594	0.290372	3.2186	0.00128816	0.0132755
ENSMUSG00000025236.11	Adpgk	chr9	59291558	59324052	9267.88	4848.12	2890.95	0.934331	0.0795508	11.7451	7.48458e-32	6.17442e-29
ENSMUSG00000070031.11	Sp140	chr1	85600378	85645037	1314.8	689.109	441.619	0.932683	0.184838	5.04595	4.5127e-07	1.6424e-05
ENSMUSG00000060275.12	Nrg2	chr18	36017707	36197380	90.0235	47.1735	106.077	0.932336	0.300174	3.10598	0.00189649	0.0179436
ENSMUSG00000038517.15	Tbkbp1	chr11	97136171	97151495	597.882	313.723	623.157	0.929447	0.163214	5.69464	1.23631e-08	6.41254e-07
ENSMUSG00000096054.3	Syne1	chr10	5020917	5551482	32476	17058.7	13864.9	0.928755	0.0999705	9.29029	1.53873e-20	3.70235e-18
ENSMUSG00000050855.16	Zfp940	chr7	29833620	29853669	59.2491	30.6707	360.635	0.926674	0.325716	2.84503	0.00444066	0.0342672
ENSMUSG00000005824.7	Tnfsf14	chr17	57189492	57194177	142.618	75.0449	40.601	0.925602	0.308284	3.00243	0.00267831	0.0234813
ENSMUSG00000049562.5	Ap5b1	chr19	5568074	5571261	685.593	360.97	285.642	0.923242	0.173928	5.3082	1.10714e-07	4.71256e-06
ENSMUSG00000020101.14	Vsir	chr10	60346851	60372684	4181.23	2207.6	1349.02	0.921002	0.103174	8.92671	4.38859e-19	8.84046e-17
ENSMUSG00000056498.13	Tmem154	chr3	84666192	84704575	892.016	471.415	266.973	0.918248	0.149268	6.15167	7.66723e-10	4.86546e-08
ENSMUSG00000055805.15	Fmnl1	chr11	103171107	103198901	3167.94	1678.13	841.646	0.916211	0.164487	5.5701	2.54588e-08	1.25298e-06
ENSMUSG00000090124.7	Ugt1a7c	chr1	88095062	88220002	239.707	127.078	84.7313	0.914928	0.264805	3.4551	0.000550085	0.00686271
ENSMUSG00000002458.13	Rgs19	chr2	181688419	181693977	1048.05	554.894	595.925	0.914911	0.120198	7.61167	2.70573e-14	3.23269e-12
ENSMUSG00000071551.13	Akr1c19	chr13	4228700	4252843	676.472	360.254	314.335	0.914323	0.258627	3.5353	0.000407314	0.00544888
ENSMUSG00000045382.6	Cxcr4	chr1	128588199	128592293	1991.26	1057.09	1077.92	0.912939	0.110477	8.2636	1.4134e-16	2.05763e-14
ENSMUSG00000005057.13	Sh2b2	chr5	136218147	136246556	369.536	196.834	458.63	0.91247	0.213557	4.27273	1.93098e-05	0.000430532
ENSMUSG00000022902.8	Stfa2	chr16	36403992	36408457	4419.45	2348.14	1071.15	0.912204	0.238981	3.81705	0.000135055	0.00222046
ENSMUSG00000024883.7	Rin1	chr19	5050481	5057071	96.2322	51.5859	91.0542	0.906771	0.290676	3.11953	0.0018114	0.0173182
ENSMUSG00000036006.19	Ripor2	chr13	24582189	24733816	2380.35	1269.74	1600.71	0.906031	0.139875	6.47742	9.33025e-11	6.93722e-09
ENSMUSG00000029254.16	Stap1	chr5	86071746	86106125	476.386	254.474	113.966	0.904391	0.247449	3.65486	0.000257324	0.00376828
ENSMUSG00000043740.15	B430306N03Rik	chr17	48316141	48327024	1119.54	598.094	247.953	0.90405	0.229263	3.94329	8.03716e-05	0.00145949
ENSMUSG00000031133.12	Arhgef6	chrX	57231485	57338729	2096.85	1121.88	1255.25	0.900851	0.12097	7.44689	9.5568e-14	1.07271e-11
ENSMUSG00000016239.11	Lonrf3	chrX	36328353	36362341	260.057	138.992	206.282	0.90051	0.213227	4.22324	2.40815e-05	0.000520833
ENSMUSG00000029082.17	Bst1	chr5	43818885	43843986	419.252	225.094	141.599	0.899481	0.258074	3.48537	0.000491465	0.00631145
ENSMUSG00000041836.10	Ptpre	chr7	135537481	135686293	1868.9	1002.01	679.674	0.898116	0.121393	7.39844	1.37797e-13	1.52051e-11
ENSMUSG00000060550.15	H2-Q7	chr17	35439155	35443773	204.694	110.092	69.1818	0.897428	0.317747	2.82435	0.00473769	0.0359666
ENSMUSG00000004933.17	Matk	chr10	81252935	81263365	128.861	69.0559	605.428	0.895556	0.281442	3.18203	0.00146247	0.014713
ENSMUSG00000018927.3	Ccl6	chr11	83587882	83593087	396.66	213.707	183.822	0.894419	0.23661	3.78014	0.000156739	0.00251188
ENSMUSG00000063458.13	Lrmda	chr14	22019712	23056085	248.002	133.191	141.92	0.894164	0.278166	3.21449	0.00130675	0.0134191
ENSMUSG00000021322.8	Aoah	chr13	20794113	21036617	960.038	516.46	253.764	0.893155	0.193254	4.62167	3.80661e-06	0.000110833
ENSMUSG00000078945.10	Naip2	chr13	100144063	100202092	1542.01	831.638	456.506	0.890132	0.154213	5.7721	7.82884e-09	4.22513e-07
ENSMUSG00000045165.6	AI467606	chr7	127091359	127093986	610.302	328.438	258.617	0.890124	0.15801	5.63333	1.76759e-08	8.97997e-07
ENSMUSG00000042677.7	Zc3h12a	chr4	125118423	125127840	235.072	126.732	115.14	0.888456	0.275464	3.2253	0.0012584	0.0130153
ENSMUSG00000027134.4	Lpcat4	chr2	112239468	112247111	218.645	117.96	231.917	0.885906	0.199166	4.44807	8.66455e-06	0.00022081
ENSMUSG00000032353.9	Tmed3	chr9	89699206	89705068	1542.92	834.573	1066.4	0.885517	0.129931	6.81529	9.40739e-12	7.94993e-10
ENSMUSG00000058818.13	Pirb	chr7	3711409	3720391	1911.74	1037.14	524.201	0.88155	0.158598	5.55839	2.72273e-08	1.33245e-06
ENSMUSG00000053158.10	Fes	chr7	80377756	80387946	3055.99	1659.94	1004.14	0.881257	0.123178	7.15436	8.40627e-13	8.27444e-11
ENSMUSG00000026873.9	Phf19	chr2	34893757	34914026	413.536	224.57	191.42	0.880435	0.200677	4.38732	1.14756e-05	0.000278826
ENSMUSG00000040693.7	Slco4c1	chr1	96816270	96872171	877.238	475.977	1007.17	0.877927	0.194922	4.504	6.66865e-06	0.000179113
ENSMUSG00000040345.10	Arhgap9	chr10	127321964	127329943	1408.87	768.975	384.152	0.872207	0.121502	7.17853	7.04624e-13	7.01546e-11
ENSMUSG00000027360.5	Hdc	chr2	126593667	126619299	911.707	498.929	723.184	0.869053	0.199817	4.34925	1.36607e-05	0.00032508
ENSMUSG00000000739.14	Sult5a1	chr8	123140192	123158315	86.1157	46.7794	257.46	0.868491	0.307646	2.82302	0.0047573	0.0360681
ENSMUSG00000074604.9	Mgst2	chr3	51660360	51682677	1192.06	652.936	291.226	0.868092	0.204559	4.24372	2.19846e-05	0.000481493
ENSMUSG00000002111.8	Spi1	chr2	91082390	91115756	1210.37	663.021	354.967	0.866709	0.150763	5.7488	8.98767e-09	4.80563e-07
ENSMUSG00000031303.8	Map3k15	chrX	159988433	160123351	278.281	152.206	284.908	0.866045	0.191733	4.51694	6.27394e-06	0.000170627
ENSMUSG00000035697.14	Arhgap45	chr10	80016653	80031472	5273.88	2901.87	2114.08	0.861482	0.101547	8.48358	2.18376e-17	3.56033e-15
ENSMUSG00000049744.15	Arhgap15	chr2	43748824	44395953	1210.61	667.317	339.086	0.858582	0.185134	4.63763	3.5242e-06	0.000102957
ENSMUSG00000032491.14	Nradd	chr9	110621135	110624452	88.3228	48.0071	192.348	0.858459	0.310162	2.76778	0.00564397	0.0409276
ENSMUSG00000062991.7	Nrg1	chr8	31814551	32884029	170.345	93.8805	372.942	0.854781	0.225302	3.79393	0.00014828	0.00239181
ENSMUSG00000033220.7	Rac2	chr15	78559167	78572783	4887	2702.96	1175.94	0.854248	0.185585	4.603	4.1644e-06	0.000119308
ENSMUSG00000062157.6	Ifnlr1	chr4	135686287	135708181	497.044	274.231	229.037	0.85403	0.226658	3.76792	0.000164616	0.0026136
ENSMUSG00000063558.4	Aox1	chr1	58029931	58106413	414.432	230.499	277.81	0.853431	0.200672	4.25286	2.11059e-05	0.000463421
ENSMUSG00000002204.9	Napsa	chr7	44572380	44586862	989.348	546.91	2500.55	0.853033	0.11399	7.4834	7.24262e-14	8.25468e-12
ENSMUSG00000044199.6	S1pr4	chr10	81497747	81500132	465.235	257.18	140.853	0.851683	0.206926	4.11589	3.85687e-05	0.000786075
ENSMUSG00000021596.16	Mctp1	chr13	76384535	77031810	947.078	526.629	525.598	0.847938	0.172728	4.90909	9.1498e-07	3.04829e-05
ENSMUSG00000037318.10	Traf3ip3	chr1	193175453	193201703	1315.77	732.414	355.183	0.846469	0.158287	5.34769	8.90821e-08	3.93112e-06
ENSMUSG00000033082.10	Clec1a	chr6	129424772	129452000	87.754	48.7775	1620.32	0.84555	0.238572	3.54422	0.000393778	0.00530055
ENSMUSG00000024579.7	Pcyox1l	chr18	61696837	61707635	349.719	195.006	308.245	0.842707	0.211308	3.98805	6.66194e-05	0.00123832
ENSMUSG00000025324.8	Atp10a	chr7	58656166	58829420	429.949	240.72	380.72	0.84234	0.174256	4.83394	1.33859e-06	4.26283e-05
ENSMUSG00000027339.15	Rassf2	chr2	131989415	132030258	1993.11	1112.03	1897.62	0.839714	0.0886034	9.47722	2.61145e-21	7.66793e-19
ENSMUSG00000017631.18	Abr	chr11	76416734	76622314	2436.72	1360.36	4837.36	0.837871	0.0715927	11.7033	1.22575e-31	9.65223e-29
ENSMUSG00000048163.13	Selplg	chr5	113818536	113832644	1110.98	622.124	330.546	0.836213	0.17101	4.88986	1.00909e-06	3.31717e-05
ENSMUSG00000024885.8	Aldh3b1	chr19	3913493	3929761	960.619	538.386	420.617	0.836171	0.186197	4.49079	7.0961e-06	0.000187684
ENSMUSG00000022439.9	Parvg	chr15	84324026	84342978	1682.59	941.434	430.847	0.835757	0.163186	5.12149	3.03128e-07	1.16181e-05
ENSMUSG00000020253.15	Ppm1m	chr9	106194947	106199746	1084.03	609.189	650.328	0.834254	0.10744	7.76483	8.17539e-15	1.0338e-12
ENSMUSG00000066952.11	Myo1h	chr5	114289166	114365357	100.826	56.3127	145.51	0.833886	0.258437	3.22665	0.0012525	0.0129697
ENSMUSG00000027843.13	Ptpn22	chr3	103859795	103912247	516.27	289.424	142.849	0.833461	0.229569	3.63055	0.000282813	0.00407591
ENSMUSG00000024667.11	Tmem216	chr19	10533865	10556238	318.949	179.088	242.255	0.833306	0.208081	4.00473	6.20895e-05	0.00116411
ENSMUSG00000021678.9	F2rl1	chr13	95511732	95525227	255.151	143.151	176.843	0.831437	0.23039	3.60883	0.000307584	0.00434689
ENSMUSG00000058099.16	Nfam1	chr15	82992973	83033306	3364.89	1890.7	899.732	0.830975	0.129925	6.39578	1.5973e-10	1.14345e-08
ENSMUSG00000056529.7	Ptafr	chr4	132564067	132582683	411.188	231.474	137.317	0.830157	0.236497	3.51023	0.000447722	0.00585383
ENSMUSG00000020846.6	Rflnb	chr11	76019194	76027782	1702.51	957.97	1142.99	0.828999	0.119006	6.96602	3.26043e-12	2.98856e-10
ENSMUSG00000002963.17	Pnkp	chr7	44857139	44862992	2797.41	1578.19	1162.79	0.825365	0.0777485	10.6158	2.51537e-26	1.21045e-23
ENSMUSG00000021998.16	Lcp1	chr14	75131101	75230842	13338.8	7527.54	5406.74	0.82495	0.0743745	11.0918	1.3743e-28	7.68014e-26
ENSMUSG00000031506.11	Ptpn7	chr1	135132700	135145317	1751.08	989.975	456.52	0.822413	0.204117	4.02913	5.59839e-05	0.00107049
ENSMUSG00000042524.14	Sun2	chr15	79724070	79742536	6589.67	3727.1	2856.62	0.82202	0.09158	8.97598	2.80848e-19	5.72402e-17
ENSMUSG00000051978.9	Erich1	chr8	14027561	14090301	193.835	109.927	205.569	0.820706	0.228665	3.58911	0.000331807	0.00462637
ENSMUSG00000031400.10	G6pdx	chrX	74409483	74429194	3483.94	1973.94	1509.5	0.818877	0.0873261	9.37723	6.77278e-21	1.75122e-18
ENSMUSG00000030148.15	Clec4a2	chr6	123106428	123143999	687.446	389.793	177.11	0.817051	0.213775	3.82201	0.000132368	0.00218805
ENSMUSG00000037960.11	Card19	chr13	49202950	49216037	300.949	169.839	205.302	0.815684	0.180946	4.50788	6.54775e-06	0.000176687
ENSMUSG00000034593.16	Myo5a	chr9	75071015	75223688	2005.2	1137.71	4669.41	0.814589	0.0876481	9.29386	1.4879e-20	3.63047e-18
ENSMUSG00000021904.6	Sema3g	chr14	31217860	31230352	77.6415	44.3803	394.36	0.81265	0.269512	3.01526	0.00256756	0.0227405
ENSMUSG00000013155.10	Enkd1	chr8	105703651	105708210	114.133	65.5482	161.169	0.812264	0.231484	3.50894	0.000449903	0.00586907
ENSMUSG00000049999.4	Ppp1r3d	chr2	178411206	178414472	163.918	94.0943	174.456	0.812194	0.244831	3.31736	0.000908716	0.0100914
ENSMUSG00000055639.16	Dach1	chr14	97786853	98169765	353.496	200.175	895.395	0.811842	0.164095	4.94737	7.52216e-07	2.58047e-05
ENSMUSG00000022555.12	Dgat1	chr15	76502015	76511953	1277.81	727.34	756.416	0.808302	0.0916424	8.82018	1.1428e-18	2.15195e-16
ENSMUSG00000031189.12	Aff2	chrX	69360294	69868037	195.606	110.8	551.484	0.805925	0.196038	4.11106	3.9384e-05	0.000797999
ENSMUSG00000027994.14	Mcub	chr3	129914960	129970206	179.247	102.893	110.257	0.803652	0.287896	2.79146	0.00524703	0.0387933
ENSMUSG00000051483.9	Cbr1	chr16	93605853	93610505	3339.57	1914.99	1616.7	0.802601	0.102306	7.84509	4.32627e-15	5.6779e-13
ENSMUSG00000002668.8	Dennd1c	chr17	57065905	57078514	773.113	443.047	223.09	0.800592	0.18525	4.32167	1.54849e-05	0.000360566
ENSMUSG00000032294.17	Pkm	chr9	59656368	59679375	11849.1	6806.58	14861.9	0.799443	0.0871053	9.17789	4.39609e-20	1.01544e-17
ENSMUSG00000034156.16	Tspoap1	chr11	87760541	87785928	1266.31	728.513	1969.64	0.799109	0.128496	6.21896	5.00461e-10	3.25939e-08
ENSMUSG00000019823.17	Mical1	chr10	41476314	41487032	970.614	557.159	976.052	0.798341	0.09733	8.20242	2.35605e-16	3.34559e-14
ENSMUSG00000096727.2	Psmb9	chr17	34181988	34187764	479.914	275.877	163.564	0.797709	0.207608	3.84238	0.000121848	0.00205882
ENSMUSG00000023809.10	Rps6ka2	chr17	7170115	7303315	893.467	512.79	1221.15	0.79513	0.0993452	8.00371	1.20727e-15	1.63396e-13
ENSMUSG00000028977.16	Casz1	chr4	148804429	148954889	268.282	154.971	548.185	0.794795	0.290348	2.73738	0.006193	0.0439628
ENSMUSG00000026832.12	Cytip	chr2	58129137	58195532	861.628	498.168	390.561	0.790315	0.179105	4.41257	1.0215e-05	0.000252806
ENSMUSG00000011148.14	Adssl1	chr12	112620045	112641360	752.106	433.867	264.153	0.790036	0.177603	4.44834	8.65382e-06	0.00022081
ENSMUSG00000046718.8	Bst2	chr8	71534255	71537456	1302.96	756.055	528.415	0.785566	0.219912	3.57219	0.000354012	0.00485967
ENSMUSG00000064065.15	Ipcef1	chr10	6885796	7052478	999.262	580.332	395.957	0.784136	0.181162	4.32837	1.50215e-05	0.000351665
ENSMUSG00000073411.11	H2-D1	chr17	35262730	35267499	7123.17	4141.49	3003.87	0.782761	0.121208	6.45798	1.06111e-10	7.81143e-09
ENSMUSG00000020325.10	Fstl3	chr10	79777272	79782630	90.5108	52.7122	148.998	0.782178	0.278981	2.80369	0.00505209	0.0376764
ENSMUSG00000018819.10	Lsp1	chr7	142460809	142494867	2089.65	1215.69	1202.66	0.781194	0.121371	6.43639	1.22346e-10	8.83134e-09
ENSMUSG00000025422.9	Agap2	chr10	127075284	127093169	413.55	240.33	2321.98	0.780451	0.222995	3.49986	0.000465508	0.00601714
ENSMUSG00000031101.6	Sash3	chrX	48146436	48161565	1303.83	759.881	385.858	0.778264	0.153155	5.08154	3.74388e-07	1.39182e-05
ENSMUSG00000037509.20	Arhgef4	chr1	34678188	34813309	121.311	70.3516	753.926	0.777009	0.224417	3.46234	0.000535497	0.00674688
ENSMUSG00000068758.8	Il3ra	chr14	14346275	14356011	226.892	132.596	137.693	0.773116	0.260097	2.97242	0.00295465	0.0252615
ENSMUSG00000031827.13	Cotl1	chr8	119809222	119840544	4152.75	2433.84	2844.5	0.769667	0.0957541	8.03796	9.13496e-16	1.25598e-13
ENSMUSG00000021773.11	Comtd1	chr14	21845855	21848977	196.588	115.546	154.667	0.769539	0.184504	4.17086	3.03455e-05	0.000637993
ENSMUSG00000039158.11	Akna	chr4	63367125	63403354	3064.86	1804.8	1072.42	0.763745	0.138159	5.52803	3.2384e-08	1.54978e-06
ENSMUSG00000016552.13	Foxred2	chr15	77940522	77956722	234.263	137.704	398.79	0.763246	0.171013	4.46307	8.07921e-06	0.000208902
ENSMUSG00000001741.12	Il16	chr7	83642825	83745726	1869.24	1101.29	974.728	0.762666	0.108568	7.02475	2.14452e-12	1.97616e-10
ENSMUSG00000046207.14	Pik3r6	chr11	68503019	68552698	630.585	371.742	289.842	0.762454	0.176767	4.31332	1.60823e-05	0.000371975
ENSMUSG00000028337.14	Coro2a	chr4	46536937	46602202	768.683	452.843	502.715	0.762204	0.122378	6.2283	4.71531e-10	3.10601e-08
ENSMUSG00000024180.13	Tmem8	chr17	26113316	26123254	420.574	247.248	222.91	0.761039	0.176622	4.30886	1.64097e-05	0.000378034
ENSMUSG00000026728.9	Vim	chr2	13573927	13582826	9307.47	5492.51	15008.1	0.760509	0.0808094	9.41114	4.90792e-21	1.3496e-18
ENSMUSG00000028378.6	Ptgr1	chr4	58965439	58987119	878.913	520.953	489.011	0.756123	0.158877	4.75917	1.94395e-06	5.92903e-05
ENSMUSG00000040528.15	Milr1	chr11	106751226	106768794	425.097	251.365	114.522	0.754917	0.205133	3.68014	0.000233106	0.00349034
ENSMUSG00000004266.15	Ptpn6	chr6	124720707	124738714	3632.15	2151.6	1221.01	0.754843	0.105857	7.13077	9.9809e-13	9.60607e-11
ENSMUSG00000028270.12	Gbp2	chr3	142620602	142638008	906.788	537.841	346.35	0.7534	0.238829	3.15456	0.00160739	0.015885
ENSMUSG00000028266.17	Lmo4	chr3	144188530	144205220	947.827	560.197	1691.13	0.753085	0.112748	6.67939	2.3994e-11	1.95151e-09
ENSMUSG00000039377.7	Hlx	chr1	184727140	184732619	417.188	246.795	326.97	0.752614	0.231989	3.24417	0.00117792	0.012345
ENSMUSG00000036931.15	Nfkbid	chr7	30421732	30428746	307.864	182.45	108.269	0.752412	0.263819	2.852	0.00434446	0.0337807
ENSMUSG00000051735.7	Rinl	chr7	28788969	28798963	838.179	497.42	281.733	0.751932	0.155897	4.82328	1.4122e-06	4.44817e-05
ENSMUSG00000020400.17	Tnip1	chr11	54910785	54962917	1033.88	612.954	725.64	0.751892	0.11562	6.50312	7.86731e-11	5.97259e-09
ENSMUSG00000062184.11	Hs6st2	chrX	51387212	51681856	99.1687	58.3533	968.807	0.751367	0.238653	3.14837	0.00164185	0.0161225
ENSMUSG00000039542.16	Ncam1	chr9	49502136	49798925	1185.28	704.856	9304.63	0.749976	0.142832	5.25074	1.51487e-07	6.18953e-06
ENSMUSG00000039747.11	Orai2	chr5	136147459	136170713	737.743	437.994	1116.59	0.749387	0.125693	5.96204	2.49108e-09	1.46289e-07
ENSMUSG00000020077.14	Srgn	chr10	62493833	62527451	1784.39	1061.67	667.916	0.748393	0.165723	4.51593	6.30404e-06	0.000171177
ENSMUSG00000026655.15	Fam107b	chr2	3570488	3782142	3811.31	2270.4	2097	0.747763	0.0733279	10.1975	2.034e-24	8.5861e-22
ENSMUSG00000032109.15	Nlrx1	chr9	44252717	44268599	773.834	461.082	339.657	0.747526	0.154535	4.83726	1.31638e-06	4.20756e-05
ENSMUSG00000034330.10	Plcg2	chr8	117498291	117635142	4127.42	2467.44	1188.67	0.741902	0.121306	6.11596	9.59777e-10	5.95956e-08
ENSMUSG00000040111.16	Gramd1b	chr9	40293233	40531383	705.343	420.642	1348.3	0.741469	0.154318	4.80482	1.54893e-06	4.82619e-05
ENSMUSG00000033777.4	Tlr13	chrX	106143204	106160493	605.942	363.365	227.556	0.74126	0.171813	4.31435	1.60074e-05	0.000370737
ENSMUSG00000036246.14	Gmip	chr8	69808679	69821870	2138.45	1279.95	1093.39	0.739486	0.129327	5.71795	1.07817e-08	5.66005e-07
ENSMUSG00000028041.17	Adam15	chr3	89338542	89349996	787.87	471.293	962.358	0.739371	0.124774	5.9257	3.10971e-09	1.80176e-07
ENSMUSG00000034786.17	Gpsm3	chr17	34589806	34591754	363.145	217.519	134.181	0.738189	0.224677	3.28556	0.00101779	0.0110063
ENSMUSG00000060470.7	Adgrg3	chr8	95017692	95045250	1610.61	965.888	396.206	0.737609	0.196097	3.76144	0.000168935	0.00267029
ENSMUSG00000061536.13	Sec22c	chr9	121680045	121705490	494.837	295.897	317.319	0.736044	0.218773	3.36442	0.000767061	0.00888867
ENSMUSG00000006589.8	Aprt	chr8	122574635	122576909	3168.77	1902.92	1724.75	0.734711	0.10225	7.18546	6.69808e-13	6.74637e-11
ENSMUSG00000021866.15	Anxa11	chr14	25842156	25886804	944.128	566.701	420.396	0.734288	0.186678	3.93344	8.37376e-05	0.00150821
ENSMUSG00000031824.15	6430548M08Rik	chr8	120114152	120165306	2225.82	1337.46	1976.39	0.733735	0.104254	7.03795	1.95093e-12	1.80738e-10
ENSMUSG00000020135.13	Apc2	chr10	80295977	80318263	52.4917	31.0043	4710.72	0.733588	0.253868	2.88965	0.00385674	0.030861
ENSMUSG00000047230.6	Cldn2	chrX	139800828	139811386	563.751	339.708	159.494	0.729866	0.267258	2.73094	0.00631533	0.0446012
ENSMUSG00000024856.10	Cdk2ap2	chr19	4097182	4099019	1404.04	847.657	697.158	0.726471	0.115556	6.28675	3.24171e-10	2.18519e-08
ENSMUSG00000017639.13	Rab11fip4	chr11	79591212	79698023	770.207	464.945	2490.33	0.724996	0.102059	7.10367	1.21488e-12	1.1564e-10
ENSMUSG00000032436.17	Cmtm7	chr9	114756836	114781856	1252.65	758.658	463.899	0.72361	0.106498	6.79456	1.08642e-11	9.09232e-10
ENSMUSG00000060791.15	Gmfg	chr7	28437447	28448233	1411.01	855.605	598.09	0.721537	0.153509	4.70028	2.59806e-06	7.78698e-05
ENSMUSG00000030214.7	Plbd1	chr6	136612070	136661928	2209.33	1339.83	587.97	0.721518	0.205017	3.5193	0.000432685	0.00570026
ENSMUSG00000054612.4	Mgmt	chr7	136894614	137130266	271.884	165.129	123.689	0.717614	0.228668	3.13823	0.0016997	0.0165146
ENSMUSG00000048865.16	Arhgap30	chr1	171388954	171410298	2641.13	1606.96	758.156	0.716569	0.160675	4.45975	8.20572e-06	0.000211857
ENSMUSG00000022964.14	Tmem50b	chr16	91574503	91597800	536.584	325.26	1312.91	0.716405	0.125005	5.73102	9.98301e-09	5.28886e-07
ENSMUSG00000055745.4	Rtl6	chr15	84553398	84557823	167.541	101.886	1246.56	0.716179	0.211565	3.38515	0.000711391	0.00840665
ENSMUSG00000046245.13	Pilra	chr5	137821952	137836281	772.542	470.995	249.751	0.713187	0.1739	4.10112	4.11149e-05	0.000830156
ENSMUSG00000035863.14	Palm	chr10	79793572	79820896	928.133	565.984	2625.74	0.712963	0.12776	5.58051	2.39817e-08	1.18365e-06
ENSMUSG00000004665.10	Cnn2	chr10	79988584	79996062	3731.66	2274.62	5499.87	0.712892	0.0753765	9.45776	3.14612e-21	8.93499e-19
ENSMUSG00000040747.9	Cd53	chr3	106759921	106790149	1204.41	735.618	388.03	0.710868	0.178797	3.97583	7.01348e-05	0.00129809
ENSMUSG00000037251.5	Pomk	chr8	25980604	25994133	520.008	316.486	642.779	0.710858	0.118455	6.0011	1.95988e-09	1.16677e-07
ENSMUSG00000045679.14	Pqlc3	chr12	16988648	17000408	405.97	248.733	133.816	0.710725	0.197494	3.59871	0.000319801	0.0044933
ENSMUSG00000034116.17	Vav1	chr17	57279100	57328031	2878.43	1758.22	829.814	0.710449	0.121339	5.85506	4.76848e-09	2.7085e-07
ENSMUSG00000049625.6	Tifab	chr13	56173704	56178885	914.568	559.535	270.5	0.710283	0.188424	3.76959	0.000163513	0.00260598
ENSMUSG00000028961.15	Pgd	chr4	149149991	149166771	5699.83	3483.37	2670.11	0.709367	0.0759987	9.33393	1.02012e-20	2.56124e-18
ENSMUSG00000059316.2	Slc27a4	chr2	29802634	29817522	1751.73	1072.82	1783.17	0.704196	0.0728363	9.6682	4.11537e-22	1.27312e-19
ENSMUSG00000019726.12	Lyst	chr13	13590397	13778803	15085.2	9260.99	6751.55	0.703676	0.0774048	9.09086	9.82619e-20	2.12786e-17
ENSMUSG00000026430.16	Rassf5	chr1	131176410	131245258	1240.75	761.807	453.719	0.703161	0.144813	4.85564	1.19999e-06	3.87847e-05
ENSMUSG00000026395.16	Ptprc	chr1	138062861	138175708	5084.33	3125.1	1609.65	0.702089	0.148313	4.73384	2.20314e-06	6.67258e-05
ENSMUSG00000036944.6	Tmem71	chr15	66526212	66561103	216.001	132.98	143.604	0.701789	0.220251	3.18631	0.001441	0.0145732
ENSMUSG00000030657.11	Xylt1	chr7	117380979	117673580	813.921	501.019	560.853	0.699986	0.182399	3.83766	0.000124211	0.00208511
ENSMUSG00000030793.4	Pycard	chr7	127989708	127993867	567.963	349.881	266.148	0.699906	0.163728	4.27481	1.91298e-05	0.000427068
ENSMUSG00000062604.11	Srpk2	chr5	23503264	23684617	2629.59	1616.15	3791.6	0.699494	0.0838982	8.33742	7.59309e-17	1.13399e-14
ENSMUSG00000056724.15	Nbeal2	chr9	110624789	110654161	2855.31	1759.19	1591.76	0.698786	0.1514	4.61549	3.92161e-06	0.000113799
ENSMUSG00000050931.7	Sgms2	chr3	131318985	131491411	3008.77	1855.17	871.62	0.697727	0.104861	6.65384	2.85536e-11	2.2901e-09
ENSMUSG00000039131.15	Gipc2	chr3	152093533	152166230	518.225	320.936	477.557	0.694786	0.159499	4.35606	1.32424e-05	0.000317306
ENSMUSG00000022788.16	Fgd4	chr16	16416917	16600549	2148.74	1330.14	2386.89	0.689551	0.0729055	9.45814	3.13458e-21	8.93499e-19
ENSMUSG00000054967.7	Zfp647	chr15	76910371	76925448	89.8683	54.4001	327.782	0.683713	0.22599	3.02541	0.00248293	0.0221734
ENSMUSG00000022508.5	Bcl6	chr16	23965052	23988852	325.229	201.537	300.204	0.682516	0.22788	2.99507	0.00274385	0.0239138
ENSMUSG00000064267.13	Hvcn1	chr5	122206804	122242297	809.512	505.515	233.835	0.681056	0.183777	3.70588	0.000210657	0.00319284
ENSMUSG00000039616.9	Mocos	chr18	24653691	24701556	1207.2	753.215	351.078	0.680728	0.209218	3.25367	0.00113923	0.0120415
ENSMUSG00000039653.9	Baat	chr4	49489422	49506557	1040.37	650.404	244.46	0.677606	0.229358	2.95435	0.00313324	0.0263113
ENSMUSG00000048924.14	Ccdc125	chr13	100669717	100697240	1146.28	718.105	442.784	0.672954	0.131855	5.10373	3.33028e-07	1.25859e-05
ENSMUSG00000040723.14	Rcsd1	chr1	165646516	165709757	3002.85	1881.93	1809.92	0.672726	0.0895945	7.50857	5.97789e-14	6.90406e-12
ENSMUSG00000042410.16	Agps	chr2	75832177	75931350	4799.68	3010.52	3515.54	0.672648	0.0694923	9.67946	3.68664e-22	1.16123e-19
ENSMUSG00000032786.16	Alas1	chr9	106233455	106248654	3485.8	2185.79	2316.66	0.67079	0.0867729	7.73041	1.07203e-14	1.32656e-12
ENSMUSG00000015889.8	Lta4h	chr10	93453411	93484875	5749.42	3616.31	2815.71	0.668403	0.0787954	8.48277	2.199e-17	3.56033e-15
ENSMUSG00000039431.16	Mtmr7	chr8	40551095	40634797	132.955	83.6344	752.58	0.663545	0.226076	2.93506	0.00333488	0.0276032
ENSMUSG00000034353.14	Ramp1	chr1	91179822	91225196	386.955	244.103	265.71	0.66284	0.221743	2.98923	0.00279686	0.0242264
ENSMUSG00000057409.7	Zfp53	chr17	21488998	21510473	296.102	186.417	301.586	0.662757	0.173273	3.82493	0.000130811	0.00217274
ENSMUSG00000022372.14	Sla	chr15	66780819	66831829	2837.72	1799.41	1758.71	0.657066	0.114697	5.72869	1.01207e-08	5.34546e-07
ENSMUSG00000023277.13	Twf2	chr9	106203108	106215389	1295.6	821.243	865.039	0.655919	0.114003	5.7535	8.74145e-09	4.68845e-07
ENSMUSG00000071723.7	Gspt2	chrX	94636069	94643244	132.07	83.0913	401.295	0.655299	0.208109	3.14882	0.00163932	0.0161178
ENSMUSG00000068220.6	Lgals1	chr15	78926725	78930465	2536.77	1612.39	2135.49	0.653923	0.169935	3.84808	0.000119048	0.00202394
ENSMUSG00000020085.15	Aifm2	chr10	61715263	61739260	596.468	378.3	419.665	0.653706	0.128686	5.07988	3.77681e-07	1.40106e-05
ENSMUSG00000059883.16	Irak4	chr15	94543643	94581815	587.265	375.035	304.555	0.647156	0.16267	3.97834	6.93972e-05	0.00128582
ENSMUSG00000029552.19	Tes	chr6	17065149	17105828	807.584	513.323	1124.71	0.64606	0.11118	5.81092	6.21319e-09	3.40625e-07
ENSMUSG00000049307.6	Fut4	chr9	14748320	14752393	153.651	97.3413	243.037	0.645002	0.233298	2.76471	0.00569726	0.0411419
ENSMUSG00000002489.16	Tiam1	chr16	89787111	90143769	2159.99	1382.07	1861.52	0.643886	0.113664	5.66483	1.47174e-08	7.5657e-07
ENSMUSG00000032802.8	Srxn1	chr2	152105516	152111376	851.357	546.139	511.108	0.642246	0.15091	4.25582	2.08288e-05	0.000458497
ENSMUSG00000026956.15	Uap1l1	chr2	25359889	25365682	660.536	422.884	407.099	0.641081	0.134278	4.77429	1.80341e-06	5.54925e-05
ENSMUSG00000044456.16	Rin3	chr12	102283048	102390855	2491.67	1598.66	1116.28	0.640002	0.173043	3.69853	0.000216856	0.00327248
ENSMUSG00000024851.13	Pitpnm1	chr19	4099998	4113965	1396.35	895.773	1605.13	0.639754	0.0874647	7.31442	2.58492e-13	2.74731e-11
ENSMUSG00000056515.9	Rab31	chr17	65651729	65772752	1255.19	807.219	1912.37	0.638269	0.109038	5.85364	4.80936e-09	2.71392e-07
ENSMUSG00000026972.15	Arrdc1	chr2	24925352	24935252	612.549	394.382	883.184	0.636982	0.114695	5.55371	2.79668e-08	1.35714e-06
ENSMUSG00000020272.8	Stk10	chr11	32533305	32624587	2369.11	1523.25	839.016	0.635766	0.118829	5.35028	8.78179e-08	3.89094e-06
ENSMUSG00000029622.16	Arpc1b	chr5	145114215	145130705	4928.67	3171.76	2497.73	0.635504	0.0747119	8.50606	1.79936e-17	3.00345e-15
ENSMUSG00000021948.17	Prkcd	chr14	30595354	30626210	2611.31	1680.44	1665.86	0.634843	0.0838191	7.57397	3.61983e-14	4.23715e-12
ENSMUSG00000006519.11	Cyba	chr8	122424776	122432930	2619.83	1690.37	1238.63	0.632856	0.0952164	6.6465	3.00141e-11	2.39615e-09
ENSMUSG00000026126.15	Ptpn18	chr1	34459762	34475733	415.476	267.709	248.13	0.632615	0.205879	3.07276	0.0021209	0.0196379
ENSMUSG00000025429.8	Pstpip2	chr18	77794545	77882007	664.502	427.464	195.698	0.632353	0.191847	3.29613	0.000980269	0.0106753
ENSMUSG00000051457.7	Spn	chr7	127132232	127137823	2677.46	1727.58	750.766	0.631996	0.12943	4.88293	1.04519e-06	3.4164e-05
ENSMUSG00000027508.15	Pag1	chr3	9687479	9833679	2235.18	1442.24	2019.1	0.631124	0.108431	5.82052	5.86649e-09	3.22638e-07
ENSMUSG00000039182.6	AW209491	chr13	14630154	14639096	468.631	301.571	446.541	0.629777	0.116635	5.39958	6.67987e-08	3.02146e-06
ENSMUSG00000021277.16	Traf3	chr12	111166370	111267153	1311.29	849.346	1278.04	0.628587	0.102101	6.1565	7.43699e-10	4.73671e-08
ENSMUSG00000031389.17	Arhgap4	chrX	73891442	73921870	2436.71	1578.56	733.882	0.627696	0.107219	5.85435	4.7889e-09	2.7112e-07
ENSMUSG00000042349.13	Ikbke	chr1	131254343	131279606	1925.76	1245.49	737.337	0.62765	0.114945	5.46042	4.75002e-08	2.20615e-06
ENSMUSG00000038623.9	Tm6sf1	chr7	81859001	81884434	1125.6	726.906	497.923	0.627635	0.108471	5.78619	7.19991e-09	3.91007e-07
ENSMUSG00000041642.18	Kif21b	chr1	136131389	136177998	2855.12	1849.35	4384.03	0.626217	0.127816	4.89936	9.61483e-07	3.17763e-05
ENSMUSG00000078942.10	Naip6	chr13	100281121	100317674	622.042	403.343	226.869	0.626053	0.199738	3.13437	0.00172226	0.0166871
ENSMUSG00000022876.18	Samsn1	chr16	75858793	76022281	918.448	595.513	319.564	0.62378	0.151252	4.1241	3.72185e-05	0.000760831
ENSMUSG00000039936.18	Pik3cd	chr4	149649168	149702571	2586.97	1678.22	1198.92	0.623693	0.073976	8.43102	3.42663e-17	5.34802e-15
ENSMUSG00000030720.16	Cln3	chr7	126571207	126585817	806.721	524.479	431.001	0.622269	0.122791	5.06772	4.02599e-07	1.48713e-05
ENSMUSG00000042312.9	S100a13	chr3	90514435	90524581	391.578	255.057	358.287	0.621528	0.146535	4.2415	2.22036e-05	0.000485516
ENSMUSG00000001986.16	Gria3	chrX	41400854	41678601	810.274	526.196	1207.2	0.6204	0.12178	5.09445	3.49753e-07	1.3115e-05
ENSMUSG00000070942.8	Il1rl2	chr1	40324610	40367562	315.599	204.674	270.864	0.620017	0.17704	3.50213	0.000461547	0.00598043
ENSMUSG00000017697.3	Ada	chr2	163726584	163750239	222.39	144.896	131.791	0.619893	0.21214	2.92209	0.00347686	0.0285329
ENSMUSG00000031328.15	Flna	chrX	74223461	74249820	41466.5	27000.2	33716	0.618854	0.0750531	8.24555	1.64406e-16	2.37348e-14
ENSMUSG00000018809.2	Smyd4	chr11	75348433	75405705	318.351	206.351	422.709	0.617955	0.14424	4.2842	1.834e-05	0.000412626
ENSMUSG00000023147.17	Wrb	chr16	96145407	96157852	294.802	191.895	1182.94	0.61623	0.129383	4.76284	1.90887e-06	5.83232e-05
ENSMUSG00000005803.14	Sqor	chr2	122765237	122809569	953.487	621.833	514.181	0.615387	0.138693	4.43704	9.12045e-06	0.000230998
ENSMUSG00000032965.11	Ift57	chr16	49699233	49765126	193.531	125.784	601.425	0.614561	0.174381	3.52424	0.000424704	0.00561557
ENSMUSG00000041548.4	Hspb8	chr5	116408491	116422864	1103.18	722.149	918.891	0.610958	0.144617	4.22468	2.39283e-05	0.000518167
ENSMUSG00000003206.7	Ebi3	chr17	55952640	55957022	379.176	249.466	123.289	0.605045	0.187349	3.2295	0.00124005	0.0128716
ENSMUSG00000036873.13	2410004B18Rik	chr3	145938014	145944829	291.136	190.718	490.063	0.60369	0.157892	3.82344	0.000131603	0.00218381
ENSMUSG00000004446.12	Bid	chr6	120891930	120916853	987.957	649.699	550.798	0.603066	0.130707	4.61387	3.95231e-06	0.000114498
ENSMUSG00000003038.15	Hmgn2	chr4	133964738	133968650	7053.5	4645.1	4931.88	0.602503	0.100287	6.00779	1.88066e-09	1.13127e-07
ENSMUSG00000050552.8	Lamtor4	chr5	138255482	138259398	775.359	511.049	614.172	0.60076	0.107388	5.59432	2.21493e-08	1.11144e-06
ENSMUSG00000033233.17	Trim45	chr3	100922202	100936920	168.496	111.645	313.013	0.600081	0.20374	2.94533	0.00322609	0.0269603
ENSMUSG00000063065.13	Mapk3	chr7	126759601	126765819	1683.21	1111.54	1865.57	0.598714	0.102463	5.8432	5.12085e-09	2.86173e-07
ENSMUSG00000021025.8	Nfkbia	chr12	55489410	55492647	1570.8	1035.84	1431.98	0.598313	0.137405	4.35438	1.33443e-05	0.000318536
ENSMUSG00000026519.16	Tmem63a	chr1	180942344	180975112	1418.71	937.357	685.483	0.598089	0.113857	5.25297	1.49663e-07	6.12945e-06
ENSMUSG00000015312.9	Gadd45b	chr10	80930073	80932204	196.752	129.123	388.917	0.59808	0.19834	3.01543	0.00256618	0.0227405
ENSMUSG00000021725.9	Parp8	chr13	116854820	117025537	986.634	653.108	1432.91	0.597348	0.0989666	6.03586	1.5812e-09	9.57787e-08
ENSMUSG00000041135.15	Ripk2	chr4	16122733	16163647	316.723	208.869	235.884	0.5971	0.166428	3.58773	0.000333572	0.00464533
ENSMUSG00000003153.10	Slc2a3	chr6	122727809	122801640	2730.79	1806.15	1613.24	0.596582	0.094991	6.28041	3.37687e-10	2.26748e-08
ENSMUSG00000015027.11	Galns	chr8	122578242	122611463	1272.89	842.074	625.497	0.59413	0.106862	5.5598	2.7008e-08	1.32546e-06
ENSMUSG00000044258.10	Ctla2a	chr13	60934155	60936625	291.825	192.48	261.383	0.593765	0.207058	2.86763	0.00413562	0.0325797
ENSMUSG00000021957.7	Tkt	chr14	30548359	30574720	15579.4	10333.6	9321.6	0.592328	0.0651843	9.08697	1.01841e-19	2.17815e-17
ENSMUSG00000022864.14	D16Ertd472e	chr16	78540338	78576708	640.988	422.775	482.117	0.592002	0.133277	4.44189	8.91729e-06	0.000226515
ENSMUSG00000015355.13	Cd48	chr1	171682009	171705258	319.755	212.347	116.41	0.589736	0.204246	2.88739	0.00388457	0.0309409
ENSMUSG00000003865.16	Gys1	chr7	45434844	45456619	1627.22	1081.97	1503.66	0.587149	0.100246	5.85707	4.71104e-09	2.68467e-07
ENSMUSG00000044447.5	Dock5	chr14	67752135	67933442	3210.08	2138.95	1424.34	0.584791	0.122448	4.77581	1.78984e-06	5.52714e-05
ENSMUSG00000037447.16	Arid5a	chr1	36307733	36324029	583.906	389.873	330.261	0.584433	0.166211	3.51621	0.000437756	0.0057583
ENSMUSG00000020642.13	Rnf144a	chr12	26300964	26415254	1170.92	783.315	1893.43	0.583103	0.0985831	5.91484	3.32197e-09	1.91832e-07
ENSMUSG00000029108.14	Pcdh7	chr5	57717967	58133230	461.427	308.306	3047.42	0.581837	0.195867	2.97058	0.00297239	0.0253664
ENSMUSG00000044948.16	Cfap43	chr19	47737561	47919299	1052.11	702.47	961.398	0.581166	0.11896	4.88537	1.03234e-06	3.38717e-05
ENSMUSG00000023249.15	Parp3	chr9	106470322	106476949	272.07	180.853	351.396	0.581047	0.198197	2.93166	0.00337156	0.0278403
ENSMUSG00000045827.10	Serpinb9	chr13	33003250	33017957	207.935	139.393	751.592	0.580721	0.184965	3.13963	0.0016916	0.0164592
ENSMUSG00000023800.15	Tiam2	chr17	3326573	3531344	333.082	222.679	1860.09	0.580402	0.158968	3.65107	0.000261152	0.00381468
ENSMUSG00000030276.19	Ttll3	chr6	113389260	113414587	312.598	209.073	309.205	0.579952	0.20575	2.81873	0.00482144	0.0363792
ENSMUSG00000038372.14	Gmds	chr13	31819579	32338740	332.612	222.35	370.623	0.579839	0.169892	3.41299	0.000642536	0.00773007
ENSMUSG00000020143.15	Dock2	chr11	34226815	34783892	5227.14	3500.17	1513.19	0.578315	0.126613	4.56758	4.93381e-06	0.000138952
ENSMUSG00000028656.14	Cap1	chr4	122859047	122886056	7600.01	5092.74	5815.55	0.577251	0.062794	9.19279	3.82788e-20	9.00355e-18
ENSMUSG00000042042.14	Csgalnact2	chr6	118107452	118139140	1376.75	923.887	1194.89	0.575725	0.108408	5.31075	1.09177e-07	4.68382e-06
ENSMUSG00000026979.16	Psd4	chr2	24367580	24414954	2709.55	1818.27	757.899	0.575294	0.135015	4.26095	2.03558e-05	0.000450324
ENSMUSG00000023272.4	Creld2	chr15	88819646	88826683	1318.4	886.299	1000.42	0.573278	0.174837	3.27893	0.00104202	0.0112162
ENSMUSG00000039195.4	1110008P14Rik	chr2	32377097	32381938	216.704	145.297	260.819	0.568714	0.182643	3.1138	0.00184694	0.0175805
ENSMUSG00000022204.9	Ngdn	chr14	55015454	55024137	937.914	632.15	767.878	0.568607	0.106842	5.32192	1.02676e-07	4.42478e-06
ENSMUSG00000030579.10	Tyrobp	chr7	30413760	30417585	1813.44	1223.18	671.88	0.56834	0.15548	3.65539	0.000256786	0.00376678
ENSMUSG00000031165.6	Was	chrX	8081453	8090498	1517.13	1022.8	430.337	0.568027	0.137659	4.12632	3.68606e-05	0.000756604
ENSMUSG00000025790.14	Slco3a1	chr7	74275419	74554780	397.683	267.577	907.8	0.564805	0.150227	3.75967	0.000170135	0.00268679
ENSMUSG00000033720.12	Sfxn5	chr6	85213049	85333422	507.882	342.752	879.857	0.5633	0.148499	3.79328	0.000148671	0.00239588
ENSMUSG00000020133.8	2310011J03Rik	chr10	80318254	80320537	586.364	396.987	458.693	0.562232	0.115196	4.88065	1.05734e-06	3.44312e-05
ENSMUSG00000040152.8	Thbs1	chr2	118111876	118127133	19818.3	13459.3	8512.46	0.558162	0.129911	4.2965	1.73519e-05	0.000396575
ENSMUSG00000061414.8	Cracr2a	chr6	127561338	127674248	415.137	281.96	459.75	0.557576	0.201716	2.76416	0.00570688	0.041177
ENSMUSG00000028613.14	Lrp8	chr4	107802261	107876840	526.979	358.381	2133.54	0.556929	0.100965	5.51604	3.46714e-08	1.65013e-06
ENSMUSG00000058715.11	Fcer1g	chr1	171229572	171234365	1126.31	766.302	383.095	0.556362	0.136998	4.0611	4.88427e-05	0.000951801
ENSMUSG00000031093.14	Dock11	chrX	35888832	36076562	1826.5	1244.74	1795.37	0.555714	0.0854605	6.50259	7.89497e-11	5.97259e-09
ENSMUSG00000019066.13	Rab3d	chr9	21907491	21918192	2344.02	1594.38	1388.64	0.555346	0.0891296	6.23077	4.64149e-10	3.06905e-08
ENSMUSG00000001029.15	Icam2	chr11	106377656	106388075	409.362	278.148	676.246	0.555257	0.16041	3.46149	0.000537195	0.00675844
ENSMUSG00000034271.16	Jdp2	chr12	85599027	85639878	427.533	292.166	459.582	0.554151	0.183919	3.01301	0.0025867	0.0228422
ENSMUSG00000034111.6	Tmed8	chr12	87166237	87200454	477.92	325.686	832.49	0.554129	0.15639	3.54326	0.00039522	0.00531171
ENSMUSG00000020010.7	Vnn3	chr10	23851462	23869843	9022.56	6160.02	2611.36	0.55061	0.158149	3.4816	0.000498433	0.00636428
ENSMUSG00000022831.14	Hcls1	chr16	36934983	36963212	2077.57	1418.6	679.691	0.550552	0.157272	3.50064	0.000464145	0.00600511
ENSMUSG00000041112.17	Elmo1	chr13	20090596	20608353	1765.36	1205.05	2375.53	0.550111	0.106164	5.18172	2.19853e-07	8.65622e-06
ENSMUSG00000029135.10	Fosl2	chr5	32135801	32157842	1457.3	996.689	1434.64	0.54872	0.128815	4.25974	2.04662e-05	0.000451091
ENSMUSG00000028480.14	Glipr2	chr4	43957401	43979118	2621.14	1794.39	1233.3	0.54703	0.0994371	5.50127	3.77069e-08	1.77067e-06
ENSMUSG00000052085.6	Dock8	chr19	24999529	25202432	6532.91	4470.98	1957.27	0.546959	0.115944	4.71743	2.3884e-06	7.18345e-05
ENSMUSG00000025287.15	Acot9	chrX	155262443	155297654	509.997	350.146	959.602	0.546897	0.121871	4.4875	7.20624e-06	0.000190017
ENSMUSG00000021368.15	Tbc1d7	chr13	43151740	43171501	263.048	179.527	364.403	0.546641	0.15586	3.50725	0.000452769	0.00588871
ENSMUSG00000040183.13	Ankrd6	chr4	32804035	32950841	177.358	122.695	836.447	0.545445	0.178365	3.05802	0.00222807	0.0203474
ENSMUSG00000027901.12	Dennd2d	chr3	106482405	106503030	902.122	618.052	558.05	0.544143	0.126943	4.2865	1.81511e-05	0.000409543
ENSMUSG00000071713.6	Csf2rb	chr15	78325752	78353847	2029.67	1392.23	676.029	0.543232	0.15111	3.59494	0.000324467	0.00454044
ENSMUSG00000040699.13	Limd2	chr11	106156256	106160860	1785.15	1227.46	1254.43	0.54121	0.0928959	5.82599	5.67765e-09	3.14248e-07
ENSMUSG00000024480.8	Ap3s1	chr18	46741876	46790826	718.337	493.111	936.301	0.540501	0.151128	3.57645	0.000348291	0.00479634
ENSMUSG00000003617.16	Cp	chr3	19957054	20009145	40426.3	27804	13760.2	0.540121	0.109656	4.92561	8.40956e-07	2.83438e-05
ENSMUSG00000021645.16	Smn1	chr13	100124852	100137690	484.428	332.91	406.214	0.539134	0.148543	3.62949	0.000283982	0.00408613
ENSMUSG00000024948.14	Map4k2	chr19	6341135	6355615	2906.51	2001.34	1811.46	0.53741	0.102665	5.23461	1.65335e-07	6.67659e-06
ENSMUSG00000039910.10	Cited2	chr10	17723218	17725674	884.608	608.884	731.777	0.535633	0.145571	3.67954	0.000233653	0.00349551
ENSMUSG00000009687.14	Fxyd5	chr7	31032722	31042481	503.366	347.389	497.81	0.535001	0.154062	3.47264	0.000515359	0.00654072
ENSMUSG00000030681.18	Mvp	chr7	126986860	127014621	1394.75	962.887	951.274	0.534409	0.103445	5.16612	2.39003e-07	9.32543e-06
ENSMUSG00000031266.6	Gla	chrX	134588149	134601125	353.332	243.645	253.688	0.532691	0.189903	2.80507	0.00503054	0.0375319
ENSMUSG00000032398.7	Snapc5	chr9	64179274	64183132	303.545	209.926	303.222	0.532282	0.163118	3.26318	0.00110169	0.0117451
ENSMUSG00000058586.12	Serhl	chr15	83089506	83116674	505.269	349.61	403.674	0.531822	0.15846	3.35619	0.000790235	0.00908429
ENSMUSG00000041926.15	Rnpep	chr1	135262712	135284084	1897.53	1311.74	1468.97	0.530654	0.088758	5.97866	2.24976e-09	1.3302e-07
ENSMUSG00000030095.10	Tmem43	chr6	91473703	91488463	1140.63	789.609	1458.46	0.529935	0.103617	5.11438	3.14778e-07	1.1998e-05
ENSMUSG00000042616.8	Oscp1	chr4	126058565	126092195	87.0554	59.2424	460.507	0.528785	0.190414	2.77703	0.00548576	0.0400655
ENSMUSG00000022489.6	Pde1b	chr15	103503034	103530052	358.302	247.865	983.005	0.52786	0.157203	3.35783	0.000785575	0.00906053
ENSMUSG00000052331.14	Ankrd44	chr1	54645340	54926387	2534.11	1757.93	2316.58	0.527269	0.115858	4.55099	5.33942e-06	0.000148714
ENSMUSG00000022037.15	Clu	chr14	65968483	65981547	5589.88	3883.7	2694.98	0.525036	0.128158	4.09678	4.1893e-05	0.000842919
ENSMUSG00000054400.16	Cklf	chr8	104250861	104264938	536.687	372.375	353.39	0.524908	0.171508	3.06055	0.00220934	0.0202297
ENSMUSG00000040659.3	Efhd2	chr4	141858142	141874920	1525.99	1059.19	1225.74	0.524779	0.100233	5.23557	1.64473e-07	6.65732e-06
ENSMUSG00000035378.17	Shq1	chr6	100568256	100671157	560.414	388.579	321.727	0.524546	0.143786	3.64809	0.000264198	0.00384943
ENSMUSG00000005087.17	Cd44	chr2	102811141	102901665	4032.21	2805.44	1765.99	0.523078	0.088504	5.91022	3.41651e-09	1.95986e-07
ENSMUSG00000003526.12	Prodh	chr16	18060357	18090203	441.055	305.329	317.577	0.522484	0.161159	3.24203	0.00118681	0.0124081
ENSMUSG00000035711.5	Dok3	chr13	55523231	55529296	1069.92	745.924	348.982	0.520353	0.169282	3.07389	0.00211285	0.0195843
ENSMUSG00000031112.10	Stk26	chrX	50841047	50893097	1026.79	715.202	355.472	0.520186	0.17804	2.92174	0.00348081	0.0285384
ENSMUSG00000064284.12	Cdpf1	chr15	85806972	85811697	254.076	177.881	234.042	0.516878	0.159548	3.23964	0.00119679	0.0124984
ENSMUSG00000039982.7	Dtx4	chr19	12466341	12501996	1200.24	838.109	2124.73	0.516718	0.0984968	5.24603	1.55408e-07	6.3266e-06
ENSMUSG00000057130.11	Txnl4a	chr18	80206795	80223533	377.132	263.811	538.91	0.516512	0.159551	3.23729	0.00120669	0.0125856
ENSMUSG00000057948.12	Unc13d	chr11	116062095	116077961	1560.14	1092.48	847.102	0.515946	0.1123	4.59435	4.3411e-06	0.000123897
ENSMUSG00000022822.16	Abcc5	chr16	20331303	20426394	3040.49	2129.58	3937.3	0.51559	0.0844948	6.10204	1.04725e-09	6.47949e-08
ENSMUSG00000038776.13	Ephx1	chr1	180976210	181020904	1971.87	1380.32	882.533	0.514717	0.150746	3.41447	0.000639065	0.00770507
ENSMUSG00000032245.12	Cln6	chr9	62838785	62852006	815.921	571.44	366.623	0.513088	0.158642	3.23425	0.00121963	0.0127053
ENSMUSG00000001034.17	Mapk7	chr11	61488812	61494406	674.359	471.279	1202.99	0.512877	0.106277	4.82585	1.39409e-06	4.39914e-05
ENSMUSG00000031441.15	Atp11a	chr8	12757014	12868728	1838.36	1289.02	6899.72	0.51103	0.110817	4.6115	3.99782e-06	0.00011543
ENSMUSG00000029053.16	Prkcz	chr4	155260129	155361361	319.762	223.698	1722.9	0.511029	0.139449	3.66462	0.000247707	0.0036709
ENSMUSG00000030291.12	Med21	chr6	146642547	146650732	547.503	385.522	514.116	0.51072	0.117455	4.34822	1.37247e-05	0.000325708
ENSMUSG00000034255.17	Arhgap27	chr11	103331497	103363692	776.815	546.643	630.753	0.508238	0.175936	2.88878	0.00386745	0.0308773
ENSMUSG00000031103.12	Elf4	chrX	48411046	48463132	1755.65	1235.37	711.244	0.506934	0.161119	3.14633	0.00165331	0.0161819
ENSMUSG00000027598.16	Itch	chr2	155133509	155226855	5198.85	3658.48	3792.5	0.506117	0.0604215	8.37644	5.45539e-17	8.29028e-15
ENSMUSG00000062585.11	Cnr2	chr4	135895394	135920207	691.417	486.292	222.356	0.504852	0.188072	2.68435	0.00726703	0.0496232
ENSMUSG00000016528.10	Mapkapk2	chr1	131053700	131097826	3434.59	2419.48	2520.22	0.503682	0.0755133	6.67011	2.55617e-11	2.06931e-09
ENSMUSG00000029201.14	Ugdh	chr5	65413221	65435949	1351.19	952.167	1543.7	0.503593	0.136037	3.70188	0.000214007	0.00323796
ENSMUSG00000040811.15	Eml2	chr7	19176421	19206482	788.362	556.022	1117.57	0.503399	0.123045	4.09119	4.29172e-05	0.000857552
ENSMUSG00000034192.5	Lsm3	chr6	91515928	91522625	512.653	362.798	482.872	0.499902	0.130766	3.82286	0.00013191	0.00218681
ENSMUSG00000020788.15	Atp2a3	chr11	72961169	72993044	4528.48	3209.17	1802.06	0.496547	0.10058	4.93683	7.94012e-07	2.69187e-05
ENSMUSG00000073684.13	Faap20	chr4	155249802	155256687	431.692	303.906	444.366	0.496453	0.130776	3.79621	0.000146927	0.00237662
ENSMUSG00000030094.8	Xpc	chr6	91489305	91515888	1071.14	759.141	1159.74	0.494954	0.081975	6.03786	1.56168e-09	9.49284e-08
ENSMUSG00000022443.17	Myh9	chr15	77760587	77842175	46213.2	32793.3	24796.6	0.49486	0.0785782	6.29767	3.0216e-10	2.04477e-08
ENSMUSG00000038910.7	Plcl2	chr17	50509403	50688484	1588.42	1125.85	1784.4	0.494435	0.0702485	7.03838	1.94486e-12	1.80738e-10
ENSMUSG00000019564.12	Arid3a	chr10	79927043	79955018	3981.58	2828.57	1472.24	0.492934	0.090765	5.43088	5.60768e-08	2.58371e-06
ENSMUSG00000042082.7	Arsb	chr13	93771630	93943016	1107.57	786.792	492.169	0.492861	0.175319	2.81123	0.00493528	0.0370445
ENSMUSG00000005533.10	Igf1r	chr7	67952827	68233668	4468.24	3178.62	4166.58	0.490972	0.128455	3.82213	0.000132306	0.00218805
ENSMUSG00000059182.7	Skap2	chr6	51857422	52012549	2080.45	1480.22	1417.11	0.490492	0.133883	3.66359	0.000248701	0.00368248
ENSMUSG00000025366.8	Esyt1	chr10	128509965	128525871	3243.33	2309.12	2449.62	0.489754	0.066522	7.3623	1.80773e-13	1.98209e-11
ENSMUSG00000046711.16	Hmga1	chr17	27556497	27563674	2135.85	1524.49	1104.93	0.488313	0.120157	4.06397	4.82457e-05	0.000942287
ENSMUSG00000040990.17	Sh3kbp1	chrX	159627272	159978069	1411.07	1005.93	1563.25	0.488307	0.0930846	5.24584	1.55572e-07	6.3266e-06
ENSMUSG00000056116.18	H2-T22	chr17	36037128	36042747	1357.87	969.838	672.58	0.487774	0.105981	4.60246	4.17522e-06	0.000119359
ENSMUSG00000057123.14	Gja5	chr3	96904693	97077416	253.244	181.788	687.767	0.486298	0.180051	2.70089	0.00691542	0.0477873
ENSMUSG00000020282.18	Rhbdf1	chr11	32209585	32222300	527.275	374.051	939.967	0.486237	0.117601	4.13462	3.55545e-05	0.000733269
ENSMUSG00000040322.10	Slc25a24	chr3	109123149	109168457	886.879	635.085	668.474	0.485128	0.128974	3.76145	0.00016893	0.00267029
ENSMUSG00000023345.17	Poc1a	chr9	106281061	106350521	570.895	408.202	325.234	0.484725	0.139365	3.4781	0.00050498	0.00643729
ENSMUSG00000057191.13	AB124611	chr9	21526176	21545333	853.329	611.12	246.117	0.481348	0.141768	3.39532	0.000685475	0.00816162
ENSMUSG00000034189.5	Hsdl1	chr8	119561989	119575183	1086.96	779.468	2308.62	0.481201	0.103123	4.66628	3.06702e-06	9.11374e-05
ENSMUSG00000029401.8	Rilpl2	chr5	124463265	124478366	478.01	341.784	395.806	0.481126	0.14636	3.28727	0.00101163	0.0109603
ENSMUSG00000066152.11	Slc31a2	chr4	62262562	62298411	836.65	599.236	439.37	0.480606	0.139566	3.44358	0.000574071	0.00709865
ENSMUSG00000018008.8	Cyth4	chr15	78597047	78622019	1374.59	984.246	543.007	0.479511	0.121918	3.93306	8.38709e-05	0.00150821
ENSMUSG00000031387.14	Renbp	chrX	73922121	73930850	489.845	351.307	491.796	0.478233	0.144508	3.3094	0.000934974	0.0103235
ENSMUSG00000019139.10	Isyna1	chr8	70594373	70597290	940.03	675.942	1016.98	0.47761	0.116452	4.10135	4.10751e-05	0.000830156
ENSMUSG00000041439.15	Mfsd6	chr1	52656286	52727462	978.453	702.536	1207.16	0.477371	0.111958	4.26383	2.00957e-05	0.00044633
ENSMUSG00000023021.15	Cers5	chr15	99734881	99772885	589.202	423.804	1306.65	0.475522	0.0915433	5.1945	2.0527e-07	8.13753e-06
ENSMUSG00000026158.11	Ogfrl1	chr1	23366424	23397772	1572.68	1129.69	947.126	0.475016	0.0944386	5.02989	4.90761e-07	1.76755e-05
ENSMUSG00000024142.14	Mlst8	chr17	24473550	24479078	1015.97	731.272	791.717	0.474179	0.114938	4.12551	3.69914e-05	0.000758389
ENSMUSG00000019528.18	Gyg	chr3	20122084	20155317	837.18	603.091	3644.39	0.471898	0.10858	4.34609	1.38588e-05	0.000327543
ENSMUSG00000030199.16	Etv6	chr6	134035700	134270158	1833.41	1322.53	1036.67	0.470985	0.115558	4.07576	4.58637e-05	0.000907013
ENSMUSG00000015932.8	Dstn	chr2	143915320	143943324	7237.06	5222.2	8274.83	0.470219	0.105045	4.47638	7.59198e-06	0.000198376
ENSMUSG00000028152.10	Tspan5	chr3	138742195	138907905	315.663	228.064	1355.56	0.469486	0.162902	2.88202	0.00395135	0.0313574
ENSMUSG00000061232.15	H2-K1	chr17	33996017	34000333	7695.35	5562.94	2911.21	0.468093	0.133479	3.50688	0.000453393	0.00589241
ENSMUSG00000037553.14	Zdhhc18	chr4	133605299	133650154	776.085	560.076	648.611	0.467808	0.158161	2.9578	0.00309841	0.0261202
ENSMUSG00000019979.12	Apaf1	chr10	90989311	91082770	3024.06	2187.25	2311.96	0.467462	0.0620234	7.53686	4.81411e-14	5.59729e-12
ENSMUSG00000056602.11	Fry	chr5	150118645	150497753	2618.49	1898.29	4006.49	0.463326	0.139873	3.31247	0.000924755	0.0102302
ENSMUSG00000002107.18	Celf2	chr2	6539694	7509563	2269	1645.75	5659.7	0.462938	0.110335	4.19575	2.71975e-05	0.000580257
ENSMUSG00000062075.13	Lmnb2	chr10	80901203	80918245	1101.85	798.579	1023.81	0.462405	0.110333	4.19099	2.77744e-05	0.000590386
ENSMUSG00000026547.15	Tagln2	chr1	172500047	172507380	3716.07	2697.66	3010.87	0.462187	0.101195	4.56729	4.9408e-06	0.000138952
ENSMUSG00000042613.9	Pbxip1	chr3	89436706	89450952	1584.63	1149.7	1256.73	0.461594	0.114189	4.04235	5.29176e-05	0.0010186
ENSMUSG00000030045.10	Mrpl19	chr6	81957851	81965958	1025.55	742.34	709.877	0.460573	0.102506	4.49315	7.01776e-06	0.000185895
ENSMUSG00000014496.8	Ankrd28	chr14	31698768	31830651	3734.81	2718.24	2522.58	0.458087	0.076828	5.9625	2.48411e-09	1.46289e-07
ENSMUSG00000061981.14	Flot2	chr11	78037931	78060434	1580.71	1150.82	1395.63	0.45695	0.0982868	4.64915	3.33305e-06	9.80337e-05
ENSMUSG00000033147.16	Slc22a15	chr3	101855776	101924453	1249.14	909.49	653.827	0.456827	0.158425	2.88356	0.00393208	0.0312637
ENSMUSG00000021196.14	Pfkp	chr13	6579768	6648777	1137.62	827.623	7444.56	0.456481	0.110625	4.12637	3.6853e-05	0.000756604
ENSMUSG00000047003.15	Zfp41	chr15	75616679	75629827	452.995	332.543	1249.29	0.455623	0.109913	4.14531	3.39357e-05	0.000703232
ENSMUSG00000003644.17	Rps6ka1	chr4	133847290	133887797	6342.65	4626.45	2658.57	0.455227	0.0893241	5.09635	3.46269e-07	1.30125e-05
ENSMUSG00000098112.7	Bin2	chr15	100641077	100669553	2395.27	1747.38	732.811	0.454708	0.14384	3.16122	0.0015711	0.0156244
ENSMUSG00000033502.14	Cdc14a	chr3	116272553	116424032	517.097	377.203	499.913	0.454574	0.154266	2.9467	0.00321189	0.0268676
ENSMUSG00000026980.15	Ly75	chr2	60292103	60383303	2073.7	1513.36	786.172	0.453696	0.101153	4.48523	7.28357e-06	0.000191183
ENSMUSG00000030774.13	Pak1	chr7	97788541	97912381	1450.11	1057.88	2849.02	0.45366	0.084618	5.36127	8.26383e-08	3.69929e-06
ENSMUSG00000025102.14	3110040N11Rik	chr7	81782182	81789478	323.805	234.845	281.141	0.452651	0.160472	2.82075	0.0047912	0.0362299
ENSMUSG00000030536.10	Iqgap1	chr7	80711583	80825974	10342.7	7556.94	14703.8	0.452606	0.0591895	7.64671	2.06179e-14	2.48045e-12
ENSMUSG00000049686.14	Orai1	chr5	123015074	123030456	396.372	290.479	318.991	0.452163	0.167326	2.70229	0.00688634	0.0476244
ENSMUSG00000035439.13	Haus8	chr8	71248561	71272934	1073.12	785.505	770.314	0.452143	0.124143	3.64211	0.000270415	0.0039334
ENSMUSG00000033721.16	Vav3	chr3	109340653	109685698	1054.11	769.17	935.476	0.450876	0.0979526	4.603	4.16447e-06	0.000119308
ENSMUSG00000020573.17	Pik3cg	chr12	32173473	32208659	1716.31	1256	565.806	0.450754	0.158086	2.85133	0.00435373	0.0338246
ENSMUSG00000001082.12	Mfsd10	chr5	34633642	34637212	606.867	444.374	518.494	0.450355	0.123041	3.66021	0.000252009	0.00371848
ENSMUSG00000031378.14	Abcd1	chrX	73716597	73738534	1155.46	847.113	767.58	0.447584	0.109839	4.07489	4.60352e-05	0.000908329
ENSMUSG00000084883.2	Ccdc85c	chr12	108203602	108275425	448.766	329.893	923.412	0.447203	0.130457	3.42798	0.000608087	0.00742913
ENSMUSG00000040212.12	Emp3	chr7	45918023	45921404	517.063	379.081	315.071	0.447101	0.160358	2.78814	0.00530123	0.0390968
ENSMUSG00000003123.15	Lipe	chr7	25379527	25398710	616.059	450.641	481.158	0.446988	0.116979	3.8211	0.000132856	0.002192
ENSMUSG00000029528.18	Pxn	chr5	115506676	115555987	3604.53	2644.82	2407.09	0.446312	0.102469	4.3556	1.32705e-05	0.000317538
ENSMUSG00000057789.13	Bak1	chr17	27019810	27029009	1225.5	896.802	905.244	0.446287	0.0936218	4.76691	1.87071e-06	5.72584e-05
ENSMUSG00000032724.5	Abtb2	chr2	103566310	103718423	723.749	529.787	482.005	0.445879	0.132801	3.35749	0.000786548	0.00906053
ENSMUSG00000003500.13	Impdh1	chr6	29200434	29216364	720.988	529.742	1280.75	0.44582	0.14924	2.98728	0.00281476	0.0243328
ENSMUSG00000009647.13	Mcu	chr10	59446984	59616692	1186.73	870.599	945.198	0.445288	0.117981	3.77424	0.000160494	0.00256494
ENSMUSG00000028228.5	Cpne3	chr4	19519254	19570108	3487.81	2561.7	2253.86	0.445199	0.0883028	5.04173	4.61338e-07	1.67201e-05
ENSMUSG00000027890.17	Gstm4	chr3	108040408	108044894	408.496	301.826	208.34	0.44288	0.153349	2.88805	0.00387633	0.0309157
ENSMUSG00000024953.16	Prdx5	chr19	6906697	6910106	4639.27	3412.33	3104.45	0.441885	0.107415	4.1138	3.89193e-05	0.000791319
ENSMUSG00000022565.15	Plec	chr15	76170974	76232574	10026.6	7387.55	7710.29	0.440612	0.146691	3.00368	0.00266737	0.0233973
ENSMUSG00000040263.16	Klhdc4	chr8	121796313	121829569	1000.35	736.629	966.396	0.440478	0.117422	3.75123	0.00017597	0.00275882
ENSMUSG00000026827.12	Gpd2	chr2	57237635	57370719	1229.52	904.668	1278.2	0.439111	0.112902	3.88931	0.000100529	0.00175915
ENSMUSG00000036427.5	Gpi1	chr7	34201330	34230336	17962.6	13250.4	10616.8	0.438835	0.0927124	4.73329	2.20913e-06	6.67906e-05
ENSMUSG00000021591.8	Glrx	chr13	75839868	75850154	1593.86	1176.23	698.022	0.438434	0.116738	3.7557	0.000172858	0.00272483
ENSMUSG00000033032.15	Afap1l1	chr18	61730261	61786702	668.099	490.096	2030.63	0.437856	0.125738	3.48228	0.000497165	0.00635968
ENSMUSG00000017664.16	Slc35c2	chr2	165276554	165287869	1532.7	1131.01	870.753	0.4362	0.0902088	4.83545	1.32845e-06	4.23833e-05
ENSMUSG00000062210.13	Tnfaip8	chr18	49979427	50107173	1557.54	1151.14	721.427	0.436139	0.109895	3.96868	7.22713e-05	0.00132912
ENSMUSG00000024691.13	Fam111a	chr19	12545740	12589768	3960.95	2929.86	1744.08	0.435418	0.120229	3.62158	0.000292807	0.00418531
ENSMUSG00000021986.8	Amer2	chr14	60373259	60388197	210.332	154.55	819.435	0.432408	0.144375	2.99503	0.00274421	0.0239138
ENSMUSG00000030695.16	Aldoa	chr7	126795234	126800751	10860.5	8050.28	11894.5	0.43183	0.113455	3.80619	0.000141125	0.00229348
ENSMUSG00000020340.16	Cyfip2	chr11	46193850	46312859	4594.24	3405.78	3596.73	0.431618	0.111124	3.88412	0.000102702	0.00179175
ENSMUSG00000029007.8	Agtrap	chr4	148077061	148088031	1368.83	1015.12	738.108	0.431181	0.107445	4.01304	5.99413e-05	0.00112872
ENSMUSG00000020781.14	Tsen54	chr11	115814724	115823094	384.165	284.747	316.114	0.429723	0.135827	3.16375	0.00155749	0.0154979
ENSMUSG00000026248.9	Mrpl44	chr1	79776018	79781445	659.845	490.009	533.194	0.427946	0.118666	3.6063	0.000310596	0.00438173
ENSMUSG00000026113.17	Inpp4a	chr1	37299865	37410736	2562.13	1903.19	1901.12	0.427912	0.15069	2.83967	0.00451596	0.0346784
ENSMUSG00000041959.14	S100a10	chr3	93555080	93564643	1443.39	1072.05	1647.82	0.427171	0.134575	3.17422	0.0015024	0.0150274
ENSMUSG00000031652.11	N4bp1	chr8	86808160	86885258	2487.27	1847.66	1744.19	0.426942	0.0966624	4.41684	1.00155e-05	0.000248579
ENSMUSG00000059013.12	Sh2d3c	chr2	32721055	32755512	964.374	716.949	742.952	0.426665	0.150459	2.83576	0.00457164	0.0349511
ENSMUSG00000030314.16	Atg7	chr6	114643097	114860614	1362.16	1013.82	767.606	0.426441	0.104892	4.06552	4.79257e-05	0.000937772
ENSMUSG00000095115.2	Itpripl2	chr7	118485111	118491975	1632.98	1215.76	1616.51	0.426318	0.0962927	4.42732	9.54123e-06	0.000238862
ENSMUSG00000036452.17	Arhgap26	chr18	38601534	39376284	1079.51	803.881	1098.53	0.424911	0.130059	3.26706	0.00108669	0.0116209
ENSMUSG00000042870.15	Tom1	chr8	75033705	75070121	614.311	457.003	438.895	0.424886	0.157203	2.70278	0.00687621	0.0475733
ENSMUSG00000032388.7	Spg21	chr9	65460947	65488470	1058.74	788.93	1325.59	0.424242	0.0965143	4.39564	1.10447e-05	0.000269492
ENSMUSG00000034480.18	Diaph2	chrX	129749742	130465834	1132.95	843.57	1177.09	0.424132	0.116616	3.637	0.000275834	0.00399879
ENSMUSG00000020700.11	Map3k3	chr11	106084613	106155446	2289.21	1706.76	2302.26	0.423229	0.0847146	4.99594	5.85499e-07	2.06582e-05
ENSMUSG00000051989.11	Smim11	chr16	92301286	92313041	309.088	230.525	343.624	0.42289	0.149975	2.81973	0.00480642	0.0363149
ENSMUSG00000003134.10	Tbc1d8	chr1	39371492	39478755	3444.14	2568.49	1767.94	0.422694	0.115736	3.65224	0.000259965	0.00380374
ENSMUSG00000016494.9	Cd34	chr1	194938819	194961279	583.293	435.701	3688.26	0.421797	0.123404	3.41801	0.0006308	0.00764729
ENSMUSG00000019850.11	Tnfaip3	chr10	19000910	19015657	764.263	570.391	461.257	0.421641	0.147154	2.86531	0.00416604	0.0327046
ENSMUSG00000023367.14	Tmem176a	chr6	48840919	48847071	3817.7	2853.62	2218.42	0.420621	0.09377	4.48567	7.26864e-06	0.00019108
ENSMUSG00000039989.7	Cbx4	chr11	119077573	119086221	596.269	444.74	725.076	0.420042	0.118543	3.54339	0.000395022	0.00531171
ENSMUSG00000001785.13	Pwp1	chr10	85829494	85889096	1441.19	1078.1	1242.06	0.418063	0.0773518	5.40469	6.49201e-08	2.94418e-06
ENSMUSG00000041153.9	Osgin2	chr4	15997121	16013888	241.574	180.998	367.948	0.417443	0.150038	2.78224	0.00539845	0.0396955
ENSMUSG00000017286.15	Glod4	chr11	76120987	76243725	1714.91	1285.45	1730.19	0.417404	0.0920368	4.53518	5.7554e-06	0.000158573
ENSMUSG00000064254.6	Ethe1	chr7	24587543	24608925	763.431	571.716	345.061	0.416715	0.147473	2.8257	0.00471775	0.0358309
ENSMUSG00000005103.12	Wdr1	chr5	38526813	38563221	8152.33	6109.76	7681.49	0.415526	0.0691925	6.00537	1.90901e-09	1.14435e-07
ENSMUSG00000001995.9	Sipa1l2	chr8	125418063	125569808	818.166	616.038	2477.95	0.414932	0.106411	3.89935	9.64515e-05	0.00170155
ENSMUSG00000016024.9	Lbp	chr2	158306493	158332852	10482.3	7868.52	3230.89	0.413781	0.126034	3.2831	0.00102671	0.0110752
ENSMUSG00000037111.9	Setd7	chr3	51515319	51560879	1446.84	1083.39	1534.05	0.413212	0.0934855	4.42006	9.86721e-06	0.000245603
ENSMUSG00000028581.17	Laptm5	chr4	130913125	130936141	3519.15	2643.16	1224.6	0.413039	0.0955125	4.32445	1.52914e-05	0.000356538
ENSMUSG00000074886.11	Grk6	chr13	55445072	55460927	3821.1	2869.58	2344.92	0.412825	0.0763057	5.41014	6.29747e-08	2.86345e-06
ENSMUSG00000036820.11	Amdhd2	chr17	24155833	24163766	646.879	488.037	462.7	0.412073	0.138674	2.97152	0.00296327	0.0253135
ENSMUSG00000003348.10	Mob3a	chr10	80685253	80701977	1429.93	1075.56	1167.16	0.411752	0.0783527	5.25511	1.47936e-07	6.07307e-06
ENSMUSG00000037949.8	Ano10	chr9	122175874	122294423	1556.34	1170.16	1089.95	0.411705	0.0827083	4.97779	6.43133e-07	2.25084e-05
ENSMUSG00000049775.16	Tmsb4x	chrX	167207093	167209315	12243	9204.16	17550.2	0.411642	0.0877239	4.69248	2.69917e-06	8.07607e-05
ENSMUSG00000002280.10	Narfl	chr17	25773776	25783332	695.55	523.939	623.387	0.411347	0.102634	4.00789	6.12636e-05	0.00115112
ENSMUSG00000015013.9	Trappc2l	chr8	122611640	122616660	481.393	360.118	612.853	0.411026	0.152855	2.68899	0.00716693	0.0491509
ENSMUSG00000036918.15	Ttc7	chr17	87282886	87381769	2393.03	1800.68	913.103	0.41016	0.118994	3.44689	0.000567072	0.00703217
ENSMUSG00000027506.15	Tpd52	chr3	8925593	9004723	996.743	749.261	956.142	0.409939	0.107931	3.79815	0.000145779	0.00236247
ENSMUSG00000022378.14	Fam49b	chr15	63929097	64060478	2911.17	2192.67	3092.83	0.409417	0.0720669	5.68107	1.33855e-08	6.92212e-07
ENSMUSG00000022575.5	Gsdmd	chr15	75862327	75867408	1810.31	1361.48	831.622	0.409335	0.0908021	4.50799	6.5446e-06	0.000176687
ENSMUSG00000018923.13	Med11	chr11	70451919	70453727	450.978	338.51	438.405	0.407804	0.139528	2.92275	0.00346956	0.0284866
ENSMUSG00000045838.8	Ccdc9b	chr2	118754158	118762661	349.915	263.453	451.285	0.40779	0.150086	2.71703	0.00658697	0.0460132
ENSMUSG00000079426.13	Arpc4	chr6	113378115	113390448	2586.7	1951.37	1936.27	0.406494	0.0760581	5.34452	9.06587e-08	3.98622e-06
ENSMUSG00000026341.16	Actr3	chr1	125392905	125435727	9482.29	7157.24	7666.23	0.4058	0.0838726	4.83829	1.3096e-06	4.19364e-05
ENSMUSG00000000628.10	Hk2	chr6	82725025	82774454	1930.36	1456.96	1194.77	0.404493	0.121918	3.31775	0.000907452	0.0100838
ENSMUSG00000060216.15	Arrb2	chr11	70432635	70440828	3389.26	2557.98	1683.56	0.404426	0.106025	3.81445	0.000136487	0.00223276
ENSMUSG00000050708.16	Ftl1	chr7	45457944	45459884	35047	26497.2	18775	0.403595	0.0942175	4.28365	1.8385e-05	0.000413101
ENSMUSG00000043207.10	Zmpste24	chr4	121059237	121098241	2111.78	1598.65	1075.43	0.401639	0.0878793	4.57035	4.8691e-06	0.000137606
ENSMUSG00000035021.13	Baz1a	chr12	54892989	55014348	6169.47	4670.53	2502.15	0.401427	0.0989355	4.05747	4.96082e-05	0.000962389
ENSMUSG00000042428.6	Mgat3	chr15	80173721	80215519	209.192	157.347	1869.27	0.40107	0.140456	2.85549	0.00429701	0.0335171
ENSMUSG00000038679.16	Trps1	chr15	50654752	50890463	644.074	487.589	1652.16	0.400032	0.127949	3.12649	0.00176906	0.0169979
ENSMUSG00000005054.7	Cstb	chr10	78425669	78427622	1007.5	764.23	713.596	0.399773	0.131712	3.03521	0.00240369	0.0216207
ENSMUSG00000041268.17	Dmxl2	chr9	54365158	54501626	3091.77	2342.53	5568.08	0.399383	0.114814	3.47852	0.000504196	0.00643203
ENSMUSG00000021583.7	Erap1	chr13	74639568	74693201	3548.7	2691.48	1784.61	0.398913	0.101607	3.92606	8.63496e-05	0.00154378
ENSMUSG00000041445.9	Mmrn2	chr14	34375465	34404287	778.177	588.821	691.323	0.398724	0.127496	3.12736	0.00176386	0.0169573
ENSMUSG00000019731.13	Slc35e1	chr8	72480641	72492614	3001.2	2279.24	1976.27	0.397199	0.0675892	5.87665	4.1864e-09	2.39357e-07
ENSMUSG00000030970.16	Ctbp2	chr7	132987563	133124354	806.349	612.564	1647.92	0.396473	0.0790774	5.01373	5.33849e-07	1.90296e-05
ENSMUSG00000029404.15	Arl6ip4	chr5	124116089	124118196	892.964	677.748	699.41	0.396139	0.12478	3.17471	0.00149987	0.0150195
ENSMUSG00000058239.13	Usf2	chr7	30945248	30956803	1064.04	806.281	939.08	0.39457	0.09155	4.30989	1.63336e-05	0.000376783
ENSMUSG00000021715.12	Cwc27	chr13	104631140	104817142	627.928	478.341	733.525	0.39414	0.115357	3.41671	0.000633833	0.00767332
ENSMUSG00000073982.11	Rhog	chr7	102239123	102256054	1282.67	977.462	591.321	0.392697	0.120662	3.25453	0.00113579	0.0120125
ENSMUSG00000002897.5	Il17ra	chr6	120463247	120487559	2937.46	2237.6	1047.97	0.392462	0.107803	3.64055	0.000272052	0.00395388
ENSMUSG00000006095.12	Tbcb	chr7	30224131	30232272	663.768	505.476	1563.73	0.392039	0.114256	3.43122	0.000600862	0.00735642
ENSMUSG00000023707.13	Ogfod2	chr5	124112297	124115483	445.406	340.581	417.633	0.391995	0.117753	3.32896	0.0008717	0.00978066
ENSMUSG00000033066.15	Gas7	chr11	67455437	67688990	1362.94	1038.52	2215.44	0.391046	0.12153	3.21769	0.00129228	0.0133021
ENSMUSG00000028068.14	Iqgap3	chr3	88081971	88121048	1387.09	1058.96	722.059	0.390523	0.138652	2.81658	0.00485386	0.0365269
ENSMUSG00000032497.17	Lrrfip2	chr9	111117592	111225668	2071.18	1577.78	2026.5	0.390345	0.0988154	3.95024	7.80721e-05	0.00142221
ENSMUSG00000030403.9	Vasp	chr7	19256929	19271817	3582.69	2735.31	2600.93	0.389003	0.0730867	5.32249	1.02356e-07	4.42197e-06
ENSMUSG00000068874.13	Selenbp1	chr3	94933056	94944758	8893.63	6792.36	8400.76	0.388968	0.117059	3.32285	0.000891038	0.00995385
ENSMUSG00000026249.10	Serpine2	chr1	79794197	79861180	340.532	259.072	2424.13	0.388345	0.142872	2.71814	0.00656508	0.0458896
ENSMUSG00000030166.14	Rad52	chr6	119902698	119922828	510.577	391.692	516.171	0.387703	0.128709	3.01225	0.00259318	0.0228739
ENSMUSG00000034259.8	Exosc4	chr15	76327397	76330677	626.78	477.7	520.187	0.387675	0.129427	2.99531	0.00274169	0.0239138
ENSMUSG00000041354.15	Rgl2	chr17	33929543	33937687	1397.83	1067.8	1490.47	0.386734	0.0752637	5.13839	2.77108e-07	1.0668e-05
ENSMUSG00000027010.16	Slc25a12	chr2	71271063	71367749	1906.72	1455.91	1892.06	0.386209	0.0813545	4.74723	2.06221e-06	6.27869e-05
ENSMUSG00000024137.9	E4f1	chr17	24443778	24470313	627.669	479.304	753.541	0.385605	0.119711	3.22113	0.00127685	0.0131866
ENSMUSG00000035493.10	Tgfbi	chr13	56609523	56639562	2408.23	1844.76	3850.55	0.38467	0.125311	3.06972	0.00214258	0.0197737
ENSMUSG00000015289.4	Lage3	chrX	74351276	74353618	457.114	350.289	396.137	0.383135	0.125236	3.0593	0.00221856	0.020282
ENSMUSG00000020056.16	Washc3	chr10	88201093	88246158	640.358	488.734	515.601	0.382911	0.1101	3.47784	0.000505468	0.00643877
ENSMUSG00000058881.12	Zfp516	chr18	82910879	83005314	2260.84	1732.49	1994.66	0.382438	0.0938794	4.07372	4.62689e-05	0.000911032
ENSMUSG00000034636.9	Zyg11b	chr4	108229724	108301096	3234.19	2481.72	5872.06	0.382008	0.0814717	4.68884	2.74753e-06	8.20659e-05
ENSMUSG00000021182.16	Ccdc88c	chr12	100911523	101029056	3681.88	2826.36	3278.89	0.381959	0.098444	3.87996	0.000104472	0.00181714
ENSMUSG00000059555.6	Tor4a	chr2	25192966	25196886	866.753	665.321	522.565	0.381735	0.122188	3.12416	0.00178313	0.017105
ENSMUSG00000040234.16	Tm7sf3	chr6	146602352	146642824	1731.11	1328.89	1087.42	0.381733	0.0889997	4.28915	1.79359e-05	0.000406704
ENSMUSG00000004626.14	Stxbp2	chr8	3630955	3643644	2955.16	2266.96	1587.78	0.381359	0.0674825	5.65122	1.59311e-08	8.14133e-07
ENSMUSG00000092416.2	Zfp141	chr7	42473386	42505740	480.867	370.158	602.35	0.381352	0.123979	3.07594	0.00209841	0.0195174
ENSMUSG00000057329.7	Bcl2	chr1	106538178	106714274	367.539	282.471	924.48	0.378514	0.109857	3.44552	0.000569958	0.00705283
ENSMUSG00000036155.13	Mgat5	chr1	127205015	127488336	1445.37	1112.16	1929.22	0.37655	0.100614	3.74251	0.00018219	0.00283283
ENSMUSG00000062825.15	Actg1	chr11	120345690	120348542	7247.94	5585.55	14235	0.375647	0.0897658	4.18474	2.85495e-05	0.000603896
ENSMUSG00000039985.14	Sinhcaf	chr6	148921035	148946467	451.268	346.273	569.165	0.375544	0.120478	3.11712	0.00182624	0.017439
ENSMUSG00000068747.14	Sort1	chr3	108284082	108361511	6297.28	4850.17	7008.95	0.375255	0.0744112	5.043	4.58301e-07	1.66449e-05
ENSMUSG00000019826.11	Zbtb24	chr10	41450383	41465574	538.42	413.999	658.345	0.374693	0.102381	3.65979	0.00025242	0.00371848
ENSMUSG00000033088.19	Triobp	chr15	78947724	79005869	2047.21	1579.02	1378.84	0.373723	0.107809	3.46653	0.000527224	0.00665717
ENSMUSG00000032562.13	Gnai2	chr9	107614125	107635367	6353.19	4905.84	5361.29	0.372835	0.0763439	4.88362	1.04156e-06	3.41098e-05
ENSMUSG00000075327.10	Zbtb2	chr10	4367075	4388108	423.833	326.739	503.729	0.372142	0.134398	2.76896	0.00562351	0.0408591
ENSMUSG00000028163.17	Nfkb1	chr3	135584655	135691547	3044.94	2354.64	2620.9	0.370829	0.0604038	6.13918	8.2951e-10	5.24468e-08
ENSMUSG00000009630.10	Ppp2cb	chr8	33599625	33619441	1707.89	1319.79	2209.41	0.370791	0.0932786	3.97509	7.0352e-05	0.00130062
ENSMUSG00000024654.8	Asrgl1	chr19	9109868	9135636	602.255	466.496	1005.44	0.370201	0.131297	2.81958	0.00480872	0.0363149
ENSMUSG00000028099.8	Polr3c	chr3	96711490	96727628	1141.2	881.65	854.002	0.36968	0.102366	3.61135	0.000304605	0.00432289
ENSMUSG00000020238.14	Ncln	chr10	81486249	81496392	3206.78	2480.32	1898.14	0.369579	0.106154	3.48155	0.000498518	0.00636428
ENSMUSG00000038482.11	Tfdp1	chr8	13338751	13378448	5003.58	3874.86	2813.65	0.368941	0.0862126	4.27943	1.87371e-05	0.000419924
ENSMUSG00000048578.11	Mlec	chr5	115142981	115158179	8913.81	6900.55	5756.77	0.368814	0.0705089	5.23075	1.68827e-07	6.786e-06
ENSMUSG00000032231.14	Anxa2	chr9	69453620	69491795	7903.4	6123.68	9597.47	0.368133	0.115154	3.19687	0.00138927	0.0141741
ENSMUSG00000027465.13	Tbc1d20	chr2	152293828	152313996	1617.63	1254.66	1458.16	0.367483	0.0837358	4.3886	1.14082e-05	0.000277968
ENSMUSG00000029860.16	Zyx	chr6	42349630	42360213	3593.58	2787.37	2567.92	0.366484	0.117362	3.12268	0.00179213	0.0171719
ENSMUSG00000087598.9	Zfp111	chr7	24193947	24211443	391.344	304.466	488.575	0.365912	0.134837	2.71375	0.00665273	0.0463045
ENSMUSG00000025173.13	Wdr45b	chr11	121327224	121354445	1206.75	933.787	1439.7	0.365776	0.107757	3.39445	0.000687676	0.00818221
ENSMUSG00000000078.7	Klf6	chr13	5861482	5870394	2068.88	1605.91	3668.08	0.365438	0.12006	3.0438	0.00233607	0.0211553
ENSMUSG00000047613.10	A430005L14Rik	chr4	153957237	153961925	629.835	490.207	530.512	0.364002	0.131608	2.76581	0.00567819	0.0410898
ENSMUSG00000001750.15	Tcirg1	chr19	3896050	3907133	3311.62	2572.51	1419.5	0.363681	0.0850583	4.27566	1.90569e-05	0.00042599
ENSMUSG00000043384.15	Gprasp1	chrX	135742733	135803474	946.737	738.564	10620.5	0.362078	0.100658	3.59711	0.000321769	0.00451072
ENSMUSG00000079197.10	Psme2	chr14	55587441	55591113	2925.74	2280.18	1769.72	0.360793	0.100569	3.58751	0.000333853	0.00464552
ENSMUSG00000021993.10	Mipep	chr14	60784573	60905478	997.812	777.962	824.679	0.360588	0.10826	3.33076	0.000866087	0.00974292
ENSMUSG00000024816.12	Frmd8	chr19	5849702	5875274	1179.74	917.854	868.402	0.359627	0.111655	3.22089	0.00127793	0.0131866
ENSMUSG00000037348.15	Paqr7	chr4	134496697	134510235	588.213	459.106	559.224	0.359606	0.128697	2.79421	0.00520272	0.0385344
ENSMUSG00000059714.13	Flot1	chr17	35823230	35832791	1388.07	1083.67	1626.27	0.359097	0.0982372	3.6554	0.000256778	0.00376678
ENSMUSG00000044465.19	Fam160a2	chr7	105371211	105400054	1947.54	1518.54	1413.92	0.35833	0.119163	3.00705	0.002638	0.0231866
ENSMUSG00000025232.8	Hexa	chr9	59539540	59565109	1916.32	1495.56	1606.19	0.358309	0.0926957	3.86544	0.00011089	0.00190682
ENSMUSG00000067995.4	Gtf2f2	chr14	75896937	76010865	648.083	505.969	648.921	0.358101	0.126613	2.82831	0.00467952	0.0356129
ENSMUSG00000052253.6	Zfp622	chr15	25984366	25998481	871.286	678.746	852.254	0.35757	0.101405	3.52617	0.000421621	0.00560135
ENSMUSG00000024847.14	Aip	chr19	4114446	4125858	829.879	647.634	853.973	0.35454	0.092177	3.8463	0.000119916	0.00203669
ENSMUSG00000020439.17	Smtn	chr11	3517523	3540612	1239.09	968.675	1165.75	0.353872	0.12778	2.76938	0.0056163	0.0408467
ENSMUSG00000055612.15	Cdca7	chr2	72476159	72486893	2310.8	1808.85	1162.47	0.353763	0.123444	2.86578	0.0041598	0.0326971
ENSMUSG00000022488.9	Nckap1l	chr15	103453794	103498810	3228.01	2527.85	1131.4	0.352949	0.104304	3.38386	0.000714731	0.00842887
ENSMUSG00000050619.14	Zscan29	chr2	121158273	121171125	1246.52	975.604	871.111	0.352513	0.101525	3.47219	0.000516229	0.00654696
ENSMUSG00000020844.6	Nxn	chr11	76257198	76399140	459.285	360.014	666.784	0.351809	0.130149	2.70312	0.00686919	0.0475627
ENSMUSG00000025534.17	Gusb	chr5	129989011	130003049	2341.81	1834.69	1357.9	0.3517	0.0775505	4.53511	5.75748e-06	0.000158573
ENSMUSG00000068580.11	Zfyve19	chr2	119208617	119217049	500.294	393.632	587.912	0.349947	0.11343	3.08513	0.00203463	0.0190529
ENSMUSG00000026313.16	Hdac4	chr1	91928779	92195699	1746.37	1369.08	1553.08	0.349479	0.115049	3.03765	0.00238429	0.0214685
ENSMUSG00000029810.15	Tmem176b	chr6	48833818	48841496	5262.23	4133.47	3235.23	0.348933	0.0792352	4.40376	1.0639e-05	0.000261433
ENSMUSG00000004846.10	Plod3	chr5	136987019	136996648	1807.93	1418.44	1604.91	0.348695	0.0721944	4.82994	1.36573e-06	4.32538e-05
ENSMUSG00000015937.15	H2afy	chr13	56073619	56136361	5005.44	3936.62	4028.12	0.34637	0.0544619	6.35986	2.01938e-10	1.40497e-08
ENSMUSG00000038366.15	Lasp1	chr11	97799000	97838764	5006.8	3937.5	4259.91	0.34635	0.0774747	4.47049	7.80411e-06	0.000203612
ENSMUSG00000026181.13	Ppm1f	chr16	16896469	16927364	1800.06	1418.76	2223.52	0.3463	0.0824932	4.19792	2.69381e-05	0.000575432
ENSMUSG00000022664.11	Slc35a5	chr16	45139573	45158706	633.229	500.63	862.208	0.346061	0.104564	3.30957	0.0009344	0.0103235
ENSMUSG00000021124.13	Vti1b	chr12	79156017	79172667	803.171	631.931	1300.41	0.345794	0.115772	2.98684	0.00281873	0.024355
ENSMUSG00000034216.12	Vps18	chr2	119288740	119298453	956.617	753.781	1025.34	0.345184	0.0915933	3.76866	0.000164126	0.00260854
ENSMUSG00000006731.10	B4galnt1	chr10	127165225	127172330	3466.59	2728.15	1695.88	0.344723	0.100182	3.44097	0.000579641	0.00714204
ENSMUSG00000047824.13	Pygo2	chr3	89430214	89435128	1061.4	834.558	1057.37	0.343396	0.099844	3.43933	0.000583162	0.00718031
ENSMUSG00000018322.10	Tomm34	chr2	164053540	164071169	924.484	730.634	842.056	0.342409	0.104599	3.27354	0.00106208	0.0113999
ENSMUSG00000031897.9	Psmb10	chr8	105935735	105938444	1303.48	1028.68	698.139	0.342188	0.107119	3.19446	0.00140095	0.0142765
ENSMUSG00000075705.12	Msrb1	chr17	24736642	24742778	3312.27	2611.39	1260.94	0.342116	0.112345	3.04523	0.002325	0.0210953
ENSMUSG00000002812.4	Flii	chr11	60714123	60727263	3243.06	2558.73	3674.24	0.341324	0.0615046	5.54957	2.86365e-08	1.38575e-06
ENSMUSG00000029098.17	Acox3	chr5	35583040	35615352	1385.03	1092.69	1034.37	0.340333	0.112523	3.02457	0.0024899	0.0222231
ENSMUSG00000059248.13	2021-09-09	chr11	117199661	117362325	4515.34	3562.84	3202.68	0.340285	0.0768199	4.42964	9.43898e-06	0.000237331
ENSMUSG00000001794.13	Capns1	chr7	30186936	30198811	2572.58	2031.63	2698.17	0.339408	0.0812281	4.17845	2.93496e-05	0.000620064
ENSMUSG00000023973.13	Cnpy3	chr17	46735705	46752214	982.363	776.859	1002.06	0.338565	0.100966	3.35325	0.000798689	0.00916931
ENSMUSG00000033933.13	Vhl	chr6	113623959	113631633	673.028	530.074	1158.98	0.338498	0.107695	3.14312	0.00167157	0.016315
ENSMUSG00000029020.13	Mfn2	chr4	147873599	147904704	2686.63	2121.51	2716.97	0.337872	0.0821135	4.11469	3.87696e-05	0.000789241
ENSMUSG00000023764.18	Sfi1	chr11	3131850	3193463	909.524	720.186	832.512	0.336728	0.124512	2.70439	0.00684289	0.0474185
ENSMUSG00000021236.16	Entpd5	chr12	84373857	84409029	2616.01	2075.19	1217.65	0.336198	0.0808325	4.1592	3.19366e-05	0.000667395
ENSMUSG00000020451.17	Limk2	chr11	3344256	3409189	1299.2	1026.44	3241.13	0.335361	0.093677	3.57998	0.000343625	0.00474339
ENSMUSG00000061111.8	Mcrip1	chr11	120542888	120549727	760.602	601.589	1024.77	0.335013	0.119795	2.79655	0.00516517	0.0383054
ENSMUSG00000020832.14	Eral1	chr11	78073376	78080383	590.691	468.964	512.521	0.334848	0.112961	2.96428	0.00303391	0.0257644
ENSMUSG00000024516.12	Sec11c	chr18	65800549	65817665	1306.99	1036.09	861.583	0.334608	0.0936183	3.57417	0.000351335	0.00482674
ENSMUSG00000037405.8	Icam1	chr9	21015985	21028817	1094.19	868.669	2201.73	0.333445	0.10283	3.24268	0.0011841	0.0123948
ENSMUSG00000058594.15	Fbxo18	chr2	11742573	11777582	2534.75	2013.63	3583.41	0.332203	0.0644927	5.15102	2.59074e-07	1.00632e-05
ENSMUSG00000032232.14	Cgnl1	chr9	71626509	71771602	1727.09	1371.1	2497.38	0.331591	0.0736982	4.49931	6.81737e-06	0.000181699
ENSMUSG00000029063.16	Nadk	chr4	155562378	155591001	4333.24	3444.21	2649.66	0.331043	0.0666807	4.9646	6.88445e-07	2.38056e-05
ENSMUSG00000029163.9	Emilin1	chr5	30913402	30921277	3652.57	2904.94	3034.81	0.330083	0.119186	2.76948	0.00561465	0.0408467
ENSMUSG00000022808.5	Snx4	chr16	33251442	33300269	2096.24	1669.38	3493.69	0.328476	0.0913176	3.59707	0.000321822	0.00451072
ENSMUSG00000057110.15	Cntrl	chr2	35109492	35178822	4734.92	3770.03	3279.71	0.328335	0.081553	4.02603	5.67255e-05	0.00108109
ENSMUSG00000036442.8	Thap11	chr8	105855132	105856950	863.256	688.407	886.15	0.327103	0.111307	2.93874	0.00329554	0.0273954
ENSMUSG00000075706.10	Gpx4	chr10	80047166	80056439	4703.78	3752.16	4186.19	0.326655	0.0966515	3.37972	0.000725595	0.00852796
ENSMUSG00000032413.12	Rasa2	chr9	96539300	96631617	934.552	745.353	1287.35	0.326464	0.102055	3.19892	0.00137946	0.0140906
ENSMUSG00000028614.14	Ndc1	chr4	107367784	107416346	1441.62	1151.53	991.406	0.325985	0.0887127	3.67462	0.000238205	0.00355441
ENSMUSG00000036686.16	Cc2d1a	chr8	84132828	84147936	672.023	535.989	1300.59	0.325426	0.0987943	3.29398	0.000987798	0.0107193
ENSMUSG00000023088.17	Abcc1	chr16	14361558	14475737	1098.42	875.736	917.252	0.324494	0.120343	2.69642	0.00700902	0.0482609
ENSMUSG00000042541.10	Sem1	chr6	6557294	6578663	4319.16	3448.59	3508.88	0.324442	0.0924415	3.5097	0.000448616	0.0058611
ENSMUSG00000058793.14	Cds2	chr2	132263148	132312050	3464.29	2766.37	4722.61	0.324426	0.0776627	4.17737	2.949e-05	0.000622271
ENSMUSG00000028098.13	Rnf115	chr3	96727664	96791638	1081.61	862.228	1093.04	0.32435	0.103266	3.14091	0.00168425	0.0164014
ENSMUSG00000020152.7	Actr2	chr11	20062304	20112913	7115.4	5686.26	5894.9	0.323712	0.0683148	4.73854	2.15268e-06	6.53118e-05
ENSMUSG00000070372.11	Capza1	chr3	104822779	104864505	2528.15	2020.99	2092.3	0.322744	0.0821984	3.9264	8.6225e-05	0.00154378
ENSMUSG00000034974.13	Dapk3	chr10	81183005	81193197	622.192	495.618	747.198	0.322389	0.113383	2.84337	0.00446397	0.0344011
ENSMUSG00000027845.15	Dclre1b	chr3	103800605	103809444	1376.47	1099.69	668.839	0.322115	0.0957193	3.36521	0.000764862	0.00886913
ENSMUSG00000020571.12	Pdia6	chr12	17266545	17284770	11673	9338.46	8682.19	0.321899	0.116988	2.75155	0.00593143	0.0424612
ENSMUSG00000020898.18	Ctc1	chr11	69015911	69036473	1395.65	1117.94	1534.72	0.320898	0.106149	3.02308	0.0025022	0.0223214
ENSMUSG00000020024.7	Cep83	chr10	94688654	94790853	1168.81	937.399	1432.84	0.320274	0.0932964	3.43286	0.000597247	0.00732744
ENSMUSG00000035722.15	Abca7	chr10	79996494	80015572	4793.96	3839.17	2055.86	0.320221	0.0974371	3.28644	0.00101462	0.0109858
ENSMUSG00000030541.16	Idh2	chr7	80094846	80115392	8595.39	6883.18	6852.01	0.320081	0.0759503	4.21435	2.50503e-05	0.000537094
ENSMUSG00000031207.16	Msn	chrX	96096042	96168552	6855.72	5495.62	6821.14	0.318811	0.0836184	3.81269	0.000137464	0.00224084
ENSMUSG00000025026.14	Add3	chr19	53140445	53247399	4110.91	3295.53	4315.69	0.318351	0.0877696	3.62713	0.000286594	0.00410765
ENSMUSG00000041747.3	Utp15	chr13	98246845	98263041	1052.82	843.547	1082.37	0.317915	0.0935541	3.39819	0.000678333	0.00808771
ENSMUSG00000005823.9	Gpr108	chr17	57234635	57248446	576.776	463.37	645.667	0.316695	0.109493	2.89239	0.00382325	0.0307188
ENSMUSG00000032381.5	Fam96a	chr9	66126611	66138955	1963.76	1580.19	1160.42	0.316347	0.104438	3.02905	0.00245327	0.0219868
ENSMUSG00000034445.7	Cyb561a3	chr19	10577454	10588548	839.6	673.064	441.653	0.315692	0.110649	2.8531	0.00432943	0.0337093
ENSMUSG00000030876.7	Mettl9	chr7	121034445	121078329	1551.39	1246.65	1806.12	0.315316	0.0856277	3.6824	0.000231046	0.00346549
ENSMUSG00000007564.15	Ppp2r1a	chr17	20945311	20965916	3507.77	2813.84	7001.12	0.314672	0.0622288	5.0567	4.2658e-07	1.56378e-05
ENSMUSG00000003099.11	Ppp5c	chr7	17004640	17027924	1575.92	1265.7	1672.15	0.313682	0.0837384	3.74597	0.000179697	0.00280457
ENSMUSG00000052384.14	Nrros	chr16	32142785	32165594	1853.87	1492.69	929.622	0.312545	0.0987178	3.16605	0.00154525	0.0154027
ENSMUSG00000036980.13	Taf6	chr5	138178617	138187451	1155.61	931.838	1177.71	0.311932	0.0817478	3.81578	0.000135754	0.00222287
ENSMUSG00000036894.3	Rap2b	chr3	61361638	61368430	347.882	279.271	557.987	0.311841	0.107981	2.88793	0.00387785	0.0309157
ENSMUSG00000028745.18	Capzb	chr4	139192899	139291818	3793.48	3054.47	3522.97	0.31162	0.0694	4.49019	7.11581e-06	0.000187918
ENSMUSG00000028367.5	Txn1	chr4	57943373	57956411	4527.53	3650.36	2899.04	0.31105	0.104621	2.97312	0.00294787	0.0252193
ENSMUSG00000042364.11	Snx18	chr13	113592179	113618564	2540.41	2044.23	2218	0.310712	0.0753284	4.12476	3.71114e-05	0.00075995
ENSMUSG00000089917.7	Uckl1	chr2	181569149	181584892	865.257	699.946	790.425	0.310267	0.112899	2.74818	0.00599264	0.0428286
ENSMUSG00000028057.14	Rit1	chr3	88716838	88731049	920.426	741.003	1012.21	0.310231	0.105374	2.94409	0.00323907	0.0270557
ENSMUSG00000037400.17	Atp11b	chr3	35754106	35856276	3129.31	2522.54	2226.74	0.310126	0.0883776	3.50911	0.000449614	0.00586907
ENSMUSG00000057738.13	Sptan1	chr2	29965560	30031451	13457	10858.2	39682.8	0.30964	0.0551632	5.61316	1.98666e-08	1.00049e-06
ENSMUSG00000029119.9	Man2b2	chr5	36806921	36830653	1981.45	1601.25	1004.55	0.308441	0.0913232	3.37746	0.000731586	0.00858672
ENSMUSG00000032396.17	Dis3l	chr9	64306756	64341288	943.863	761.414	1020.01	0.308254	0.0925299	3.3314	0.000864118	0.00974292
ENSMUSG00000031668.14	Eif2ak3	chr6	70844515	70905245	1755.04	1417.14	1472.65	0.308056	0.0942169	3.26964	0.00107683	0.0115226
ENSMUSG00000023104.9	Rfc2	chr5	134581366	134601805	1831.89	1480.71	1353.25	0.307801	0.0640361	4.80669	1.53453e-06	4.78993e-05
ENSMUSG00000032112.10	Trappc4	chr9	44403698	44407600	634.772	510.732	1115.84	0.307714	0.0964311	3.19102	0.00141771	0.0144049
ENSMUSG00000026965.12	Anapc2	chr2	25272478	25285915	2144.02	1734.48	1998.52	0.306181	0.0994421	3.07899	0.00207704	0.0193767
ENSMUSG00000031659.13	Adcy7	chr8	88272403	88329962	4027.25	3257.91	1939.13	0.305821	0.0920418	3.32263	0.000891732	0.00995385
ENSMUSG00000001482.15	Def8	chr8	123423527	123463270	1036.91	839.761	1008.37	0.30553	0.0996868	3.0649	0.00217741	0.0200008
ENSMUSG00000019790.17	Stxbp5	chr10	9755547	9901079	2836.83	2295.76	2418.93	0.303795	0.0696173	4.36379	1.2783e-05	0.000306722
ENSMUSG00000014601.13	Strip1	chr3	107612532	107631694	1129.62	912.851	2760.84	0.302714	0.0666934	4.53889	5.65519e-06	0.000156502
ENSMUSG00000032872.16	Cyb5r4	chr9	87022014	87077774	1806.15	1464.69	1600.59	0.302645	0.106975	2.82913	0.00466744	0.0355736
ENSMUSG00000024429.9	Gnl1	chr17	35979851	35989462	699.986	567.74	1166.72	0.301741	0.111819	2.69848	0.00696562	0.0480384
ENSMUSG00000026966.6	Ssna1	chr2	25271039	25272438	780.892	632.345	742.572	0.301706	0.102485	2.94389	0.00324113	0.02706
ENSMUSG00000029993.16	Nfu1	chr6	87009236	87028461	845.57	688.131	815.759	0.300182	0.0925895	3.24208	0.00118662	0.0124081
ENSMUSG00000115987.1	Vps28	chr15	76622087	76626086	1624.5	1319.27	1810.12	0.300177	0.0871848	3.44299	0.000575317	0.00710639
ENSMUSG00000035781.14	R3hdm4	chr10	79910052	79921208	2065.71	1676.14	1844.38	0.299868	0.0975055	3.07539	0.00210227	0.0195385
ENSMUSG00000021357.14	Exoc2	chr13	30813919	30974093	1734.04	1406.62	2318.63	0.299681	0.0698379	4.29109	1.77797e-05	0.00040369
ENSMUSG00000026810.12	Dpm2	chr2	32570858	32573579	475.058	385.686	531.459	0.299249	0.103406	2.89393	0.00380452	0.0306269
ENSMUSG00000057375.13	Yipf1	chr4	107314363	107359823	709.631	576.672	701.014	0.298873	0.086914	3.43872	0.000584475	0.00719137
ENSMUSG00000038212.16	Mfsd14b	chr13	65064663	65112975	2536.08	2062.99	1590.58	0.298533	0.0857203	3.48264	0.000496487	0.00635709
ENSMUSG00000001289.12	Pfdn5	chr15	102326116	102331873	2366.41	1923.96	3922.87	0.298021	0.0864539	3.44717	0.000566497	0.00703008
ENSMUSG00000039270.9	Megf9	chr4	70427065	70534995	2975	2418.92	2509.61	0.297467	0.0886002	3.35741	0.000786759	0.00906053
ENSMUSG00000025373.14	Rnf41	chr10	128411657	128441441	1066.87	865.557	1908.56	0.297122	0.0749423	3.96468	7.34949e-05	0.00134876
ENSMUSG00000028334.10	Nans	chr4	46489248	46503632	1413.05	1152.89	1395.12	0.29695	0.0968634	3.06565	0.00217194	0.0199611
ENSMUSG00000042492.12	Tbc1d10b	chr7	127197459	127208468	2478.19	2017.05	1903.56	0.296177	0.076013	3.8964	9.76326e-05	0.00171714
ENSMUSG00000033918.16	Parl	chr16	20279818	20302387	991.522	807.217	755.254	0.295254	0.105575	2.79664	0.00516363	0.0383054
ENSMUSG00000026305.15	Lrrfip1	chr1	90998737	91128944	4063.19	3315.65	3631.5	0.292064	0.0748541	3.90178	9.54881e-05	0.00168972
ENSMUSG00000020375.9	Rufy1	chr11	50389286	50431125	790.082	644.136	969.268	0.291853	0.0888233	3.28578	0.00101702	0.0110049
ENSMUSG00000053329.7	D10Jhu81e	chr10	78162066	78169782	1731.75	1412.91	1323.62	0.291646	0.081787	3.56593	0.000362573	0.00495364
ENSMUSG00000032898.9	Fbxo21	chr5	117976730	118010201	2467.35	2015.85	2992.87	0.291595	0.0872678	3.34138	0.000833627	0.00951367
ENSMUSG00000065990.12	Aurkaip1	chr4	155831272	155833130	1257.19	1028.22	1018.98	0.290346	0.0839831	3.4572	0.000545826	0.00682496
ENSMUSG00000024858.13	Grk2	chr19	4286001	4306222	4600.64	3760.92	2881.23	0.290253	0.088119	3.29388	0.000988151	0.0107193
ENSMUSG00000035199.6	Arl6ip5	chr6	97210689	97233315	1334.1	1093.75	1576.24	0.289916	0.0720042	4.02637	5.66443e-05	0.00108073
ENSMUSG00000022529.11	Zfp263	chr16	3744093	3750790	1381.5	1127.04	1449.31	0.288692	0.068069	4.24117	2.22357e-05	0.000485516
ENSMUSG00000035517.17	Tdrd7	chr4	45965334	46034761	2355.82	1930.33	1744.95	0.288687	0.102271	2.82277	0.00476112	0.0360812
ENSMUSG00000020476.14	Dbnl	chr11	5788488	5800962	2500.85	2045.72	2696.69	0.288436	0.0873611	3.30165	0.000961184	0.0105523
ENSMUSG00000017670.16	Elmo2	chr2	165288031	165326479	1706.16	1394.72	2068.46	0.287943	0.0809176	3.55847	0.000373024	0.00507369
ENSMUSG00000060090.16	Rp2	chrX	20364481	20405653	1097.9	901.265	921.895	0.287362	0.0998288	2.87855	0.00399512	0.0316034
ENSMUSG00000018209.15	Stk4	chr2	164070322	164155524	4193.9	3437.36	3036.96	0.28654	0.0650538	4.40466	1.0595e-05	0.000260722
ENSMUSG00000034007.10	Scaper	chr9	55549879	55938119	934.975	766.275	2425.92	0.285159	0.0916872	3.11013	0.00187007	0.0177575
ENSMUSG00000021024.14	Psma6	chr12	55384222	55418454	2106.31	1731.39	2021.74	0.281968	0.0947587	2.97565	0.00292373	0.0250498
ENSMUSG00000042111.9	Ccdc115	chr1	34436670	34439672	704.241	578.805	766.77	0.281562	0.104932	2.68328	0.0072905	0.0496845
ENSMUSG00000046722.14	Cdc42se1	chr3	95228732	95236409	2518.62	2074.06	2315.28	0.28125	0.070864	3.96887	7.22155e-05	0.00132912
ENSMUSG00000016256.10	Ctsz	chr2	174427493	174439039	4804.32	3952.26	3138.45	0.280795	0.0865432	3.24457	0.00117628	0.0123428
ENSMUSG00000048277.15	Syngr2	chr11	117809668	117814283	1833.14	1507.11	965.782	0.280132	0.0832303	3.36574	0.000763379	0.00885786
ENSMUSG00000069089.8	Cdk7	chr13	100702631	100730939	965.067	795.205	1030.25	0.280103	0.0901572	3.10683	0.00189105	0.0179117
ENSMUSG00000015143.15	Actn1	chr12	80167547	80260371	4636.71	3823.51	3203.98	0.277693	0.096265	2.88467	0.00391829	0.031191
ENSMUSG00000072872.3	Rybp	chr6	100228565	100287485	956.845	784.323	1197.61	0.277256	0.0973824	2.84709	0.00441211	0.0341624
ENSMUSG00000016503.17	Gtf3a	chr5	146948657	146955614	819.126	679.341	842.742	0.274809	0.092728	2.9636	0.00304059	0.0258085
ENSMUSG00000034801.13	Sos2	chr12	69583762	69681852	1582.67	1308.61	1666.57	0.273907	0.0992791	2.75896	0.00579859	0.0417171
ENSMUSG00000023186.14	Vwa5a	chr9	38718268	38743337	1660.42	1374.6	1592.48	0.27337	0.089051	3.06981	0.00214194	0.0197737
ENSMUSG00000025138.14	Sirt7	chr11	120618372	120625240	1628.73	1345.43	1024.75	0.273315	0.0907034	3.01329	0.00258435	0.0228422
ENSMUSG00000043881.9	Kbtbd7	chr14	79426511	79431036	660.228	547.139	975.164	0.272669	0.101561	2.68477	0.00725791	0.0495805
ENSMUSG00000021557.15	Agtpbp1	chr13	59445742	59585227	1983.38	1639.71	3955.37	0.271876	0.0713779	3.80896	0.000139553	0.0022703
ENSMUSG00000027940.18	Tpm3	chr3	90072649	90100902	7189.98	5964.85	7161.28	0.269421	0.093028	2.89612	0.00377803	0.0304847
ENSMUSG00000040688.16	Tbl3	chr17	24697949	24707660	1242.41	1031.3	1128.12	0.26922	0.0969638	2.7765	0.00549478	0.0401144
ENSMUSG00000029580.14	Actb	chr5	142903115	142906754	120926	100383	124869	0.268588	0.0688558	3.90072	9.59053e-05	0.00169537
ENSMUSG00000021820.18	Camk2g	chr14	20734875	20794088	1006.96	834.225	2311.81	0.268234	0.0844897	3.17476	0.00149962	0.0150195
ENSMUSG00000023008.18	Fmnl3	chr15	99317225	99370482	1089.9	908.032	1474.47	0.268066	0.0947735	2.82849	0.00467683	0.0356129
ENSMUSG00000042572.12	Ube2q1	chr3	89773616	89784000	2082.39	1727.6	2185.78	0.267964	0.0714568	3.75001	0.000176826	0.00276519
ENSMUSG00000001729.14	Akt1	chr12	112653821	112674884	4314.25	3581.2	6145.79	0.267851	0.0644559	4.15556	3.24487e-05	0.000676465
ENSMUSG00000020376.16	Rnf130	chr11	50025346	50104758	1692.71	1407.3	1525.1	0.266988	0.0787518	3.39025	0.000698299	0.00827222
ENSMUSG00000020315.18	Sptbn1	chr11	30099395	30268175	16115.7	13395.4	40320.2	0.266608	0.0692291	3.85109	0.000117591	0.00200507
ENSMUSG00000056201.7	Cfl1	chr19	5490455	5495201	12133.6	10087.5	14936.2	0.266437	0.0759579	3.50769	0.000452008	0.00588324
ENSMUSG00000031864.16	Ints10	chr8	68793929	68831667	1136.32	942.781	1540.68	0.265783	0.0915888	2.90191	0.00370892	0.030025
ENSMUSG00000018293.4	Pfn1	chr11	70651850	70654644	9259.41	7707.46	6304.5	0.264467	0.0693662	3.81263	0.000137498	0.00224084
ENSMUSG00000023043.7	Krt18	chr15	102028180	102032027	6658.35	5542.94	3743.76	0.264417	0.0986271	2.68098	0.00734077	0.0498516
ENSMUSG00000042558.16	Adprhl2	chr4	126316047	126321703	765.504	638.855	816.799	0.264366	0.0924751	2.85878	0.00425278	0.0332319
ENSMUSG00000022721.19	Trmt2a	chr16	18248679	18254772	1574.94	1313.68	1397.52	0.263676	0.0748131	3.52446	0.000424345	0.00561557
ENSMUSG00000006304.14	Arpc2	chr1	74236084	74268209	5138.45	4282.51	4702.1	0.263344	0.0687389	3.83108	0.000127584	0.00213452
ENSMUSG00000001150.7	Mcm3ap	chr10	76468927	76515857	3012.56	2507.55	2701.29	0.263057	0.0828048	3.17683	0.00148893	0.0149272
ENSMUSG00000025060.14	Slk	chr19	47579678	47645246	7327.1	6116.09	6155.92	0.261116	0.0682637	3.82511	0.000130714	0.00217274
ENSMUSG00000018820.13	Zfyve27	chr19	42163951	42194590	1633.95	1362.64	1592.93	0.260492	0.088	2.96014	0.00307501	0.0260314
ENSMUSG00000024921.17	Smarca2	chr19	26605050	26778322	1740.19	1450.71	5184.49	0.260271	0.0867771	2.9993	0.00270598	0.023676
ENSMUSG00000008475.13	Arpc5	chr1	152766542	152775597	3725.99	3111.56	3561.86	0.259883	0.0783665	3.31625	0.000912337	0.0101187
ENSMUSG00000027637.3	Rab5if	chr2	156863128	156873563	2123.04	1772.27	1630.27	0.259793	0.0874762	2.96987	0.00297928	0.0254127
ENSMUSG00000071662.3	Polr2g	chr19	8793129	8798557	823.989	691.581	925.656	0.259187	0.0958699	2.70353	0.00686067	0.0475227
ENSMUSG00000039050.8	Osbpl2	chr2	180119306	180162680	1127.19	946.358	1659.69	0.257535	0.0765884	3.36259	0.000772158	0.00893607
ENSMUSG00000039354.16	Smarcal1	chr1	72583251	72633134	1126.32	943.315	1518	0.256517	0.0805521	3.18449	0.00145009	0.0146395
ENSMUSG00000067150.6	Xpo5	chr17	46202782	46243598	3400.55	2843.2	2744.29	0.256488	0.0715337	3.58556	0.000336361	0.00466542
ENSMUSG00000027650.12	Tti1	chr2	157981803	158028433	1326.1	1110.93	967.186	0.256254	0.078737	3.25456	0.0011357	0.0120125
ENSMUSG00000007038.5	Neu1	chr17	34931253	34935953	1649.38	1380.15	1147.06	0.255733	0.0756288	3.38142	0.000721128	0.00848697
ENSMUSG00000021486.7	Prelid1	chr13	55320500	55325272	4726.49	3955.07	4050.18	0.255509	0.0599688	4.26069	2.03795e-05	0.000450324
ENSMUSG00000074746.2	Pdzd8	chr19	59296084	59345780	3722.87	3121.04	3223.91	0.25459	0.0552278	4.60982	4.0301e-06	0.000115976
ENSMUSG00000061533.16	Cep128	chr12	90998492	91384409	2648.18	2219.23	1205.15	0.254476	0.0927092	2.74488	0.00605323	0.0431548
ENSMUSG00000031700.11	Gpt2	chr8	85492576	85527560	3016.56	2530.5	1869.58	0.254419	0.0916805	2.77506	0.00551913	0.0402582
ENSMUSG00000024236.18	Svil	chr18	4920540	5119299	8027.3	6737.64	5777.56	0.252475	0.0873991	2.88876	0.00386768	0.0308773
ENSMUSG00000021831.9	Ero1l	chr14	45283087	45318771	3575	2999.89	1759.26	0.252034	0.0888315	2.83722	0.00455081	0.0348688
ENSMUSG00000024104.11	Washc2	chr6	116208038	116262686	3483.6	2924.53	3866.31	0.251352	0.0622273	4.03926	5.36207e-05	0.00103099
ENSMUSG00000028582.14	Cc2d1b	chr4	108619940	108634123	1187.5	998.778	1173.57	0.251335	0.0883137	2.84593	0.00442819	0.0342015
ENSMUSG00000049550.17	Clip1	chr5	123577795	123684618	3242.28	2722.37	4152.36	0.251212	0.0695266	3.61318	0.000302464	0.00430204
ENSMUSG00000030697.7	Ppp4c	chr7	126785866	126792496	2383.4	2006.34	2107.45	0.250999	0.0765556	3.27866	0.00104302	0.0112162
ENSMUSG00000038467.15	Chmp4b	chr2	154651705	154694785	2972.62	2496.3	3315.27	0.250913	0.081509	3.07835	0.00208153	0.0194082
ENSMUSG00000005936.19	Kctd20	chr17	28951950	28969549	6741.84	5661.27	4505.19	0.250718	0.0498809	5.02634	4.99935e-07	1.79686e-05
ENSMUSG00000053604.5	Rpia	chr6	70765720	70792232	1576.22	1324.22	993.77	0.250399	0.085973	2.91253	0.00358512	0.0291727
ENSMUSG00000027247.16	Arhgap1	chr2	91649860	91672326	2205.98	1853.99	2742.76	0.249977	0.0781872	3.19716	0.00138789	0.0141684
ENSMUSG00000019951.10	Uhrf1bp1l	chr10	89744991	89819871	4454.33	3744.31	3502.53	0.248479	0.0743057	3.34401	0.000825773	0.00943025
ENSMUSG00000027475.9	Kif3b	chr2	153291413	153333390	1059.72	893.958	2330.77	0.247249	0.0857878	2.8821	0.00395035	0.0313574
ENSMUSG00000021038.17	Vipas39	chr12	87238868	87266256	957.544	805.749	1635.35	0.247007	0.0704172	3.50776	0.000451889	0.00588324
ENSMUSG00000031979.17	Cog2	chr8	124520767	124552008	1219.94	1026.01	1126.81	0.245438	0.0779019	3.1506	0.00162934	0.0160653
ENSMUSG00000039294.14	Cybc1	chr11	121222588	121229322	1215.55	1026.07	908.566	0.243611	0.0826495	2.94751	0.00320339	0.0268224
ENSMUSG00000038497.7	Tmco3	chr8	13288190	13322924	519.239	437.424	936.741	0.243607	0.0814872	2.98951	0.00279424	0.0242158
ENSMUSG00000031865.16	Dctn1	chr6	83165920	83200117	2799.93	2365.39	4396.62	0.24321	0.0883016	2.75431	0.00588161	0.0421742
ENSMUSG00000020841.5	Cpd	chr11	76778424	76847018	5489.5	4642.53	5326.81	0.243202	0.0643148	3.78143	0.000155929	0.00250354
ENSMUSG00000017677.11	Wsb1	chr11	79239372	79254671	2033.13	1718.27	4044.71	0.243143	0.0802136	3.0312	0.00243586	0.021842
ENSMUSG00000022779.16	Top3b	chr16	16870736	16892990	1906.92	1611.83	1756.63	0.240142	0.0839101	2.86189	0.00421122	0.0329712
ENSMUSG00000000378.15	Ccm2	chr11	6546887	6596744	1116.74	944.835	951.082	0.239237	0.0887918	2.69436	0.00705248	0.0484638
ENSMUSG00000052833.9	Sae1	chr7	16320234	16387806	2256.4	1911.9	2348.83	0.238968	0.0766448	3.11786	0.00182172	0.0174073
ENSMUSG00000004936.8	Map2k1	chr9	64185770	64253631	2013.95	1707.46	1653.57	0.237743	0.0720198	3.30107	0.000963158	0.0105673
ENSMUSG00000030802.14	Bckdk	chr7	127904082	127910221	1263.42	1070.47	1231.64	0.237728	0.085069	2.79453	0.00519752	0.0385123
ENSMUSG00000025607.15	Copg2	chr6	30747554	30896794	1633.08	1384.9	2010.86	0.235387	0.0872724	2.69715	0.00699351	0.0481732
ENSMUSG00000024853.9	Sf3b2	chr19	5273923	5295455	8144.51	6924.53	8911.5	0.234173	0.0583149	4.01566	5.92806e-05	0.00112115
ENSMUSG00000003033.15	Ap1m1	chr8	72240018	72257385	1929.57	1636.41	1996.56	0.233977	0.0700863	3.33841	0.000842598	0.00958313
ENSMUSG00000022781.8	Pak2	chr16	32016290	32079342	3514.09	2984.38	3106.8	0.233364	0.0526604	4.43149	9.35834e-06	0.000235988
ENSMUSG00000031360.14	Ctps2	chrX	162901238	163032508	1955.33	1665.75	1774.41	0.232473	0.0816735	2.84637	0.0044221	0.0342002
ENSMUSG00000030759.16	Far1	chr7	113513834	113571511	2240.44	1910.41	2829.74	0.231863	0.0777051	2.98388	0.00284618	0.0245102
ENSMUSG00000039456.10	Morc3	chr16	93832121	93876073	2429.42	2069.97	2348.74	0.231579	0.0820486	2.82246	0.00476565	0.0360839
ENSMUSG00000052397.8	Ezr	chr17	6738041	6782784	2990.93	2550.78	3371.64	0.230565	0.0817358	2.82086	0.00478949	0.0362299
ENSMUSG00000019854.17	Reps1	chr10	18055861	18125155	1368.91	1165.11	1532.59	0.230089	0.0663713	3.46669	0.000526916	0.00665717
ENSMUSG00000041870.16	Ankrd13a	chr5	114774677	114806200	5537.35	4723.44	5499.99	0.229849	0.0777203	2.95738	0.00310263	0.026143
ENSMUSG00000002949.15	Timm44	chr8	4259731	4275913	1929.36	1646.67	1539.08	0.227846	0.0723763	3.14807	0.00164352	0.0161225
ENSMUSG00000031988.10	Vps26b	chr9	27007771	27030065	1661.66	1420.66	2570.79	0.226391	0.0671486	3.37148	0.000747643	0.00872788
ENSMUSG00000029148.15	Nrbp1	chr5	31240864	31251566	2546.02	2174.27	3066.2	0.226233	0.0811918	2.7864	0.00532972	0.0392735
ENSMUSG00000014606.14	Slc25a11	chr11	70644196	70647479	2604.06	2222.63	2116.87	0.226221	0.0771579	2.93193	0.00336866	0.0278296
ENSMUSG00000024096.17	Ralbp1	chr17	65848418	65885798	2894.68	2474.01	3165.39	0.22521	0.0712996	3.15864	0.00158506	0.0157272
ENSMUSG00000026687.14	Aldh9a1	chr1	167349991	167368532	4054.12	3467.7	1849.6	0.225104	0.0692519	3.25051	0.00115197	0.0121392
ENSMUSG00000016541.10	Atxn10	chr15	85336245	85463212	3520.31	3013.36	4732.21	0.223758	0.0758752	2.94902	0.00318782	0.0267049
ENSMUSG00000054843.8	Atrnl1	chr19	57611034	58133338	2179.83	1864.21	4439.6	0.221581	0.0689272	3.21471	0.00130577	0.013417
ENSMUSG00000029397.15	Rchy1	chr5	91948904	91963068	1218.43	1046.56	1088.83	0.22103	0.0764468	2.89129	0.00383658	0.0307566
ENSMUSG00000039753.16	Fbxl5	chr5	43744615	43821638	2289.59	1964.03	3471.46	0.220313	0.0753102	2.92541	0.00343999	0.0283378
ENSMUSG00000031537.15	Ikbkb	chr8	22659212	22706589	2305.6	1979.85	1771.26	0.219762	0.0803704	2.73436	0.00625011	0.0443031
ENSMUSG00000020640.10	Itsn2	chr12	4592638	4713962	4447.07	3818.26	3612.76	0.218947	0.0573766	3.81597	0.00013565	0.00222287
ENSMUSG00000005813.12	Metap1	chr3	138458956	138489515	2034.67	1746.91	2002.27	0.218368	0.0808642	2.70042	0.0069251	0.0478161
ENSMUSG00000038650.15	Rnh1	chr7	141160326	141172857	2510.36	2160.09	1830.83	0.218213	0.0779766	2.79844	0.00513506	0.0381408
ENSMUSG00000020184.15	Mdm2	chr10	117688875	117710758	2530.12	2176.96	2302.2	0.214217	0.0603209	3.55128	0.000383358	0.00518447
ENSMUSG00000032560.14	Dnajc13	chr9	104151282	104262930	6331.25	5457.02	4712.58	0.213731	0.0608488	3.51249	0.000443934	0.00581159
ENSMUSG00000019969.14	Psen1	chr12	83688152	83735199	2017.03	1736.82	1859.13	0.213718	0.0669294	3.19319	0.0014071	0.0143192
ENSMUSG00000029364.15	Wsb2	chr5	117357304	117378601	1855.22	1605.5	3706.16	0.208772	0.0722669	2.8889	0.00386596	0.0308773
ENSMUSG00000054309.9	Cpsf3	chr12	21285391	21315056	2583.63	2246.23	2726.1	0.201893	0.0709374	2.84607	0.00442625	0.0342015
ENSMUSG00000000827.18	Tpd52l2	chr2	181497142	181517966	1784.31	1552.22	1942.71	0.20081	0.0671592	2.99005	0.00278928	0.0242005
ENSMUSG00000029458.14	Brap	chr5	121660563	121687256	2761.35	2405.57	2415.35	0.198277	0.0686657	2.88757	0.00388228	0.0309368
ENSMUSG00000031392.18	Irak1	chrX	74013914	74023918	2186.62	1907.42	1427.19	0.197352	0.069993	2.8196	0.00480838	0.0363149
ENSMUSG00000034022.8	Cpsf1	chr15	76595803	76607591	3264.28	2849.13	2467.63	0.195921	0.0615462	3.18331	0.001456	0.0146721
ENSMUSG00000028886.15	Eya3	chr4	132638987	132724765	2158.91	1889.14	1531.74	0.192895	0.0667643	2.88919	0.00386237	0.0308773
ENSMUSG00000035901.14	Dennd5a	chr7	109893780	109960470	3300.52	2908.8	5910.16	0.182204	0.0471383	3.86531	0.000110949	0.00190682
ENSMUSG00000025354.5	Dnajc14	chr10	128804062	128819446	1954.74	1731.09	2281.72	0.175427	0.0635656	2.75978	0.00578401	0.0416295
ENSMUSG00000037993.8	Dhx38	chr8	109548011	109565861	2416.01	2142.46	2095.96	0.173625	0.0627134	2.76855	0.00563067	0.0408825
ENSMUSG00000026626.11	Ppp2r5a	chr1	191351975	191403272	6040.19	5356.31	4095.69	0.172486	0.0596557	2.89136	0.00383577	0.0307566
ENSMUSG00000030816.8	Rnf40	chr7	127588767	127604799	3422.07	3043.22	3113.05	0.166973	0.0557562	2.99471	0.00274707	0.0239267
ENSMUSG00000005981.11	Trap1	chr16	4039971	4077827	6376.33	5684.52	3564.17	0.164221	0.0559378	2.93578	0.00332707	0.0275781
ENSMUSG00000004455.16	Ppp1cc	chr5	122158278	122175273	3325.46	2978.49	3329.58	0.160248	0.0594752	2.69437	0.00705224	0.0484638
ENSMUSG00000028452.7	Vcp	chr4	42979963	43000507	13682.5	12262.8	13305.3	0.158121	0.0556291	2.84242	0.00447727	0.0344577
ENSMUSG00000030824.17	Nucb1	chr7	45490458	45510406	5654.47	5127.69	4166.32	0.140955	0.0516885	2.72702	0.00639099	0.0449857
ENSMUSG00000022536.14	Glyr1	chr16	5013909	5049863	4879.68	4469.79	5335.19	0.126374	0.0442108	2.85844	0.00425728	0.0332371
ENSMUSG00000024811.11	Tnks2	chr19	36834232	36893477	6992.15	7728.74	9749.74	-0.144169	0.0473927	-3.042	0.00235012	0.0212603
ENSMUSG00000031314.18	Taf1	chrX	101532734	101601789	3489.2	3877	4322.86	-0.15231	0.0524615	-2.90326	0.00369295	0.0299376
ENSMUSG00000025162.17	Csnk1d	chr11	120961749	120991330	3425.68	3807.73	4116.18	-0.153449	0.0453375	-3.3846	0.000712833	0.0084122
ENSMUSG00000035247.16	Hectd1	chr12	51743722	51829536	19347.4	21601.8	15654.9	-0.159006	0.050257	-3.16385	0.00155696	0.0154979
ENSMUSG00000028552.13	Eps15	chr4	109280268	109387817	4342.5	4868.98	3995.13	-0.163377	0.0565153	-2.89085	0.00384205	0.0307861
ENSMUSG00000027104.18	Atf2	chr2	73816509	73892639	1667.51	1864.73	2177.44	-0.164722	0.0606514	-2.71588	0.00660992	0.0461177
ENSMUSG00000047126.17	Cltc	chr11	86694351	86757565	20723.9	23242.6	19761.7	-0.165009	0.0609608	-2.70681	0.00679324	0.0471499
ENSMUSG00000038127.14	Ccdc50	chr16	27388869	27452218	2848.11	3205.15	4146.34	-0.168813	0.0586299	-2.87929	0.00398568	0.0315432
ENSMUSG00000022897.15	Dyrk1a	chr16	94570010	94695517	3228.82	3635.85	3742.72	-0.169298	0.0595602	-2.84246	0.00447664	0.0344577
ENSMUSG00000022710.17	Usp7	chr16	8689595	8792308	13200.2	14885.6	10368.2	-0.172881	0.0588693	-2.93669	0.00331731	0.0275455
ENSMUSG00000055065.7	Ddx17	chr15	79527736	79546741	12519.4	14119.4	16380	-0.173376	0.056519	-3.06756	0.00215813	0.0198553
ENSMUSG00000025860.15	Xiap	chrX	42059679	42109656	5413.26	6107.31	4690.3	-0.174725	0.0589298	-2.96497	0.0030271	0.0257318
ENSMUSG00000030002.15	Dusp11	chr6	85942268	85961667	3373.35	3812.81	3199.39	-0.178023	0.0654041	-2.72189	0.0064909	0.0454888
ENSMUSG00000026867.18	Gapvd1	chr2	34674594	34755232	10711.5	12128.7	7621.58	-0.179027	0.0499157	-3.58659	0.000335027	0.00465726
ENSMUSG00000042323.17	Pbrm1	chr14	31019138	31121592	6449.14	7311.91	7245.73	-0.179063	0.0531702	-3.36774	0.000757863	0.00882339
ENSMUSG00000029729.12	Zkscan1	chr5	138085084	138107822	2643.2	2995.61	4175.66	-0.181005	0.0552066	-3.27869	0.0010429	0.0112162
ENSMUSG00000037242.8	Clic4	chr4	135213969	135272814	7221.46	8193.16	6696.66	-0.181613	0.0536238	-3.3868	0.000707136	0.00836207
ENSMUSG00000016921.14	Srsf6	chr2	162931528	162937121	5937.39	6744.33	5942.06	-0.183433	0.0617142	-2.9723	0.00295573	0.0252615
ENSMUSG00000021111.15	Papola	chr12	105784694	105838944	5439.72	6178.55	5145.03	-0.183711	0.0502247	-3.65778	0.000254411	0.00374462
ENSMUSG00000009575.14	Cbx5	chr15	103191544	103239816	9633.44	10953.2	10809.7	-0.184227	0.0635725	-2.89789	0.00375677	0.0303839
ENSMUSG00000009741.15	Ubp1	chr9	113930934	113977202	3797.56	4319.24	3317.32	-0.184734	0.0660206	-2.79812	0.00514007	0.0381519
ENSMUSG00000035248.9	Tut7	chr13	59771561	59823147	9701.07	11029.9	6411.39	-0.185096	0.0535204	-3.45843	0.000543336	0.00682084
ENSMUSG00000020859.16	Spag9	chr11	93996091	94126085	6655.86	7582.71	11048.5	-0.188697	0.0580243	-3.25204	0.00114581	0.0120929
ENSMUSG00000039100.10	2021-03-06	chr15	31455891	31531053	4958.55	5648.37	5994.91	-0.188791	0.0611855	-3.08556	0.00203172	0.0190463
ENSMUSG00000045210.8	Vcpip1	chr1	9718622	9748382	3262.29	3721.11	2960.04	-0.189899	0.0685749	-2.76922	0.005619	0.0408492
ENSMUSG00000030451.16	Herc2	chr7	56050196	56231800	11411.1	13026.5	13927.8	-0.190955	0.0503588	-3.79188	0.00014951	0.00240717
ENSMUSG00000025609.15	Mkln1	chr6	31398735	31516811	3824.91	4370.7	4568.96	-0.19117	0.0563664	-3.39156	0.000694961	0.00824624
ENSMUSG00000038658.15	Ric1	chr19	29522282	29606829	3278.05	3744.1	3476.03	-0.192858	0.0664589	-2.90191	0.00370892	0.030025
ENSMUSG00000031154.15	Otud5	chrX	7841364	7876626	3465.7	3967.37	2782.9	-0.194373	0.058937	-3.29798	0.000973842	0.0106593
ENSMUSG00000061130.12	Ppm1b	chr17	84956741	85023991	3594.34	4107.19	2868.8	-0.194533	0.0577877	-3.36634	0.000761731	0.00885059
ENSMUSG00000037443.13	Cep85	chr4	134129858	134187112	1662.75	1903.69	1171.34	-0.195046	0.068217	-2.85919	0.0042472	0.0332033
ENSMUSG00000005506.16	Celf1	chr2	90940382	91019497	6034.07	6912.98	5121.03	-0.195692	0.058788	-3.32877	0.000872296	0.009781
ENSMUSG00000078652.9	Psme3	chr11	101316213	101323537	5814.44	6666.8	3250.87	-0.197968	0.0664175	-2.98066	0.00287625	0.0247164
ENSMUSG00000040021.13	Lats1	chr10	7681214	7716460	2662.28	3052.29	2956.64	-0.198415	0.0731619	-2.712	0.00668788	0.0464931
ENSMUSG00000063108.15	Zfp26	chr9	20428449	20460162	1278.04	1470.92	2252.25	-0.198484	0.0646616	-3.06959	0.00214356	0.0197737
ENSMUSG00000036737.12	Oxsr1	chr9	119238432	119322427	2017.16	2321.37	2252.78	-0.200806	0.0672409	-2.98637	0.00282306	0.0243802
ENSMUSG00000028580.15	Pum1	chr4	130663321	130781564	5387.87	6193.02	5529.67	-0.201185	0.0559256	-3.59737	0.000321448	0.00451072
ENSMUSG00000037514.17	Pank2	chr2	131262495	131299188	1660.39	1912.75	1742.25	-0.20123	0.072445	-2.77769	0.00547469	0.0400201
ENSMUSG00000044452.10	Zfp507	chr7	35772343	35803003	1960.82	2255.57	2177.54	-0.201602	0.0683222	-2.95075	0.00316999	0.0265813
ENSMUSG00000028034.15	Fubp1	chr3	152210422	152236826	5913.5	6803.98	8945.97	-0.202177	0.069385	-2.91384	0.00357017	0.0290647
ENSMUSG00000027002.13	Nckap1	chr2	80500512	80581380	3043.36	3506.81	6861.04	-0.202347	0.0591463	-3.42113	0.000623611	0.00759202
ENSMUSG00000024283.14	Wac	chr18	7868832	7973547	2446.75	2817.62	3473.89	-0.202395	0.0741002	-2.73136	0.00630734	0.0445629
ENSMUSG00000094483.2	Purb	chr11	6467599	6475917	3283.18	3784.05	3725.68	-0.202908	0.0552801	-3.67055	0.00024203	0.00360526
ENSMUSG00000018001.18	Cyth3	chr5	143622447	143710250	2699.7	3114.43	3827.24	-0.205171	0.0761304	-2.695	0.00703887	0.0484087
ENSMUSG00000020366.18	Mapk9	chr11	49846751	49886421	1684.85	1945.04	2729.6	-0.205274	0.0625181	-3.28343	0.00102552	0.0110693
ENSMUSG00000022801.13	Lrch3	chr16	32914100	33015647	1767.36	2037.24	2586.25	-0.206235	0.0636677	-3.23924	0.00119848	0.0125075
ENSMUSG00000033629.6	Hacd3	chr9	64986983	65021693	5032.57	5805.09	4749.95	-0.206376	0.0648828	-3.18075	0.00146894	0.0147524
ENSMUSG00000027993.16	Trim2	chr3	84160439	84306877	1369.1	1579.88	6592.28	-0.206436	0.0743197	-2.77768	0.00547493	0.0400201
ENSMUSG00000039068.16	Zzz3	chr3	152395473	152462826	3162.72	3645.33	3907.8	-0.206503	0.0656077	-3.14754	0.00164651	0.0161427
ENSMUSG00000032228.16	Tcf12	chr9	71842688	72111871	3002.5	3468.05	4398.7	-0.206774	0.0636199	-3.25014	0.00115347	0.0121475
ENSMUSG00000027601.13	Mtfr1	chr3	19187327	19220817	2651.67	3064.23	1510.98	-0.207652	0.0695469	-2.98578	0.00282855	0.0244046
ENSMUSG00000039509.8	Nup133	chr8	123897123	123949265	2391.32	2763.92	1773.29	-0.208315	0.0720246	-2.89228	0.00382458	0.0307188
ENSMUSG00000030201.15	Lrp6	chr6	134446476	134566965	5707.63	6590.8	6389.65	-0.208569	0.0612091	-3.40748	0.000655656	0.00786061
ENSMUSG00000026915.16	Strbp	chr2	37483228	37703859	2429.82	2813.44	6656.23	-0.208587	0.076739	-2.71813	0.00656513	0.0458896
ENSMUSG00000040423.10	Rc3h1	chr1	160906418	160974978	4294.26	4969.11	4030.55	-0.211347	0.0674486	-3.13346	0.00172761	0.0167123
ENSMUSG00000030980.17	Knop1	chr7	118842222	118856254	1771.88	2055.13	1850.1	-0.212552	0.0791599	-2.68509	0.007251	0.0495528
ENSMUSG00000020530.14	Ggnbp2	chr11	84832361	84870817	4085.3	4739.03	3288.56	-0.212973	0.0559644	-3.80551	0.000141511	0.00229545
ENSMUSG00000028826.14	Maco1	chr4	134802759	134853345	1907.3	2215.01	2887.39	-0.213394	0.0676294	-3.15534	0.00160312	0.01587
ENSMUSG00000041846.15	Ppp4r3a	chr12	101039409	101083702	4573.06	5301.84	4033	-0.213835	0.0571428	-3.74212	0.000182473	0.00283283
ENSMUSG00000062627.9	Mysm1	chr4	94942040	94979100	1495.67	1736.33	2066.95	-0.214021	0.0761612	-2.81011	0.00495253	0.0371257
ENSMUSG00000025266.11	Gnl3l	chrX	150983141	151017322	1425.02	1657.93	3230	-0.215245	0.067744	-3.17734	0.00148634	0.0149099
ENSMUSG00000030780.15	BC017158	chr7	128271379	128298170	1750.73	2037.21	1178.77	-0.216105	0.0738241	-2.9273	0.00341917	0.0282065
ENSMUSG00000029439.14	Sfswap	chr5	129501221	129571384	2515.91	2921.71	3249.57	-0.21642	0.0782626	-2.76531	0.00568689	0.041123
ENSMUSG00000047648.13	Fbxo30	chr10	11281330	11298052	3137.58	3648.5	1914.94	-0.216946	0.0787215	-2.75587	0.00585364	0.04202
ENSMUSG00000011257.19	Pabpc4	chr4	123262351	123298925	9696.8	11275.4	5085.64	-0.217266	0.0796751	-2.7269	0.00639315	0.0449857
ENSMUSG00000021420.13	Fars2	chr13	36117412	36726280	1166.9	1354.05	957.554	-0.217597	0.0810255	-2.68554	0.00724133	0.0495108
ENSMUSG00000042997.13	Nhlrc3	chr3	53448583	53463332	1063.14	1237.37	961.142	-0.220812	0.0735929	-3.00045	0.00269583	0.023611
ENSMUSG00000028080.16	Lrba	chr3	86224680	86782692	4253.48	4958.56	3740.73	-0.22101	0.0785218	-2.81464	0.00488323	0.0367015
ENSMUSG00000017493.12	Igfbp4	chr11	99041244	99054392	13086	15249.6	7149.68	-0.221313	0.0795387	-2.78246	0.00539492	0.0396865
ENSMUSG00000022992.17	Kansl2	chr15	98517658	98534264	917.696	1069.36	1291.98	-0.221515	0.0748391	-2.95988	0.00307754	0.0260329
ENSMUSG00000049800.13	Sertad2	chr11	20543253	20653021	2195.04	2556.96	1544.49	-0.222419	0.0714069	-3.11481	0.00184065	0.0175399
ENSMUSG00000037266.18	Rsrp1	chr4	134923592	134927671	9326.25	10883	7758.79	-0.222759	0.0717156	-3.10614	0.00189548	0.0179436
ENSMUSG00000056268.15	Dennd1b	chr1	138963435	139178960	1799.11	2103.29	1861.58	-0.222787	0.0703225	-3.16807	0.00153456	0.0153137
ENSMUSG00000032316.8	Clk3	chr9	57750624	57765860	4456.65	5210.6	3646.94	-0.225096	0.0769061	-2.92689	0.00342372	0.0282306
ENSMUSG00000009090.17	Ap1b1	chr11	4986824	5042791	4411.54	5156.25	3284.54	-0.225098	0.0644884	-3.49052	0.000482087	0.0062002
ENSMUSG00000061731.9	Ext1	chr15	53064038	53346159	1664.49	1941.37	2291.35	-0.22531	0.0679225	-3.31716	0.000909373	0.0100922
ENSMUSG00000039046.15	Usp6nl	chr2	6322667	6446390	1293.97	1512.95	2054.12	-0.225365	0.0692005	-3.25669	0.0011272	0.0119508
ENSMUSG00000025078.8	Nhlrc2	chr19	56548261	56598846	1431.05	1674.83	1364.13	-0.225792	0.0762796	-2.96005	0.00307587	0.0260314
ENSMUSG00000026596.13	Abl2	chr1	156558786	156649568	1770.74	2072.16	2459.04	-0.226215	0.0841547	-2.68808	0.00718639	0.0492083
ENSMUSG00000039159.16	Ube2h	chr6	30211289	30304539	3247.3	3796.27	3252.06	-0.227449	0.0793518	-2.86633	0.00415259	0.03267
ENSMUSG00000021109.13	Hif1a	chr12	73901375	73947530	1791.4	2099.45	3663.32	-0.228244	0.0744797	-3.06451	0.00218024	0.0200162
ENSMUSG00000038371.15	Sbf2	chr7	110308013	110614922	2410.63	2823.04	5508.17	-0.229309	0.0743428	-3.08448	0.00203911	0.0190845
ENSMUSG00000025199.16	Chuk	chr19	44073335	44107480	2122.71	2484.75	2085	-0.229388	0.0651362	-3.52167	0.000428838	0.00565388
ENSMUSG00000023883.13	Phf10	chr17	14945009	14961273	2406.7	2830.34	2444.73	-0.229687	0.0752589	-3.05195	0.00227358	0.0207085
ENSMUSG00000017707.9	Serinc3	chr2	163623272	163645131	19086.6	22383	13488.9	-0.229695	0.0828683	-2.77181	0.0055746	0.0406287
ENSMUSG00000026455.14	Klhl12	chr1	134455531	134491018	2405.38	2825.18	1772.02	-0.23025	0.0690984	-3.33221	0.000861589	0.00973634
ENSMUSG00000050332.7	Amer1	chrX	95420318	95444872	774.787	915.876	1541.55	-0.230329	0.0844789	-2.72647	0.00640162	0.0450271
ENSMUSG00000020954.16	Strn3	chr12	51609632	51691897	2404.73	2825.26	4258.11	-0.230661	0.0774697	-2.97743	0.00290676	0.0249291
ENSMUSG00000010608.15	Rbm25	chr12	83631236	83683123	5155.96	6048.88	6103.34	-0.230693	0.0819279	-2.81581	0.00486543	0.0365836
ENSMUSG00000041328.16	Pcf11	chr7	92643543	92669934	3212.31	3770.92	3257.26	-0.230706	0.0757621	-3.04513	0.00232579	0.0210953
ENSMUSG00000022698.17	Naa50	chr16	44139830	44163366	2212.43	2598.6	1595.39	-0.230759	0.0708065	-3.259	0.00111804	0.0118974
ENSMUSG00000037058.14	Paip2	chr18	35598617	35617186	2197.79	2585.54	3573.55	-0.230869	0.0860546	-2.68282	0.00730038	0.0496845
ENSMUSG00000059447.13	Hadhb	chr5	30155248	30184593	6537.58	7672.93	3359.48	-0.231118	0.0750309	-3.0803	0.0020679	0.0193123
ENSMUSG00000002222.14	Rmnd5a	chr6	71388634	71440637	3918.35	4602.19	4032.65	-0.232526	0.0712659	-3.26279	0.00110322	0.0117542
ENSMUSG00000021816.11	Ppp3cb	chr14	20499364	20546573	1634.22	1923.06	2955.71	-0.233864	0.08085	-2.89256	0.00382115	0.0307188
ENSMUSG00000035770.8	Dync1li2	chr8	104417680	104443047	1646.5	1939.88	4293.3	-0.23425	0.0611576	-3.83028	0.000127999	0.00213834
ENSMUSG00000066571.13	4931406P16Rik	chr7	34236707	34313551	2450.04	2880.92	4237.42	-0.234955	0.0649284	-3.61867	0.000296118	0.00422001
ENSMUSG00000025915.14	Sgk3	chr1	9798107	9900845	3212.61	3784.4	1573.18	-0.23529	0.0857262	-2.74467	0.00605726	0.0431657
ENSMUSG00000029655.17	N4bp2l2	chr5	150608007	150666183	3227.74	3803.37	3872.12	-0.236192	0.0582789	-4.05279	5.0611e-05	0.000978554
ENSMUSG00000034297.14	Med13	chr11	86267033	86357602	6759.74	7964.51	6712.92	-0.236551	0.0651027	-3.6335	0.000279602	0.00403652
ENSMUSG00000050310.9	Rictor	chr15	6708379	6800401	3978.13	4687.58	4824.7	-0.23658	0.0700517	-3.37721	0.000732241	0.00858858
ENSMUSG00000028165.9	Cisd2	chr3	135406412	135423925	1046.53	1232.71	1091.77	-0.237557	0.087174	-2.72509	0.00642842	0.0451255
ENSMUSG00000020978.10	Klhdc2	chr12	69296681	69310687	1692.32	2000.45	3386.87	-0.238174	0.0885834	-2.6887	0.00717304	0.0491509
ENSMUSG00000028496.17	Mllt3	chr4	87769925	88033364	1933.75	2283.16	3135.66	-0.238592	0.0841941	-2.83383	0.00459931	0.0351471
ENSMUSG00000024158.17	Hagh	chr17	24840143	24864450	2691.46	3173.76	1439.29	-0.239113	0.0858495	-2.78526	0.00534846	0.0393614
ENSMUSG00000020590.16	Snx13	chr12	35047186	35147479	1510.82	1782.11	2488.84	-0.239204	0.0724049	-3.30371	0.00095416	0.0104885
ENSMUSG00000035401.9	Emsy	chr7	98587137	98656783	2002.78	2363.57	2490.97	-0.23937	0.0841532	-2.84445	0.0044488	0.0343148
ENSMUSG00000041842.15	Fhdc1	chr3	84442198	84480429	4273.37	5045.21	2507.74	-0.23994	0.0802592	-2.98957	0.00279372	0.0242158
ENSMUSG00000021767.18	Kat6b	chr14	21481434	21672478	999.53	1181.85	2257.02	-0.240005	0.0884204	-2.71436	0.00664034	0.0462521
ENSMUSG00000021936.14	Mapk8	chr14	33377898	33447158	807.033	953.515	2820.53	-0.240504	0.0798726	-3.01109	0.00260308	0.0229379
ENSMUSG00000023952.13	Gtpbp2	chr17	46161032	46169370	4154.76	4909.99	2931.08	-0.240886	0.06901	-3.49059	0.000481955	0.0062002
ENSMUSG00000020900.15	Myh10	chr11	68691559	68816632	4360.78	5156.81	12168.9	-0.2411	0.0682043	-3.53496	0.00040783	0.00545158
ENSMUSG00000015341.17	Golga7	chr8	23241346	23257074	1885.49	2230.5	2000.95	-0.241133	0.0833967	-2.8914	0.00383524	0.0307566
ENSMUSG00000008305.18	Tle1	chr4	72117142	72200919	2254.42	2660.15	2503.32	-0.241384	0.0778672	-3.09995	0.00193554	0.0182633
ENSMUSG00000032030.16	Cul5	chr9	53614582	53670014	1365.56	1618.61	2426.24	-0.242463	0.0769971	-3.14899	0.00163837	0.0161178
ENSMUSG00000022607.17	Ptk2	chr15	73205102	73423280	1688.1	1997.07	4793.52	-0.243035	0.0691767	-3.51325	0.000442657	0.00580437
ENSMUSG00000027708.14	Dcun1d1	chr3	35892105	35937445	1797.3	2131.57	1705.42	-0.243672	0.0742125	-3.28344	0.00102549	0.0110693
ENSMUSG00000037486.18	Asxl2	chr12	3426857	3506852	3143.86	3728.25	2643.9	-0.244592	0.0742067	-3.29609	0.000980394	0.0106753
ENSMUSG00000046985.11	Tapt1	chr5	44175154	44226626	2918.17	3463.65	2308.3	-0.244914	0.0708872	-3.45499	0.000550321	0.00686271
ENSMUSG00000017548.15	Suz12	chr11	79993106	80034123	3397.42	4036.01	2513.63	-0.245739	0.0696236	-3.52953	0.000416296	0.0055519
ENSMUSG00000055737.12	Ghr	chr15	3317760	3583492	3568.3	4232.45	2648.01	-0.246803	0.0732312	-3.37019	0.000751169	0.00875724
ENSMUSG00000041702.7	Btbd7	chr12	102780797	102878471	2692.3	3193.59	3618.67	-0.247058	0.0643577	-3.83882	0.000123627	0.00208215
ENSMUSG00000033392.16	Clasp2	chr9	113741473	113919682	2007.68	2383.8	7274.3	-0.247058	0.0631828	-3.91021	9.22172e-05	0.00164022
ENSMUSG00000037720.16	Tmem33	chr5	67260565	67291461	1520.86	1807.76	1845.04	-0.249057	0.0842382	-2.95657	0.00311077	0.0261988
ENSMUSG00000040850.17	Psme4	chr11	30771726	30880361	4921.99	5855.53	5047.93	-0.249332	0.0672172	-3.70935	0.000207794	0.00316887
ENSMUSG00000002820.6	Atg4d	chr9	21265293	21277772	2086.53	2482.02	1307.49	-0.25058	0.0920184	-2.72315	0.00646631	0.0453348
ENSMUSG00000050565.16	Tor1aip2	chr1	156035403	156068861	7288.76	8674.22	4784.11	-0.250845	0.0746968	-3.35818	0.000784571	0.00905524
ENSMUSG00000034708.11	Grn	chr11	102430315	102437048	4546.38	5407.94	2901.82	-0.251107	0.0882161	-2.8465	0.00442029	0.0342002
ENSMUSG00000026782.15	Abi2	chr1	60409619	60481158	636.62	756.602	3310.43	-0.251802	0.0874433	-2.8796	0.00398184	0.0315416
ENSMUSG00000026203.16	Dnajb2	chr1	75236406	75245692	1366.25	1624.63	1175.38	-0.252099	0.0822874	-3.06364	0.0021866	0.0200639
ENSMUSG00000033565.18	Rbfox2	chr15	77078990	77307004	3015.5	3593.41	7017.63	-0.252536	0.0781959	-3.22953	0.00123995	0.0128716
ENSMUSG00000026349.14	Ccnt2	chr1	127774164	127808061	3304.64	3940.47	3807.02	-0.252768	0.0705507	-3.58278	0.000339956	0.00470399
ENSMUSG00000029802.13	Abcg2	chr6	58584523	58695676	4896.04	5841.52	2843.93	-0.253854	0.084142	-3.01698	0.0025531	0.0226704
ENSMUSG00000022200.8	Golph3	chr15	12321450	12351591	2133.01	2544.85	2290.29	-0.253965	0.0917403	-2.7683	0.00563497	0.0408878
ENSMUSG00000027346.15	Gpcpd1	chr2	132529082	132587729	4064.15	4850.41	2976.93	-0.254777	0.0816341	-3.12096	0.0018026	0.0172437
ENSMUSG00000021939.8	Ctsb	chr14	63122462	63145923	18865.9	22515.9	11389.3	-0.255054	0.0594376	-4.29112	1.77778e-05	0.00040369
ENSMUSG00000008200.14	Fnbp4	chr2	90745370	90781021	2830.32	3377.19	3110.25	-0.255847	0.0717311	-3.56675	0.000361436	0.00494591
ENSMUSG00000031770.16	Herpud1	chr8	94386438	94395377	8189	9776.66	4913.42	-0.256071	0.0912803	-2.80533	0.00502655	0.0375183
ENSMUSG00000030465.19	Psd3	chr8	67689082	68212027	3914.37	4675.13	4200.36	-0.256576	0.0796647	-3.2207	0.00127877	0.0131866
ENSMUSG00000029229.8	Chic2	chr5	74997988	75044774	918.956	1097.51	1065.99	-0.256829	0.0801675	-3.20366	0.00135692	0.0138686
ENSMUSG00000025036.6	Sfxn2	chr19	46573365	46596898	4578.29	5469.28	2190.94	-0.257074	0.0898907	-2.85986	0.00423833	0.0331489
ENSMUSG00000038733.13	Wdr26	chr1	181173228	181211552	12952	15480.9	8035.49	-0.25765	0.0766226	-3.36258	0.000772183	0.00893607
ENSMUSG00000045973.18	Slc25a51	chr4	45395923	45408766	5132.71	6137.61	3801.66	-0.257919	0.0743867	-3.46728	0.000525752	0.00664827
ENSMUSG00000022016.16	Akap11	chr14	78492246	78536808	3666.78	4392.1	6323.17	-0.258174	0.063158	-4.08776	4.35566e-05	0.000868325
ENSMUSG00000020520.14	Galnt10	chr11	57645442	57787514	1503.48	1799.79	1034.36	-0.2595	0.0750671	-3.4569	0.000546423	0.00682496
ENSMUSG00000017132.17	Cyth1	chr11	118132019	118248592	1048.2	1253.91	1485.2	-0.259914	0.0915267	-2.83976	0.00451476	0.0346784
ENSMUSG00000047446.18	Arl4a	chr12	40005447	40038025	1913.37	2289.2	2002.42	-0.260023	0.0896882	-2.89918	0.00374135	0.0302733
ENSMUSG00000025423.15	Pias2	chr18	77065208	77155708	1213.32	1452.31	1947.31	-0.26022	0.073686	-3.53148	0.000413248	0.00551549
ENSMUSG00000049606.16	Zfp644	chr5	106616739	106697287	3328.4	3992.23	6369.06	-0.260406	0.0606809	-4.29139	1.77556e-05	0.00040369
ENSMUSG00000036908.16	Unc93b1	chr19	3935186	3949340	1789.84	2146.57	961.68	-0.260666	0.0926763	-2.81265	0.00491351	0.0369131
ENSMUSG00000042331.13	Specc1	chr11	61956763	62223013	8414.33	10079	4084.74	-0.260902	0.0872913	-2.98887	0.00280015	0.0242306
ENSMUSG00000038150.7	Ormdl3	chr11	98581256	98587368	1240.71	1486.56	1551.53	-0.26101	0.0971919	-2.68551	0.007242	0.0495108
ENSMUSG00000002103.15	Acp2	chr2	91202885	91214098	1625.39	1945.74	2105.07	-0.261054	0.0844979	-3.08947	0.00200514	0.0188073
ENSMUSG00000001211.15	Agpat3	chr10	78269178	78352489	4500.36	5392.69	3891.94	-0.261983	0.0767062	-3.41541	0.000636866	0.00769392
ENSMUSG00000038664.16	Herc1	chr9	66350450	66508775	26018.3	31211.5	20880.4	-0.262427	0.0629804	-4.1668	3.08909e-05	0.000646321
ENSMUSG00000021690.10	Jmy	chr13	93430101	93499808	1631.38	1956.2	1914.9	-0.263102	0.080608	-3.26397	0.00109862	0.0117195
ENSMUSG00000038695.13	Josd2	chr7	44467980	44471662	1553.75	1865.28	1093.06	-0.263387	0.0903664	-2.91465	0.00356086	0.0290025
ENSMUSG00000028788.14	Ptp4a2	chr4	129811219	129850003	5565.82	6680.08	5571.31	-0.263558	0.0617327	-4.26934	1.96053e-05	0.000436364
ENSMUSG00000010755.17	Cars	chr7	143557230	143600090	2437.25	2927.37	1877.41	-0.263616	0.0677697	-3.88988	0.000100293	0.0017568
ENSMUSG00000025239.3	Limd1	chr9	123478706	123521552	2466.31	2964.84	3358.51	-0.264831	0.0900233	-2.94181	0.00326298	0.027203
ENSMUSG00000041997.16	Tlk1	chr2	70712407	70825728	4504.18	5418.41	3411.67	-0.264901	0.0603694	-4.38801	1.14393e-05	0.000278336
ENSMUSG00000041225.16	Arhgap12	chr18	6024427	6136098	1171.21	1408.15	2645.49	-0.26572	0.0832989	-3.18996	0.00142294	0.0144411
ENSMUSG00000064210.7	Ano6	chr15	95790843	95974751	2083.93	2505.38	2767.92	-0.265904	0.0834421	-3.18669	0.0014391	0.014571
ENSMUSG00000036241.3	Ube2r2	chr4	41135743	41193380	2900.69	3488.46	2652.7	-0.266284	0.0582844	-4.5687	4.90758e-06	0.000138467
ENSMUSG00000020671.9	Rab10	chr12	3247428	3309969	2982.14	3587.74	4288.67	-0.266494	0.0653772	-4.07625	4.57668e-05	0.000907009
ENSMUSG00000022865.14	Cxadr	chr16	78301489	78359774	4483.07	5389.18	9965.84	-0.266768	0.0869599	-3.06771	0.00215702	0.0198553
ENSMUSG00000039607.15	Rbms3	chr9	116572746	117629913	574.102	692.209	3104.77	-0.266981	0.0986432	-2.70653	0.00679902	0.0471711
ENSMUSG00000011831.16	Evi5	chr5	107744795	107875107	7455.29	8968.19	4815.12	-0.267131	0.0603367	-4.42733	9.54049e-06	0.000238862
ENSMUSG00000025907.14	Rb1cc1	chr1	6206197	6276648	2594.17	3124.81	3651.78	-0.267272	0.0847854	-3.15234	0.00161967	0.015979
ENSMUSG00000022957.20	Itsn1	chr16	91729281	91920597	5980.41	7197	6179.88	-0.267543	0.0682626	-3.91931	8.88016e-05	0.00158434
ENSMUSG00000036561.8	Ppp6r2	chr15	89211553	89287010	2023.59	2438.88	3566.9	-0.267715	0.0774184	-3.45803	0.00054414	0.00682105
ENSMUSG00000007659.18	Bcl2l1	chr2	152780668	152831728	5648.94	6796.15	4118.75	-0.267847	0.0768758	-3.48415	0.000493707	0.00633554
ENSMUSG00000068115.13	Ninl	chr2	150934519	151039382	1157.17	1396.04	818.075	-0.267862	0.092551	-2.89421	0.00380119	0.0306269
ENSMUSG00000045216.7	Hs6st1	chr1	36068400	36106446	5029.94	6055.91	3123.89	-0.268763	0.0918694	-2.92549	0.00343911	0.0283378
ENSMUSG00000024026.12	Glo1	chr17	30592866	30612659	4226.08	5093.93	2790.82	-0.269578	0.0701587	-3.8424	0.000121835	0.00205882
ENSMUSG00000079557.10	2021-03-02	chr17	33685692	33718670	4996.01	6027.81	2876.15	-0.269903	0.073615	-3.66642	0.000245974	0.00366087
ENSMUSG00000026490.18	Cdc42bpa	chr1	179960472	180165603	2252.22	2721.28	5912.89	-0.270343	0.0870965	-3.10394	0.0019096	0.0180414
ENSMUSG00000052712.16	BC004004	chr17	29268788	29302881	4074.35	4910.37	2444.69	-0.271585	0.0766826	-3.54167	0.0003976	0.00533285
ENSMUSG00000037730.13	Mynn	chr3	30602065	30619873	758.347	920.42	1129.67	-0.272827	0.0961281	-2.83816	0.00453739	0.0347967
ENSMUSG00000019818.15	Cd164	chr10	41519414	41531048	3753.48	4534.31	3019.35	-0.273043	0.0867289	-3.14823	0.0016426	0.0161225
ENSMUSG00000033769.16	Exoc6b	chr6	84618487	85069513	1001.86	1210.45	2895.35	-0.273532	0.0963951	-2.83761	0.00454527	0.0348417
ENSMUSG00000024663.17	Rab3il1	chr19	10001669	10038380	3136.1	3795.12	1595.42	-0.274528	0.0962308	-2.85281	0.00433347	0.0337229
ENSMUSG00000027397.14	Slc20a1	chr2	129198764	129211616	4431.38	5361.08	2877	-0.274853	0.0590274	-4.65636	3.21844e-06	9.48235e-05
ENSMUSG00000031728.10	Zfp821	chr8	109705546	109724932	505.178	611.839	1611.33	-0.274948	0.0979274	-2.80767	0.00499017	0.0373041
ENSMUSG00000053641.9	Dennd4a	chr9	64811340	64919667	13682.3	16558.3	6599.71	-0.275212	0.0757055	-3.6353	0.00027766	0.00401183
ENSMUSG00000045795.10	Whamm	chr7	81571266	81596836	931.96	1129.65	686.947	-0.275233	0.100837	-2.72947	0.00634362	0.0447463
ENSMUSG00000026670.15	Uap1	chr1	170141938	170174957	1388.83	1684.35	1483.38	-0.27615	0.0812046	-3.40066	0.000672224	0.00803145
ENSMUSG00000014850.15	Msh3	chr13	92211872	92355003	1306.72	1587.72	1585.7	-0.276272	0.0711911	-3.8807	0.000104155	0.00181345
ENSMUSG00000042138.8	Msantd2	chr9	37489319	37524625	422.508	513.78	841.805	-0.276369	0.0882119	-3.13301	0.00173025	0.0167123
ENSMUSG00000073563.2	Csnk1g3	chr18	53862113	53955684	923.898	1119.91	1919.89	-0.276839	0.0846238	-3.2714	0.00107016	0.0114653
ENSMUSG00000004319.15	Clcn3	chr8	60910389	60983300	6840.2	8286.62	6004.15	-0.27699	0.0630053	-4.3963	1.10114e-05	0.000269203
ENSMUSG00000036352.16	Ubac1	chr2	25998543	26021747	6553.55	7944.76	3745.05	-0.277137	0.0831595	-3.3326	0.000860401	0.00972949
ENSMUSG00000066800.11	Rnasel	chr1	153749426	153764221	3197.08	3877.84	2274.4	-0.278771	0.0931304	-2.99334	0.00275938	0.0239857
ENSMUSG00000029068.16	Ccnl2	chr4	155812489	155824543	5952.28	7217.44	4930.75	-0.278899	0.0641807	-4.34553	1.38939e-05	0.000327925
ENSMUSG00000048756.11	Foxo3	chr10	42181841	42276755	7933.62	9637.78	6227.26	-0.280725	0.0912669	-3.07587	0.00209887	0.0195174
ENSMUSG00000040455.17	Usp45	chr4	21767156	21837872	2129.41	2591.54	1648.46	-0.281177	0.0975112	-2.88354	0.00393233	0.0312637
ENSMUSG00000028995.14	Fam126a	chr5	23915276	24030690	3707.02	4509.48	3135.06	-0.281516	0.0566385	-4.9704	6.68158e-07	2.3337e-05
ENSMUSG00000026872.17	Zeb2	chr2	44983632	45117395	3984.61	4843.7	9512.78	-0.281538	0.0577451	-4.87553	1.08516e-06	3.52707e-05
ENSMUSG00000027422.15	Rrbp1	chr2	143947395	144011263	24350	29619.9	12123.4	-0.28279	0.082023	-3.44769	0.000565395	0.00702144
ENSMUSG00000008575.17	Nfib	chr4	82290173	82705750	3478.32	4233.06	10300.5	-0.284467	0.0860372	-3.30633	0.000945269	0.0104112
ENSMUSG00000054693.14	Adam10	chr9	70678997	70780229	6306.59	7690.83	4929.41	-0.285516	0.0610838	-4.67418	2.95135e-06	8.78509e-05
ENSMUSG00000030516.14	Tjp1	chr7	65296165	65527781	3472.32	4229.95	9141.04	-0.285582	0.0752342	-3.79591	0.000147101	0.00237704
ENSMUSG00000025007.13	Aldh18a1	chr19	40550257	40588463	1708.73	2086.86	1605.18	-0.286544	0.105151	-2.72508	0.00642864	0.0451255
ENSMUSG00000063894.15	Zkscan8	chr13	21513222	21531120	784.502	962.512	1037.02	-0.287865	0.101991	-2.82247	0.00476553	0.0360839
ENSMUSG00000023942.15	Slc29a1	chr17	45585200	45599606	2879.46	3522.75	1892.34	-0.28831	0.0764928	-3.76911	0.000163829	0.00260694
ENSMUSG00000036112.15	Metap2	chr10	93858489	93897093	6802.97	8307.85	5047.87	-0.28832	0.100944	-2.85623	0.00428709	0.0334548
ENSMUSG00000032126.16	Hmbs	chr9	44336339	44344228	17239.3	21068.6	7655.97	-0.289285	0.0953843	-3.03284	0.00242268	0.0217576
ENSMUSG00000029684.14	Wasl	chr6	24613805	24665009	1385.01	1690.28	1189.27	-0.289587	0.0943606	-3.06894	0.00214818	0.0198058
ENSMUSG00000031974.8	Abcb10	chr8	123952459	123983122	9429.41	11530.2	4376.15	-0.289591	0.0687549	-4.21193	2.53195e-05	0.000542194
ENSMUSG00000021431.15	Snrnp48	chr13	38204938	38227665	1305.32	1595.59	1317.91	-0.28971	0.0798289	-3.62914	0.000284367	0.00408827
ENSMUSG00000053617.11	Sh3pxd2a	chr19	47260174	47464411	2415.23	2948.76	3740.94	-0.289728	0.0845856	-3.42526	0.000614212	0.00748811
ENSMUSG00000004591.16	Pkn2	chr3	142790902	142882004	4512.84	5519.22	4269.29	-0.290504	0.0754875	-3.84837	0.000118907	0.00202353
ENSMUSG00000028300.14	C9orf72	chr4	35191285	35226175	426.229	521.428	1027.77	-0.291052	0.102384	-2.84275	0.00447255	0.034452
ENSMUSG00000024787.13	Snx15	chr19	6119399	6128304	945.909	1157.88	682.046	-0.291634	0.0998511	-2.92069	0.00349261	0.028608
ENSMUSG00000034761.15	Map4k5	chr12	69803750	69893200	3346.07	4095.09	3629.97	-0.292055	0.0733047	-3.98413	6.77283e-05	0.00125624
ENSMUSG00000073639.5	Rab18	chr18	6765205	6790231	1293.32	1585.22	1529.05	-0.292098	0.0695185	-4.20173	2.64883e-05	0.000566524
ENSMUSG00000026027.13	Stradb	chr1	58973522	58995715	1510.38	1850.82	1228.68	-0.292286	0.104106	-2.80759	0.00499139	0.0373041
ENSMUSG00000026159.13	Agfg1	chr1	82839483	82901182	3994.43	4892.35	4670.16	-0.292677	0.0830428	-3.52441	0.000424428	0.00561557
ENSMUSG00000049439.13	Cyp20a1	chr1	60343323	60388060	803.404	986.184	867.35	-0.292867	0.0969707	-3.02016	0.00252641	0.0224795
ENSMUSG00000020176.17	Grb10	chr11	11930508	12038683	69568.8	85224.4	38828.9	-0.292921	0.0765756	-3.82525	0.000130639	0.00217274
ENSMUSG00000028557.10	Rnf11	chr4	109451098	109484728	1808.39	2215.71	2356.73	-0.293533	0.088445	-3.31882	0.000903999	0.0100583
ENSMUSG00000038344.14	Txlng	chrX	162778919	162829454	820.214	1005.66	887.98	-0.295244	0.0919111	-3.21228	0.00131687	0.013515
ENSMUSG00000018474.17	Chd3	chr11	69343273	69369406	3470.45	4255.3	11392	-0.295609	0.094416	-3.13093	0.00174256	0.0167932
ENSMUSG00000041058.15	Wwp1	chr4	19608303	19708993	2428.21	2975.98	2896.41	-0.295625	0.0761096	-3.8842	0.000102669	0.00179175
ENSMUSG00000037419.9	Endod1	chr9	14353990	14381507	1876.92	2308.8	1523.98	-0.296141	0.107407	-2.75718	0.00583019	0.0418923
ENSMUSG00000096188.1	Cmtm4	chr8	104348191	104395807	1205	1480.52	2156.79	-0.297585	0.0802966	-3.70607	0.000210499	0.00319284
ENSMUSG00000059355.13	Wdr83os	chr8	85080740	85082339	552.373	679.997	617.211	-0.297776	0.108583	-2.74237	0.00609968	0.0433967
ENSMUSG00000031201.17	Brcc3	chrX	75416628	75454001	894.98	1102.62	864.38	-0.299131	0.099451	-3.00782	0.00263126	0.023139
ENSMUSG00000036078.16	Sigmar1	chr4	41738493	41756157	1968.31	2416.6	1140.59	-0.29943	0.0979022	-3.05846	0.00222475	0.0203279
ENSMUSG00000039361.11	Picalm	chr7	90130213	90213465	13176.4	16222.2	12373	-0.299561	0.0611467	-4.89906	9.62974e-07	3.17763e-05
ENSMUSG00000072704.6	Smim10l1	chr6	133104909	133110899	1436.36	1770.08	1897.8	-0.300417	0.101203	-2.96845	0.00299306	0.0254909
ENSMUSG00000025289.15	Prdx4	chrX	155323918	155340754	3387.51	4172.76	2112.13	-0.300617	0.100821	-2.98169	0.00286662	0.0246581
ENSMUSG00000051285.17	Pcmtd1	chr1	7088920	7173628	2860.57	3520.73	2937.62	-0.301567	0.0963257	-3.1307	0.00174388	0.0167932
ENSMUSG00000070934.6	Rraga	chr4	86575668	86577285	686.688	847.905	922.941	-0.301598	0.0954797	-3.15876	0.00158441	0.0157272
ENSMUSG00000019189.13	Rnf145	chr11	44518964	44565520	4029.73	4968.52	4671.94	-0.301829	0.0578485	-5.21758	1.81273e-07	7.2526e-06
ENSMUSG00000042302.14	Ehbp1	chr11	22005828	22342292	1300.53	1606.21	3039.47	-0.302004	0.0728131	-4.14766	3.35889e-05	0.000697715
ENSMUSG00000039765.15	Cc2d2a	chr5	43662346	43740972	487.725	606.548	1225.32	-0.302351	0.108825	-2.77833	0.00546385	0.0399728
ENSMUSG00000017386.10	Traf4	chr11	78158499	78165589	896.171	1106.15	1484.24	-0.303097	0.103675	-2.92354	0.00346081	0.0284511
ENSMUSG00000051910.13	Sox6	chr7	115470872	116038796	6744.94	8322.77	3416.7	-0.303164	0.0890011	-3.40629	0.000658519	0.00788948
ENSMUSG00000039166.16	Akap7	chr10	25169090	25307870	748.216	922.355	1395.3	-0.303391	0.0977455	-3.10389	0.00190995	0.0180414
ENSMUSG00000017831.8	Rab5a	chr17	53479234	53507680	1209.24	1493.84	1799.57	-0.303611	0.100484	-3.0215	0.00251526	0.0223918
ENSMUSG00000032827.15	Ppp1r9a	chr6	4902917	5165661	2679.1	3303.59	5744.19	-0.304003	0.0872846	-3.48289	0.000496026	0.00635589
ENSMUSG00000030207.15	Fam234b	chr6	135197977	135244955	1986.86	2455.22	2234.26	-0.304036	0.107194	-2.83631	0.0045638	0.0349276
ENSMUSG00000024381.15	Bin1	chr18	32377217	32435736	840.249	1040.96	1736.63	-0.30447	0.0722252	-4.21556	2.49159e-05	0.000535538
ENSMUSG00000024231.14	Cul2	chr18	3382988	3436377	911.842	1127.96	1467.84	-0.304536	0.107751	-2.82629	0.00470901	0.0357802
ENSMUSG00000025137.15	Pcyt2	chr11	120610087	120617936	6853.58	8460.37	3696.76	-0.304885	0.0915759	-3.32931	0.000870621	0.00977537
ENSMUSG00000069769.13	Msi2	chr11	88339382	88718513	2146	2650.39	3544.25	-0.305312	0.0617716	-4.9426	7.70894e-07	2.63412e-05
ENSMUSG00000020653.12	Klf11	chr12	24651274	24662789	644.601	797.602	832.685	-0.306661	0.102774	-2.98384	0.0028466	0.0245102
ENSMUSG00000030275.6	Etnk1	chr6	143167221	143232307	4388.7	5426.18	5310.39	-0.30667	0.0792581	-3.86926	0.000109167	0.00187993
ENSMUSG00000022800.14	Fyttd1	chr16	32877500	32908875	1419.87	1754.27	2471.64	-0.307077	0.0942699	-3.25742	0.0011243	0.0119319
ENSMUSG00000041528.15	Rnf123	chr9	108051534	108083346	6446.42	7979.07	3475.68	-0.30763	0.0956126	-3.21746	0.0012933	0.0133047
ENSMUSG00000021693.20	Kif2a	chr13	106958996	107022126	2196.61	2720.34	2185.59	-0.307961	0.101528	-3.03326	0.00241924	0.021738
ENSMUSG00000004771.12	Rab11a	chr9	64715299	64737758	1000.97	1241.64	1986.27	-0.308284	0.111406	-2.76722	0.00565365	0.0409636
ENSMUSG00000017667.9	Zfp334	chr2	165374264	165388259	1017.98	1259.53	1603.6	-0.310349	0.0977655	-3.17443	0.00150132	0.0150253
ENSMUSG00000062949.13	Atp11c	chrX	60223290	60592698	887.15	1104.28	1488.5	-0.310929	0.115973	-2.68105	0.00733926	0.0498516
ENSMUSG00000021072.12	Tmx1	chr12	70453095	70468040	1868.13	2321.23	1808.05	-0.311994	0.0926723	-3.36664	0.000760902	0.00885027
ENSMUSG00000024533.16	Spire1	chr18	67488209	67610790	3278	4074.04	3007.36	-0.312412	0.0698971	-4.46959	7.83696e-06	0.000203862
ENSMUSG00000032666.16	1700025G04Rik	chr1	151852403	152090125	415.379	508.393	1395.01	-0.312427	0.09785	-3.19292	0.00140844	0.0143192
ENSMUSG00000036002.12	Fam214b	chr4	43032414	43046220	2592.49	3220.56	1596.14	-0.313055	0.103981	-3.01071	0.00260642	0.0229556
ENSMUSG00000023827.8	Agpat4	chr17	12118704	12219645	618.425	767.403	817.953	-0.313765	0.0832858	-3.76733	0.000165002	0.00261527
ENSMUSG00000049764.8	Zfp280b	chr10	76032650	76043234	1032.13	1284.26	701.347	-0.31386	0.096318	-3.25858	0.0011197	0.0119077
ENSMUSG00000002846.9	Timmdc1	chr16	38498347	38522663	624.468	777.203	738.983	-0.313949	0.104032	-3.01781	0.00254612	0.02262
ENSMUSG00000030846.15	Tial1	chr7	128439777	128461717	2434.25	3029.3	3031.09	-0.314004	0.0791343	-3.96799	7.24806e-05	0.00133155
ENSMUSG00000025085.16	Ablim1	chr19	57032733	57314919	3016.21	3752.64	5342.24	-0.314264	0.0879146	-3.57466	0.000350689	0.0048217
ENSMUSG00000021877.12	Arf4	chr14	26638074	26665084	2733.5	3398.47	3173.68	-0.314981	0.0857662	-3.67255	0.00024014	0.00358019
ENSMUSG00000036769.14	Wdr44	chrX	23693051	23806025	467.333	584.174	658.894	-0.315013	0.112919	-2.78973	0.00527521	0.0389215
ENSMUSG00000031875.7	Cmtm3	chr8	104339410	104347672	519.987	647.508	742.557	-0.315759	0.101928	-3.09785	0.00194933	0.0183533
ENSMUSG00000022105.6	Rb1	chr14	73183673	73325822	2353.73	2935.37	1994.2	-0.316684	0.0891845	-3.55089	0.00038393	0.00518815
ENSMUSG00000053886.4	Sh2d4a	chr8	68276567	68347699	901.085	1126.69	964.807	-0.316866	0.116933	-2.70981	0.00673214	0.0467633
ENSMUSG00000073664.11	Nbeal1	chr1	60180599	60338328	2214.94	2759.65	4216.28	-0.316992	0.0879725	-3.6033	0.0003142	0.00442896
ENSMUSG00000022010.19	Tsc22d1	chr14	76414961	76507765	3939.6	4906.17	10280.4	-0.317	0.0699742	-4.53025	5.8914e-06	0.000161747
ENSMUSG00000070565.11	Rasal2	chr1	157135182	157412595	1064.19	1322.87	2379.54	-0.31715	0.106318	-2.98304	0.00285399	0.0245616
ENSMUSG00000041685.16	Fcho2	chr13	98723403	98815449	3001.96	3742.08	2359.61	-0.319034	0.0925647	-3.44661	0.00056767	0.00703366
ENSMUSG00000056492.6	Adgrf5	chr17	43360451	43459557	1341.47	1670.61	5148.8	-0.319202	0.109678	-2.91035	0.00361022	0.0293356
ENSMUSG00000073542.2	Cep76	chr18	67617397	67641336	1958.91	2446.36	1092.75	-0.319791	0.0981582	-3.25792	0.00112233	0.0119284
ENSMUSG00000026594.14	Ralgps2	chr1	156804166	156939626	1473.49	1836.62	3352.8	-0.31989	0.0820464	-3.8989	9.66324e-05	0.00170301
ENSMUSG00000025702.15	2021-03-08	chr6	116338024	116409540	5376.12	6718.06	3864.9	-0.320136	0.0636287	-5.03131	4.87129e-07	1.75813e-05
ENSMUSG00000047412.16	Zbtb44	chr9	31030644	31075885	2595.94	3240.49	2224.67	-0.320176	0.0940554	-3.40412	0.000663764	0.00794682
ENSMUSG00000032046.15	Abhd12	chr2	150832493	150904741	567.824	711.128	1270.46	-0.320184	0.0860212	-3.72215	0.000197532	0.00303104
ENSMUSG00000048920.8	Fkrp	chr7	16809246	16816732	560.896	701.681	739.563	-0.320239	0.110326	-2.90266	0.00370009	0.0299814
ENSMUSG00000056216.9	Cebpg	chr7	35046422	35056573	2628.25	3280.44	2191.98	-0.320842	0.070399	-4.55748	5.17712e-06	0.000144892
ENSMUSG00000059895.13	Ptp4a3	chr15	73723145	73758766	3898.49	4870.67	2943.05	-0.321171	0.0878734	-3.65493	0.000257253	0.00376828
ENSMUSG00000003363.15	Pld3	chr7	27532000	27553218	1484.22	1851.43	2099.16	-0.321196	0.083312	-3.85534	0.000115571	0.00197645
ENSMUSG00000026028.12	Trak2	chr1	58900449	58973430	13156.3	16435.8	7136.94	-0.321197	0.0621423	-5.16874	2.35681e-07	9.21657e-06
ENSMUSG00000054469.14	Lclat1	chr17	73107985	73243368	609.528	761.734	1072.71	-0.32134	0.100757	-3.18925	0.00142644	0.0144682
ENSMUSG00000020283.5	Pex13	chr11	23646479	23665959	912.717	1142.46	1058.6	-0.321578	0.107947	-2.97904	0.00289154	0.0248231
ENSMUSG00000024074.7	Crim1	chr17	78200248	78376592	691.537	860.072	1853.77	-0.32165	0.110125	-2.92076	0.00349176	0.028608
ENSMUSG00000036622.15	Atp13a2	chr4	140986873	141007330	1469.86	1840.54	3218.18	-0.323819	0.110484	-2.93091	0.00337967	0.027894
ENSMUSG00000019971.10	Cep290	chr10	100487558	100574840	971.182	1221.27	1294.76	-0.324262	0.11946	-2.71441	0.00663942	0.0462521
ENSMUSG00000025728.15	Pigq	chr17	25926421	25944510	6362.11	7968.02	2999.53	-0.324372	0.109332	-2.96686	0.00300858	0.0255995
ENSMUSG00000021102.4	Glrx5	chr12	105032688	105042906	2688.69	3370.89	1393.84	-0.324548	0.0820989	-3.95313	7.71351e-05	0.0014081
ENSMUSG00000033454.6	Zbtb1	chr12	76370266	76396950	1078.26	1355.68	1161.39	-0.324618	0.10292	-3.15408	0.00161007	0.0159025
ENSMUSG00000040415.15	Dtx3	chr10	127190378	127195728	532.745	666.808	1865.21	-0.324708	0.1079	-3.00935	0.00261806	0.0230464
ENSMUSG00000029640.17	Usp12	chr5	146734809	146795006	1505.9	1891.02	2131.85	-0.325087	0.073086	-4.448	8.66723e-06	0.00022081
ENSMUSG00000029190.19	D5Ertd579e	chr5	36600485	36696024	3700.59	4641.25	3878.13	-0.325922	0.069552	-4.68602	2.78575e-06	8.30641e-05
ENSMUSG00000029208.16	Guf1	chr5	69556923	69575973	995.4	1249.15	1678.9	-0.326157	0.0864137	-3.77437	0.000160413	0.00256494
ENSMUSG00000059495.14	Arhgef12	chr9	42963842	43107239	10070.6	12625	12340.7	-0.326243	0.075382	-4.32787	1.50558e-05	0.000351994
ENSMUSG00000031555.15	Adam9	chr8	24949611	25016927	1756.77	2201.54	2450.35	-0.326472	0.0883287	-3.69611	0.00021893	0.00329303
ENSMUSG00000040464.15	Gtpbp10	chr5	5537454	5559538	461.682	580.841	576.275	-0.327233	0.109642	-2.98457	0.00283977	0.0244757
ENSMUSG00000005125.13	Ndrg1	chr15	66929318	66969640	11202.7	14051.9	6208.71	-0.327264	0.11562	-2.83052	0.00464725	0.0354665
ENSMUSG00000042444.10	Mindy2	chr9	70599014	70657174	2769.66	3474.17	2835.95	-0.32768	0.0806773	-4.06161	4.87357e-05	0.000950784
ENSMUSG00000027784.10	Ppm1l	chr3	69316861	69560802	1258.92	1587.19	1894.9	-0.327862	0.0886698	-3.69756	0.000217686	0.00328215
ENSMUSG00000030671.9	Pde3b	chr7	114415281	114539251	2589.21	3247.61	1581.55	-0.328181	0.105854	-3.10031	0.00193319	0.018251
ENSMUSG00000079418.3	Atg4a	chrX	140956907	141164270	1245.47	1564.16	816.067	-0.328836	0.117106	-2.80802	0.00498471	0.0373041
ENSMUSG00000029722.15	Agfg2	chr5	137650463	137684726	1557.75	1957.21	917.979	-0.329478	0.103844	-3.17281	0.00150971	0.0150919
ENSMUSG00000051615.14	Rap2a	chr14	120478444	120507194	569.211	716.632	2708.25	-0.329502	0.0998813	-3.29893	0.000970532	0.0106347
ENSMUSG00000045071.14	E130308A19Rik	chr4	59626211	59761439	783.471	985.844	1097.73	-0.329621	0.111436	-2.95795	0.00309697	0.0261202
ENSMUSG00000048490.14	Nrip1	chr16	76287400	76373827	1727.94	2173.81	2530.7	-0.329661	0.088631	-3.71948	0.00019963	0.00305782
ENSMUSG00000026384.13	Ptpn4	chr1	119652467	119837613	1023.56	1291.7	2669.41	-0.330356	0.100219	-3.29635	0.000979499	0.0106753
ENSMUSG00000020868.15	Xylt2	chr11	94663851	94677515	411.898	519.502	753.563	-0.331215	0.11885	-2.78683	0.00532271	0.0392386
ENSMUSG00000041570.14	Camsap2	chr1	136268123	136346104	3546.48	4461.63	7278.88	-0.331244	0.0779176	-4.25121	2.12615e-05	0.000466245
ENSMUSG00000052155.5	Acvr2a	chr2	48814109	48903269	719.213	901.921	2531.31	-0.331281	0.114439	-2.89482	0.00379374	0.0305829
ENSMUSG00000035762.11	Tmem161b	chr13	84222296	84296141	420.604	530.915	611.041	-0.332211	0.0953756	-3.48319	0.000495476	0.00635354
ENSMUSG00000018909.15	Arrb1	chr7	99535466	99606771	12516.5	15772.6	9246	-0.333236	0.0892646	-3.73313	0.000189118	0.00292318
ENSMUSG00000031732.12	Phlpp2	chr8	109868542	109944671	1890.14	2384.61	1397.16	-0.3342	0.101284	-3.29962	0.000968141	0.0106152
ENSMUSG00000041935.10	AW549877	chr15	3982035	3995744	854.023	1076.18	1359.97	-0.335121	0.117553	-2.85081	0.0043608	0.0338509
ENSMUSG00000029178.14	Klf3	chr5	64803388	64832901	4378.12	5524.72	2896.81	-0.335535	0.0852127	-3.93762	8.22941e-05	0.00148972
ENSMUSG00000067787.10	Blcap	chr2	157556362	157571274	592.719	745.507	1905.97	-0.335567	0.110868	-3.02672	0.00247226	0.0221112
ENSMUSG00000022351.14	Sqle	chr15	59315077	59331192	4678.04	5899.86	4259.65	-0.335698	0.10183	-3.29666	0.000978425	0.0106753
ENSMUSG00000026648.18	Dclre1c	chr2	3424131	3464130	650.302	821.832	516.42	-0.336252	0.121495	-2.76762	0.00564669	0.0409302
ENSMUSG00000041741.10	Pde3a	chr6	141249269	141507448	794.761	1000.96	1177.84	-0.336537	0.107294	-3.13657	0.00170934	0.0165852
ENSMUSG00000048279.19	Sacs	chr14	61138457	61240695	1636.93	2071.43	3948.22	-0.336588	0.114048	-2.95129	0.00316445	0.0265477
ENSMUSG00000032058.14	Ppp2r1b	chr9	50845301	50894229	2383.22	3015.3	1673.15	-0.337126	0.0663095	-5.08413	3.69325e-07	1.37595e-05
ENSMUSG00000019966.18	Kitl	chr10	100015630	100100416	574.736	726.345	3320.91	-0.338107	0.121545	-2.78174	0.00540679	0.0397398
ENSMUSG00000040321.3	Zfp770	chr2	114193461	114201469	345.898	437.467	622.494	-0.338448	0.126096	-2.68404	0.00727379	0.0496498
ENSMUSG00000016526.8	Dyrk3	chr1	131127455	131138340	744.943	942.637	518.474	-0.338815	0.102475	-3.30631	0.000945321	0.0104112
ENSMUSG00000057751.14	Megf6	chr4	154170730	154275713	376.436	476.898	1047.91	-0.339583	0.123686	-2.74552	0.0060415	0.0430972
ENSMUSG00000039530.17	Tusc3	chr8	39005845	39165114	697.157	883.415	2204.03	-0.34	0.0888657	-3.826	0.000130243	0.00216955
ENSMUSG00000051236.13	Msrb3	chr10	120781096	120899101	557.808	703.644	921.196	-0.340241	0.111069	-3.06334	0.00218885	0.0200739
ENSMUSG00000002900.16	Lamb1	chr12	31265234	31329644	1893.58	2394.93	9298.91	-0.340607	0.0988284	-3.44645	0.000568003	0.00703366
ENSMUSG00000037997.12	Parp11	chr6	127446840	127494261	577.716	734.686	1156.79	-0.340993	0.100473	-3.3939	0.000689059	0.00819304
ENSMUSG00000020092.9	Pald1	chr10	61319656	61383530	596.998	754.585	1481.29	-0.341079	0.102173	-3.33827	0.000843032	0.00958313
ENSMUSG00000020413.11	Hus1	chr11	8993137	9011191	588.49	746.145	520.271	-0.341098	0.115207	-2.96074	0.00306899	0.0259986
ENSMUSG00000018995.12	Nars2	chr7	96951505	97064758	833.645	1055.1	622.967	-0.341641	0.11482	-2.97544	0.00292573	0.0250546
ENSMUSG00000006356.10	Crip2	chr12	113140236	113145506	599.215	758.769	3613.5	-0.342144	0.114473	-2.98888	0.00280007	0.0242306
ENSMUSG00000038902.14	Pogz	chr3	94837567	94882326	1396.48	1771.25	1893.72	-0.342762	0.123406	-2.77751	0.00547767	0.0400233
ENSMUSG00000031467.10	Agpat5	chr8	18846277	18891361	819.2	1039.62	1394.68	-0.344065	0.107225	-3.20883	0.00133279	0.0136461
ENSMUSG00000024580.7	Grpel2	chr18	61712440	61726331	1090.21	1381.52	1368.84	-0.344386	0.112549	-3.05987	0.00221435	0.0202649
ENSMUSG00000020070.18	Rufy2	chr10	62980223	63017210	312.552	399.167	1120.65	-0.344684	0.109417	-3.15017	0.00163174	0.0160797
ENSMUSG00000031953.2	Tmem170	chr8	111863038	111876750	487.701	620.057	386.266	-0.344734	0.11409	-3.02159	0.00251447	0.0223918
ENSMUSG00000066842.18	Hmcn1	chr1	150562524	150993435	3473.67	4409.07	4526.5	-0.344788	0.0918113	-3.7554	0.000173065	0.00272499
ENSMUSG00000030101.15	Sumf1	chr6	108107028	108185582	513.26	653.43	625.602	-0.345411	0.104388	-3.30893	0.000936542	0.0103342
ENSMUSG00000041629.7	Fam104a	chr11	113661319	113684155	861.089	1094.7	948.169	-0.345879	0.102891	-3.3616	0.000774917	0.00896173
ENSMUSG00000038822.15	Hace1	chr10	45577829	45712345	2163.05	2753.6	1722	-0.346709	0.083519	-4.15126	3.30645e-05	0.000687646
ENSMUSG00000009566.12	Fpgs	chr2	32682609	32704145	2134.92	2714.33	1072.79	-0.347096	0.113966	-3.04562	0.00232198	0.0210888
ENSMUSG00000025986.6	Slc39a10	chr1	46807544	46892852	446.237	569.219	2149.36	-0.347338	0.112077	-3.09911	0.00194102	0.018305
ENSMUSG00000036093.7	Arl5a	chr2	52397951	52424901	3514.18	4473.08	3170.3	-0.347704	0.0768572	-4.52403	6.06744e-06	0.000165792
ENSMUSG00000000127.15	Fer	chr17	63863062	64139496	782.765	995.886	1480.6	-0.348099	0.106937	-3.25519	0.00113316	0.0120067
ENSMUSG00000018800.14	Abca5	chr11	110269369	110337716	445.988	564.371	1105.24	-0.348768	0.105434	-3.30792	0.000939902	0.0103646
ENSMUSG00000020142.12	Slc1a4	chr11	20302180	20332713	2642.75	3360.29	2780.35	-0.348833	0.0865068	-4.03244	5.52012e-05	0.00105903
ENSMUSG00000027602.9	Map1lc3a	chr2	155276297	155278073	209.56	263.872	1031.3	-0.348927	0.124957	-2.79237	0.00523228	0.0387202
ENSMUSG00000028093.15	Acp6	chr3	97158777	97177299	824.776	1051.12	704.843	-0.350116	0.118701	-2.94957	0.00318218	0.0266706
ENSMUSG00000002948.19	Map2k7	chr8	4238740	4247897	577.822	737.208	695.558	-0.350182	0.10487	-3.3392	0.000840208	0.00956986
ENSMUSG00000066621.12	Tecpr1	chr5	144194442	144223615	650.128	828.6	2108.46	-0.350803	0.121296	-2.89212	0.00382655	0.0307188
ENSMUSG00000027495.4	Fam210b	chr2	172345565	172355749	5010.17	6388.37	2795.37	-0.351115	0.0960297	-3.65632	0.000255867	0.00375965
ENSMUSG00000029290.12	Zfp326	chr5	105876565	105915818	475.774	608.372	892.554	-0.351553	0.118324	-2.9711	0.0029674	0.0253362
ENSMUSG00000020888.16	Dvl2	chr11	70000595	70012301	453.228	576.107	787.397	-0.351687	0.104123	-3.37761	0.000731195	0.00858672
ENSMUSG00000078485.3	Plekhn1	chr4	156221456	156234857	672.16	857.377	1214.73	-0.352261	0.128172	-2.74835	0.00598964	0.0428248
ENSMUSG00000046404.5	Yod1	chr1	130717327	130724358	2282.8	2915.7	1433.77	-0.352933	0.0791748	-4.45764	8.28659e-06	0.000213183
ENSMUSG00000020717.19	Pecam1	chr11	106654217	106750628	1750.3	2233.43	6485.7	-0.354067	0.114392	-3.0952	0.00196677	0.0185075
ENSMUSG00000028411.15	Aptx	chr4	40682382	40703194	403.893	520.519	712.211	-0.354647	0.107542	-3.29775	0.000974622	0.0106593
ENSMUSG00000020167.14	Tcf3	chr10	80409514	80433647	2344.01	3000.43	1796.05	-0.355352	0.127857	-2.7793	0.00544766	0.0398888
ENSMUSG00000032667.17	Pon2	chr6	5264147	5298455	1721.31	2202.97	1440.86	-0.355504	0.101527	-3.50156	0.000462545	0.00598888
ENSMUSG00000022707.16	Gbe1	chr16	70313949	70569716	3503.34	4479.69	2167.76	-0.355537	0.114985	-3.09202	0.00198798	0.0186767
ENSMUSG00000070462.4	Tlnrd1	chr7	83879873	83884305	771.579	989.678	924.792	-0.355802	0.127396	-2.79289	0.00522397	0.0386752
ENSMUSG00000008206.16	Cers4	chr8	4493026	4531680	251.473	319.547	1189.63	-0.357376	0.12463	-2.8675	0.00413734	0.0325797
ENSMUSG00000028717.12	Tal1	chr4	115056426	115071755	5006.44	6418.53	2413.61	-0.357624	0.0985807	-3.62773	0.000285922	0.00410722
ENSMUSG00000027086.16	Fastkd1	chr2	69686815	69713516	467.77	598.004	551.897	-0.357704	0.129217	-2.76823	0.00563612	0.0408878
ENSMUSG00000027243.8	Harbi1	chr2	91710852	91721545	451.845	581.187	411.179	-0.357878	0.122779	-2.91482	0.00355892	0.029002
ENSMUSG00000006476.19	Nsmf	chr2	25054355	25062881	1030.47	1318.52	2292.24	-0.358174	0.117639	-3.0447	0.00232915	0.0211129
ENSMUSG00000001918.17	Slc1a5	chr7	16781340	16798274	3803.29	4876.22	2475.26	-0.358197	0.0916131	-3.90989	9.23374e-05	0.00164067
ENSMUSG00000032883.15	Acsl3	chr1	78657825	78707743	1423.33	1823.23	2334.3	-0.358531	0.124293	-2.88456	0.00391958	0.031191
ENSMUSG00000039704.7	Lmbrd2	chr15	9140550	9202483	1572.14	2019.64	1604.8	-0.359069	0.0856703	-4.19129	2.77376e-05	0.000590327
ENSMUSG00000046743.6	Fat4	chr3	38886940	39011985	775.864	998.016	7428.84	-0.359186	0.114143	-3.14681	0.00165062	0.0161647
ENSMUSG00000025089.15	Gfra1	chr19	58235604	58455909	1319.56	1691.26	1076.78	-0.359223	0.108976	-3.29635	0.000979482	0.0106753
ENSMUSG00000006586.15	Runx1t1	chr4	13743436	13893649	1095.64	1402.24	2495.75	-0.359246	0.0972921	-3.69244	0.000222109	0.00333722
ENSMUSG00000073725.8	Lmbrd1	chr1	24678630	24766301	1059.5	1364.03	1413.71	-0.359604	0.0877375	-4.09864	4.15585e-05	0.000838136
ENSMUSG00000039987.15	Phtf2	chr5	20758663	20882124	578.342	748.648	977.737	-0.359697	0.0941175	-3.82178	0.00013249	0.00218805
ENSMUSG00000020532.18	Acaca	chr11	84129672	84401651	8235.06	10565.5	7715.3	-0.359983	0.0978754	-3.67798	0.000235092	0.00351098
ENSMUSG00000043154.15	Ppp2r3a	chr9	101105084	101251795	1730.34	2221.78	2589	-0.360991	0.0744443	-4.84914	1.23995e-06	3.99273e-05
ENSMUSG00000046447.3	Camk2n1	chr4	138454314	138460123	517.733	665.11	981.413	-0.36186	0.115566	-3.13121	0.00174088	0.0167923
ENSMUSG00000029469.14	Ift81	chr5	122550204	122614518	192.251	251.953	1406.09	-0.362919	0.132234	-2.74453	0.00605974	0.0431657
ENSMUSG00000054942.13	Miga1	chr3	152273849	152340407	758.482	977.417	1051.98	-0.363021	0.101148	-3.589	0.000331943	0.00462637
ENSMUSG00000034663.13	Bmp2k	chr5	96997689	97091867	4451.84	5728.61	2614.59	-0.363169	0.0781985	-4.64419	3.41411e-06	0.000100078
ENSMUSG00000070407.5	Hs3st3b1	chr11	63885792	63922290	2738.68	3521.21	1144.82	-0.363434	0.128436	-2.82969	0.00465938	0.0355278
ENSMUSG00000035547.14	Capn5	chr7	98121559	98178274	944.031	1214.67	884.591	-0.363441	0.110933	-3.27622	0.00105207	0.0112995
ENSMUSG00000026933.17	Camsap1	chr2	25926838	25983282	1470.13	1891.93	4313.4	-0.364452	0.0955669	-3.81358	0.000136971	0.00223646
ENSMUSG00000025086.12	Trub1	chr19	57452906	57491005	647.859	833.654	686.11	-0.364461	0.0946849	-3.8492	0.000118505	0.00201867
ENSMUSG00000032656.14	2021-03-03	chr18	56761716	56925548	2727.28	3510.84	1306.39	-0.36469	0.12153	-3.00083	0.00269247	0.0235935
ENSMUSG00000025899.14	Alkbh8	chr9	3335140	3391154	1494.45	1930.97	1847.9	-0.36474	0.0741513	-4.91886	8.70481e-07	2.91124e-05
ENSMUSG00000051817.8	Sox12	chr2	152393611	152398063	410.048	530.348	988.933	-0.365354	0.134139	-2.72369	0.00645568	0.0452786
ENSMUSG00000029780.14	Nt5c3	chr6	56882400	56923932	4010.42	5169.95	2442.77	-0.366464	0.0960089	-3.81698	0.000135094	0.00222046
ENSMUSG00000034377.10	Tulp4	chr17	6106437	6251128	1044.84	1349.58	6427.94	-0.366594	0.0684588	-5.35496	8.55771e-08	3.81115e-06
ENSMUSG00000006527.16	Sfmbt1	chr14	30714849	30822721	2181.48	2815.51	1318.95	-0.367318	0.108827	-3.37524	0.000737509	0.00863868
ENSMUSG00000030282.14	Cmas	chr6	142756686	142775714	3957.33	5109.14	3047.09	-0.367576	0.0578603	-6.35281	2.11413e-10	1.45917e-08
ENSMUSG00000037253.8	Mex3c	chr18	73573044	73592575	1023.03	1321.4	2119.67	-0.367689	0.0905573	-4.06029	4.90122e-05	0.000952959
ENSMUSG00000001089.14	Luzp1	chr4	136469761	136554780	1573.45	2034.3	2299.19	-0.368201	0.0698134	-5.27407	1.3343e-07	5.53002e-06
ENSMUSG00000020828.13	Pld2	chr11	70540064	70558110	415.627	537.135	816.923	-0.368213	0.121252	-3.03674	0.00239149	0.0215221
ENSMUSG00000028458.12	Tesk1	chr4	43441939	43448064	379.697	490.02	1195.96	-0.368311	0.110547	-3.3317	0.000863166	0.00974168
ENSMUSG00000020393.16	Kremen1	chr11	5191552	5261558	628.245	810.876	987.955	-0.368535	0.125124	-2.94536	0.0032258	0.0269603
ENSMUSG00000047547.14	Cltb	chr13	54592401	54611344	643.883	831.262	1805.78	-0.368562	0.121329	-3.03771	0.00238386	0.0214685
ENSMUSG00000007617.18	Homer1	chr13	93299635	93405129	685.323	886.995	1484.24	-0.369891	0.0938351	-3.94192	8.08307e-05	0.00146629
ENSMUSG00000030452.16	Nipa2	chr7	55931287	55962476	912.103	1178.77	913.091	-0.370109	0.0964265	-3.83825	0.000123914	0.00208215
ENSMUSG00000023307.13	2021-03-05	chr19	37207543	37222139	2614.1	3383.78	2227.3	-0.370435	0.0726393	-5.09964	3.40295e-07	1.28158e-05
ENSMUSG00000053080.10	2700081O15Rik	chr19	7417625	7425904	520.863	673.91	2443.94	-0.370575	0.106829	-3.46885	0.000522683	0.00661429
ENSMUSG00000022265.7	Ank	chr15	27466677	27594909	1064.97	1376.35	1182.68	-0.371814	0.0936046	-3.97217	7.122e-05	0.00131397
ENSMUSG00000032621.8	Srek1	chr13	103739348	103774608	2302.4	2978.08	2871.66	-0.372645	0.0765741	-4.86646	1.13612e-06	3.6799e-05
ENSMUSG00000020674.17	Pxdn	chr12	29937608	30017658	1722.6	2226.82	7281.11	-0.373326	0.0801288	-4.65907	3.17637e-06	9.39033e-05
ENSMUSG00000036478.8	Btg1	chr10	96617006	96622809	2818	3647.84	3357.79	-0.373353	0.105688	-3.53258	0.00041152	0.00549666
ENSMUSG00000040520.7	Manea	chr4	26324506	26346891	585.412	763.604	863.326	-0.373754	0.103733	-3.60304	0.000314521	0.00442989
ENSMUSG00000048371.8	Pdp2	chr8	104591451	104599026	798.909	1033.36	800.78	-0.373927	0.109513	-3.41444	0.000639124	0.00770507
ENSMUSG00000038267.15	Slc22a23	chr13	34179158	34345182	4627.72	5994.73	2978.49	-0.373932	0.111762	-3.34579	0.000820485	0.00938223
ENSMUSG00000002980.14	Bcam	chr7	19756131	19771016	554.596	719.539	5441.9	-0.374547	0.131558	-2.847	0.00441327	0.0341624
ENSMUSG00000026361.9	Cdc73	chr1	143598800	143702893	1443.29	1871.76	1228.85	-0.375244	0.104863	-3.57843	0.000345661	0.0047639
ENSMUSG00000027583.13	Zbtb46	chr2	181387762	181459426	723.013	942.256	962.369	-0.375402	0.108687	-3.45397	0.000552406	0.00687985
ENSMUSG00000043061.10	Tmem18	chr12	30584426	30591215	363.751	475.265	862.529	-0.375502	0.12346	-3.04148	0.00235415	0.0212842
ENSMUSG00000037415.6	Ranbp10	chr8	105768308	105827350	9700.19	12587.5	4480.18	-0.375988	0.112353	-3.34649	0.000818414	0.00936474
ENSMUSG00000026657.16	Frmd4a	chr2	4017717	4614043	3188.82	4138.74	5653.16	-0.376275	0.0877731	-4.2869	1.81184e-05	0.000409543
ENSMUSG00000061665.7	Cd2ap	chr17	42792951	42876665	2972.76	3861.86	3501.22	-0.37731	0.0710578	-5.3099	1.09685e-07	4.69182e-06
ENSMUSG00000047139.9	Cd24a	chr10	43578284	43584265	28057.2	36492.6	21415.8	-0.379159	0.106177	-3.57102	0.000355598	0.00487758
ENSMUSG00000021608.15	Lpcat1	chr13	73467197	73516422	3334.95	4340.26	8621.41	-0.379175	0.092595	-4.09499	4.22194e-05	0.000847518
ENSMUSG00000001763.14	Tspan33	chr6	29694222	29718559	4130.08	5373.21	1697.45	-0.379235	0.113578	-3.339	0.000840813	0.00957046
ENSMUSG00000027371.10	Fahd2a	chr2	127436215	127444565	286.23	373.909	318.348	-0.379891	0.132315	-2.87112	0.00409022	0.0322673
ENSMUSG00000001542.7	Ell2	chr13	75706757	75772364	3328.92	4333.53	1703.84	-0.380138	0.0885706	-4.29193	1.77131e-05	0.00040369
ENSMUSG00000015305.6	Sash1	chr10	8722219	8886070	1945.63	2531.08	2615.96	-0.380432	0.125153	-3.03974	0.00236784	0.021376
ENSMUSG00000029366.10	Dck	chr5	88764996	88783281	2239.89	2920.49	1285.6	-0.380877	0.108011	-3.52627	0.000421464	0.00560135
ENSMUSG00000024378.9	Stard4	chr18	33199355	33213862	4523	5895.31	2576.62	-0.383025	0.107696	-3.55654	0.000375765	0.00509361
ENSMUSG00000037722.8	Gnpnat1	chr14	45376334	45404913	819.851	1069.7	573.285	-0.383227	0.11764	-3.25762	0.00112353	0.0119319
ENSMUSG00000040722.7	Scamp5	chr9	57441327	57468060	497.795	650.362	1957.67	-0.384672	0.11857	-3.24427	0.00117752	0.012345
ENSMUSG00000028381.8	Ugcg	chr4	59189257	59222833	1680.91	2196.08	1839.41	-0.384713	0.0880499	-4.36926	1.24669e-05	0.000300803
ENSMUSG00000026004.15	Kansl1l	chr1	66719248	66817562	761.573	997.321	1575.16	-0.384851	0.0986878	-3.89968	9.63209e-05	0.00170098
ENSMUSG00000038034.15	Igsf8	chr1	172261641	172319841	736.928	963.959	1046.49	-0.38619	0.104173	-3.70721	0.000209556	0.00318452
ENSMUSG00000033883.11	D3Ertd254e	chr3	36151017	36170342	316.369	412.827	1164.74	-0.38656	0.12042	-3.21011	0.00132684	0.0136093
ENSMUSG00000025495.15	Ptdss2	chr7	141122382	141157606	2200.12	2878.03	1483.36	-0.386589	0.0782256	-4.94197	7.73352e-07	2.63623e-05
ENSMUSG00000026502.13	Desi2	chr1	178187417	178257301	1545.33	2020.38	1350.33	-0.387419	0.0755339	-5.12907	2.9118e-07	1.11849e-05
ENSMUSG00000051674.15	Dcun1d4	chr5	73481000	73560794	290.949	379.839	881.402	-0.38772	0.118857	-3.26208	0.00110599	0.0117763
ENSMUSG00000090946.3	Ccdc71l	chr12	32378704	32382943	1085.32	1420.89	952.032	-0.388196	0.122547	-3.16775	0.00153625	0.0153218
ENSMUSG00000024072.8	Yipf4	chr17	74489493	74500277	1103.84	1443.9	1043.98	-0.388429	0.129717	-2.99443	0.00274962	0.0239303
ENSMUSG00000019843.14	Fyn	chr10	39368855	39565381	1029.16	1348.7	3006.07	-0.388436	0.080891	-4.80197	1.57115e-06	4.87788e-05
ENSMUSG00000021589.13	Rhobtb3	chr13	75869537	75943925	812.758	1064.41	1674.74	-0.38852	0.111753	-3.47659	0.000507839	0.00646422
ENSMUSG00000026317.7	Cln8	chr8	14881335	14901720	1751.18	2292.16	1185.64	-0.390253	0.0841112	-4.63973	3.48873e-06	0.000102092
ENSMUSG00000029009.17	Mthfr	chr4	148039077	148059551	1767.38	2314.32	1683.71	-0.390513	0.0949334	-4.11354	3.8963e-05	0.000791319
ENSMUSG00000020601.8	Trib2	chr12	15791727	15816922	350.442	459.457	2899.12	-0.39054	0.108219	-3.60879	0.000307625	0.00434689
ENSMUSG00000043252.8	Tmem64	chr4	15265831	15286753	1842.9	2416.17	1175.71	-0.391109	0.104682	-3.73615	0.000186858	0.00289546
ENSMUSG00000035133.9	Arhgap5	chr12	52503972	52571975	2797.9	3669.6	4423.78	-0.391285	0.0885093	-4.42084	9.83181e-06	0.000245074
ENSMUSG00000066829.7	Zfp810	chr9	22276748	22307648	445.576	584.364	994.656	-0.391303	0.125325	-3.12232	0.00179434	0.0171836
ENSMUSG00000020536.12	Llgl1	chr11	60699723	60714186	919.698	1211.18	1676.91	-0.392573	0.0946579	-4.14728	3.36443e-05	0.000698029
ENSMUSG00000022099.17	Dmtn	chr14	70601263	70636048	5102.77	6701.39	3237.21	-0.392751	0.105807	-3.71197	0.000205652	0.00314449
ENSMUSG00000021549.14	Rasa1	chr13	85214780	85289130	1216.97	1600.77	2903.99	-0.393426	0.0971888	-4.04806	5.16449e-05	0.000996321
ENSMUSG00000027669.14	Gnb4	chr3	32580332	32616585	407.704	536.992	2302.37	-0.393495	0.11115	-3.54022	0.000399794	0.00535241
ENSMUSG00000028643.11	Svbp	chr4	119195306	119201298	368.811	485.576	590.417	-0.393517	0.144019	-2.7324	0.00628757	0.0444777
ENSMUSG00000038172.14	Ttc39b	chr4	83220300	83324255	392.922	517.544	677.465	-0.394236	0.14374	-2.7427	0.00609355	0.0433709
ENSMUSG00000044676.10	Zfp612	chr8	110079746	110092741	323.669	424.576	501.949	-0.394343	0.142976	-2.75811	0.00581365	0.0418081
ENSMUSG00000050666.14	Vstm4	chr14	32856756	32939491	313.801	410.312	755.358	-0.3949	0.147307	-2.6808	0.00734458	0.049858
ENSMUSG00000053897.15	Slc39a8	chr3	135825279	135888572	1573.45	2072.99	2402.93	-0.395872	0.103799	-3.81382	0.000136834	0.00223633
ENSMUSG00000109901.1	Chmp1b	chr18	67203531	67207880	698.665	919.947	968.276	-0.396381	0.140504	-2.82113	0.00478551	0.0362185
ENSMUSG00000043929.16	Klhl15	chrX	94234599	94277724	288.222	378.663	463.567	-0.396496	0.142668	-2.77916	0.00545005	0.0398888
ENSMUSG00000034751.16	Mast4	chr13	102732486	103334497	1007.02	1325.31	2216.22	-0.396518	0.129997	-3.05022	0.00228677	0.0208177
ENSMUSG00000000804.14	Usp32	chr11	84984442	85140161	8043.73	10591	5629.29	-0.396864	0.0661253	-6.0017	1.95265e-09	1.16647e-07
ENSMUSG00000017144.8	Rnd3	chr2	51130438	51149111	1082.47	1426.29	2533.81	-0.397721	0.115863	-3.43268	0.000597649	0.00732744
ENSMUSG00000046169.10	Adamts6	chr13	104287835	104496695	578.499	759.961	591.89	-0.397729	0.126684	-3.13955	0.0016921	0.0164592
ENSMUSG00000033446.7	Lpar6	chr14	73237895	73243294	727.761	958.587	547.733	-0.397736	0.145987	-2.72447	0.00644057	0.0451909
ENSMUSG00000009828.15	Ick	chr9	78109192	78172107	593.509	783.986	1469.5	-0.400199	0.11869	-3.37181	0.000746768	0.00872625
ENSMUSG00000069114.8	Zbtb10	chr3	9250602	9285333	315.223	416.513	774.702	-0.40165	0.11924	-3.36842	0.000755996	0.00880759
ENSMUSG00000024168.8	Tmem204	chr17	25057702	25083591	257.721	340.051	1192.18	-0.401672	0.146072	-2.74981	0.0059629	0.0426512
ENSMUSG00000026837.15	Col5a1	chr2	27886425	28039514	4402.64	5822.56	4891.97	-0.403344	0.121345	-3.32394	0.000887549	0.00992634
ENSMUSG00000036053.17	Fmnl2	chr2	52857860	53133804	630.02	834.621	1615.28	-0.404505	0.118322	-3.41869	0.000629238	0.00763369
ENSMUSG00000024247.14	Pkdcc	chr17	83215292	83225070	923.701	1222.76	771.711	-0.405331	0.124526	-3.25499	0.00113395	0.0120077
ENSMUSG00000005802.12	Slc30a4	chr2	122681233	122702663	438.613	581.706	1185.09	-0.405788	0.127383	-3.18556	0.00144472	0.0146023
ENSMUSG00000034848.17	Ttc21b	chr2	66184327	66256617	222.332	296.438	1004.17	-0.406173	0.147124	-2.76075	0.0057669	0.0415408
ENSMUSG00000072889.9	Nfxl1	chr5	72513301	72559684	967.236	1284.24	1186.86	-0.406895	0.107632	-3.78041	0.000156567	0.00251146
ENSMUSG00000026014.15	Raph1	chr1	60482292	60567104	6106.7	8099.42	4296.37	-0.407805	0.122187	-3.33755	0.000845192	0.00960139
ENSMUSG00000031596.15	Slc7a2	chr8	40862396	40922308	8498.46	11272.3	4034.96	-0.408193	0.0998404	-4.08845	4.34258e-05	0.000866714
ENSMUSG00000020546.14	Stxbp4	chr11	90476492	90638084	403.277	541.03	684.829	-0.409784	0.119824	-3.41988	0.00062649	0.00761636
ENSMUSG00000032411.15	Tfdp2	chr9	96196275	96323646	7253.83	9635.25	4306.46	-0.409797	0.0729021	-5.62119	1.89642e-08	9.57831e-07
ENSMUSG00000032839.13	Trpc1	chr9	95705082	95750375	260.822	347.012	602.889	-0.410428	0.143414	-2.86185	0.00421181	0.0329712
ENSMUSG00000030729.17	Pgm2l1	chr7	100227394	100278868	695.647	929.122	4005.55	-0.41065	0.107899	-3.80587	0.000141304	0.00229424
ENSMUSG00000040652.16	Oaz2	chr9	65668001	65690300	538.164	719.893	2050.85	-0.41155	0.111802	-3.68108	0.000232251	0.00348056
ENSMUSG00000042303.19	Sgsm3	chr15	80977765	81012290	428.545	569.532	1061.99	-0.411976	0.114049	-3.61228	0.000303513	0.00431342
ENSMUSG00000030643.14	Rab30	chr7	92741603	92844535	320.642	426.45	771.375	-0.412116	0.147648	-2.79121	0.00525107	0.0387933
ENSMUSG00000032018.14	Sc5d	chr9	42251595	42264256	6870.39	9139.64	3873.1	-0.412621	0.115634	-3.56834	0.000359245	0.00491982
ENSMUSG00000022742.6	Cpox	chr16	58670292	58717636	17049	22695.9	7944.23	-0.412667	0.0779035	-5.29715	1.17625e-07	4.94596e-06
ENSMUSG00000022100.14	Xpo7	chr14	70654246	70766628	23127.6	30802.9	11858.8	-0.413449	0.0940474	-4.39618	1.10174e-05	0.000269203
ENSMUSG00000040254.11	Sema3d	chr5	12383385	12588948	446.659	594.838	567.987	-0.413693	0.137966	-2.99852	0.00271294	0.0237249
ENSMUSG00000024479.3	Mal2	chr15	54571192	54602847	827.834	1101.53	2114.75	-0.414381	0.128232	-3.23149	0.00123147	0.0127979
ENSMUSG00000027201.16	Myef2	chr2	125084628	125123661	1049.49	1405.09	3384.31	-0.414883	0.0954304	-4.34749	1.37705e-05	0.000326003
ENSMUSG00000019978.16	Epb41l2	chr10	25359798	25523519	2332.46	3117.73	4443.36	-0.417064	0.0712915	-5.85012	4.91208e-09	2.76289e-07
ENSMUSG00000044906.5	4930503L19Rik	chr18	70452212	70472509	455.178	610.089	559.858	-0.417923	0.121654	-3.43534	0.000591804	0.00727638
ENSMUSG00000028565.18	Nfia	chr4	97772734	98118874	1989.75	2658.61	2384.67	-0.419133	0.137184	-3.05526	0.00224865	0.0205137
ENSMUSG00000019846.11	Lama4	chr10	38965515	39110188	466.727	623.55	7136.94	-0.419463	0.118867	-3.52885	0.000417369	0.00555765
ENSMUSG00000046768.13	Rhoj	chr12	75308322	75401456	328.519	439.343	747.46	-0.420281	0.150181	-2.7985	0.00513407	0.0381408
ENSMUSG00000010663.4	Fads1	chr19	10182888	10196870	8039.32	10755.9	5170.74	-0.420565	0.0954159	-4.4077	1.04473e-05	0.000258187
ENSMUSG00000029287.14	Tgfbr3	chr5	107106570	107289629	1464.46	1957.4	1969.19	-0.420608	0.132002	-3.18637	0.00144068	0.0145732
ENSMUSG00000045414.7	1190002N15Rik	chr9	94517864	94538081	738.655	989.148	1341.63	-0.42068	0.112361	-3.74401	0.000181107	0.0028215
ENSMUSG00000046668.8	Cxxc5	chr18	35829818	35861687	904.49	1210.58	634.387	-0.421786	0.124187	-3.39637	0.000682862	0.00813611
ENSMUSG00000031170.14	Slc38a5	chrX	8271133	8280179	774.101	1037.49	852.688	-0.421936	0.117672	-3.5857	0.000336172	0.00466542
ENSMUSG00000066441.14	Rdh11	chr12	79174337	79192293	3924.52	5260.38	2905.55	-0.422965	0.14166	-2.98576	0.00282871	0.0244046
ENSMUSG00000089715.12	Cbx6	chr15	79823896	79834688	759.146	1021.27	2591.41	-0.426356	0.114597	-3.72047	0.000198855	0.00304865
ENSMUSG00000042286.13	Stab1	chr14	31139013	31168641	7530.03	10120.3	5168.99	-0.427348	0.0982696	-4.34873	1.36929e-05	0.000325398
ENSMUSG00000021670.14	Hmgcr	chr13	96648967	96670936	16042.1	21570.1	11810.7	-0.427564	0.108872	-3.92724	8.5928e-05	0.00154101
ENSMUSG00000026675.12	Hsd17b7	chr1	169949535	169969241	1856.85	2494.3	1032.08	-0.427729	0.144405	-2.96202	0.0030563	0.0259164
ENSMUSG00000025153.9	Fasn	chr11	120805846	120824547	26390.7	35527.9	26189.9	-0.429091	0.140887	-3.04565	0.00232178	0.0210888
ENSMUSG00000001467.5	Cyp51	chr5	4081145	4104746	4567.79	6150.33	4802.71	-0.429498	0.156818	-2.73884	0.00616568	0.0437942
ENSMUSG00000044674.6	Fzd1	chr5	4753839	4758035	571.93	773.225	1440.18	-0.429804	0.132399	-3.24627	0.00116928	0.0122767
ENSMUSG00000000276.11	Dgke	chr11	89035179	89066850	185.342	248.938	1034.35	-0.431804	0.159756	-2.7029	0.00687373	0.0475733
ENSMUSG00000022704.15	Qtrt2	chr16	43861407	43926809	401.583	545.22	555.1	-0.431805	0.12582	-3.43193	0.000599305	0.00734255
ENSMUSG00000020669.15	Sh3yl1	chr12	30911668	30960162	566.581	762.976	654.549	-0.431827	0.152591	-2.82997	0.00465524	0.0355118
ENSMUSG00000035268.14	Pkig	chr2	163658386	163726158	739.694	997.973	863.972	-0.433012	0.101193	-4.27906	1.87687e-05	0.00042009
ENSMUSG00000019986.17	Ahi1	chr10	20952547	21080429	533.233	721.04	5345.52	-0.433127	0.124026	-3.49223	0.000479007	0.00616975
ENSMUSG00000060224.3	Pyroxd2	chr19	42725858	42752775	806.133	1086.18	412.858	-0.433252	0.158599	-2.73175	0.00629987	0.0445283
ENSMUSG00000036459.15	Wtip	chr7	34109543	34133268	183.988	248.525	472.451	-0.433381	0.148545	-2.9175	0.00352845	0.0288063
ENSMUSG00000050910.5	Cdr2l	chr11	115381916	115396132	303.243	408.832	924.407	-0.433833	0.148603	-2.91941	0.00350693	0.0286711
ENSMUSG00000036745.15	Ttll7	chr3	146852367	146984009	166.707	222.69	1122.18	-0.434704	0.151365	-2.87189	0.00408027	0.0322035
ENSMUSG00000020300.14	Cpeb4	chr11	31872211	31935634	7343.55	9930.49	4830.89	-0.435604	0.0720987	-6.04178	1.52428e-09	9.2981e-08
ENSMUSG00000062098.11	Btbd3	chr2	138256565	138589292	501.88	677.024	3555.54	-0.436102	0.122572	-3.55793	0.000373783	0.00507876
ENSMUSG00000030410.16	Dmwd	chr7	19076227	19082776	610.619	829.43	1360.96	-0.436543	0.115147	-3.79118	0.000149933	0.00241173
ENSMUSG00000021127.7	Zfp36l1	chr12	80107754	80113013	1799.19	2433.48	1746.55	-0.436608	0.15535	-2.81047	0.00494686	0.0370993
ENSMUSG00000001036.17	Epn2	chr11	61517249	61579687	352.381	476.376	2199.79	-0.437144	0.100393	-4.35431	1.3349e-05	0.000318536
ENSMUSG00000036334.12	Igsf10	chr3	59316735	59344394	201.612	274.09	721.192	-0.439136	0.147938	-2.96837	0.00299384	0.0254909
ENSMUSG00000058396.7	Gpr182	chr10	127747276	127751732	1004.94	1359.5	577.141	-0.439811	0.148498	-2.96174	0.00305911	0.0259276
ENSMUSG00000025969.15	Nrp2	chr1	62703285	62818695	596.787	806.178	4132.16	-0.440415	0.100638	-4.37622	1.20754e-05	0.000292579
ENSMUSG00000002332.16	Dhrs1	chr14	55739020	55745690	1014.4	1373.54	1038	-0.440772	0.0825492	-5.33951	9.31994e-08	4.05675e-06
ENSMUSG00000057614.6	Gnai1	chr5	18265135	18360355	107.397	144.428	1268.98	-0.442494	0.163272	-2.71016	0.00672504	0.0467327
ENSMUSG00000033186.9	Mzt1	chr14	99034544	99046134	745.524	1016.39	1074.45	-0.443762	0.122577	-3.62026	0.000294304	0.00419977
ENSMUSG00000032024.10	Clmp	chr9	40685962	40785319	112.539	152.02	1824.62	-0.444181	0.15766	-2.81734	0.00484232	0.0364891
ENSMUSG00000039652.16	Cpeb3	chr19	37021291	37208601	704.934	959.009	543.138	-0.445691	0.143389	-3.10827	0.00188188	0.0178444
ENSMUSG00000035107.13	Dcbld2	chr16	58408443	58469727	404.166	550.418	1681.4	-0.445814	0.0989085	-4.50734	6.56469e-06	0.000176869
ENSMUSG00000006611.15	Hfe	chr13	23702034	23710854	723.704	987.024	494.317	-0.446912	0.131904	-3.38815	0.000703649	0.00832651
ENSMUSG00000041220.10	Elovl6	chr3	129532355	129638495	7049.34	9608.37	4106.49	-0.447544	0.118652	-3.7719	0.000162009	0.00258677
ENSMUSG00000042035.11	Igsf3	chr3	101377083	101463059	418.463	571.963	2823.39	-0.44837	0.106273	-4.21906	2.45328e-05	0.000529392
ENSMUSG00000042225.3	Ammecr1	chrX	142851146	142966728	934.82	1281.15	715.525	-0.449548	0.112222	-4.00588	6.17873e-05	0.0011597
ENSMUSG00000020183.11	Cpm	chr10	117629500	117687352	2573.16	3512.17	3708.85	-0.449734	0.145813	-3.08432	0.0020402	0.0190845
ENSMUSG00000048285.9	Frmd6	chr12	70825514	70902234	448.992	615.523	1312.81	-0.45121	0.100383	-4.49487	6.96132e-06	0.000184683
ENSMUSG00000022671.13	Mzt2	chr16	15848441	15863369	192.423	265.024	308.759	-0.452407	0.157263	-2.87675	0.00401798	0.0317697
ENSMUSG00000025656.17	Arhgef9	chrX	95048935	95196856	229.434	312.121	884.731	-0.452675	0.125904	-3.5954	0.000323899	0.00453616
ENSMUSG00000028229.11	Rmdn1	chr4	19575162	19606932	332.931	455.927	314.942	-0.453193	0.168086	-2.6962	0.00701361	0.0482733
ENSMUSG00000053819.16	Camk2d	chr3	126596302	126846326	731.91	1003.57	2373.21	-0.453337	0.0981882	-4.61702	3.89291e-06	0.000113156
ENSMUSG00000034055.16	Phka1	chrX	102513975	102644246	421.713	576.112	884.53	-0.45353	0.134106	-3.38188	0.000719924	0.00847857
ENSMUSG00000024665.7	Fads2	chr19	10064164	10101503	5834.78	7987.69	4378.35	-0.453681	0.145921	-3.10909	0.00187662	0.0178042
ENSMUSG00000020154.10	Ptprb	chr10	116275523	116389535	2844.11	3893.93	5062.73	-0.45405	0.127191	-3.56983	0.000357213	0.00489585
ENSMUSG00000003721.14	Insig2	chr1	121304353	121332589	683.935	935.213	774.83	-0.455686	0.140909	-3.2339	0.00122113	0.0127133
ENSMUSG00000049866.12	Arl4c	chr1	88673125	88702221	167.551	233.27	2171.66	-0.456156	0.13617	-3.34991	0.000808369	0.0092559
ENSMUSG00000040430.18	Pitpnc1	chr11	107207892	107470699	1566.59	2148.24	2203.02	-0.456759	0.0800449	-5.70629	1.15464e-08	6.02499e-07
ENSMUSG00000032198.9	Dock6	chr9	21799860	21852635	1537.14	2108.92	2188.4	-0.457252	0.170265	-2.68554	0.00724132	0.0495108
ENSMUSG00000083282.2	Ctsf	chr19	4855129	4860912	570.182	779.799	787.363	-0.458489	0.117752	-3.89367	9.87391e-05	0.00173309
ENSMUSG00000024529.13	Lox	chr18	52516069	52529867	324.158	446.592	3590.57	-0.458951	0.155105	-2.95897	0.00308665	0.0260728
ENSMUSG00000019891.15	Dcbld1	chr10	52233619	52321378	313.475	430.81	624.066	-0.459434	0.135521	-3.39013	0.000698584	0.00827222
ENSMUSG00000028538.12	St3gal3	chr4	117932154	118134914	620.235	851.332	747.263	-0.459498	0.114111	-4.02677	5.65488e-05	0.0010801
ENSMUSG00000022425.16	Enpp2	chr15	54838901	54952892	4100.52	5639.08	4097.38	-0.459874	0.140245	-3.27909	0.00104144	0.0112162
ENSMUSG00000031196.13	F8	chrX	75172715	75382615	1140.32	1567.32	678.283	-0.460882	0.117186	-3.93291	8.39248e-05	0.00150821
ENSMUSG00000021703.9	Serinc5	chr13	92611091	92711947	2689.55	3708.89	2985.92	-0.461596	0.0717352	-6.43473	1.23694e-10	8.89159e-09
ENSMUSG00000028232.13	Tmem68	chr4	3549041	3574853	340.002	470.427	635.57	-0.462284	0.139485	-3.31422	0.000918985	0.0101859
ENSMUSG00000037697.19	Ddhd1	chr14	45588467	45658143	1497.03	2066.9	2272.68	-0.462532	0.107207	-4.3144	1.6004e-05	0.000370737
ENSMUSG00000050965.14	Prkca	chr11	107933387	108343928	1531.91	2108.39	2151.71	-0.462734	0.103653	-4.46426	8.03473e-06	0.000208374
ENSMUSG00000023050.9	Map3k12	chr15	102497646	102517064	125.996	174.538	1308.66	-0.462778	0.161275	-2.86949	0.00411129	0.0324179
ENSMUSG00000050064.14	Zfp697	chr3	98382461	98753812	308.218	424.415	836.306	-0.462917	0.160243	-2.88885	0.00386659	0.0308773
ENSMUSG00000026463.17	Atp2b4	chr1	133699457	133801041	8892.01	12258.9	5078.49	-0.463105	0.113915	-4.06535	4.79604e-05	0.000937772
ENSMUSG00000025666.16	Tmem47	chrX	81070698	81097872	145.756	200.974	624.484	-0.463118	0.161636	-2.86518	0.0041677	0.0327046
ENSMUSG00000013698.12	Pea15a	chr1	172196728	172206804	754.15	1040.48	4312.32	-0.46411	0.092344	-5.02588	5.01132e-07	1.79743e-05
ENSMUSG00000046567.10	4930430F08Rik	chr10	100572265	100590423	277.112	385.875	347.784	-0.4655	0.165136	-2.8189	0.00481889	0.0363758
ENSMUSG00000034127.15	Tspan8	chr10	115816832	115849893	763.96	1057.33	1403.38	-0.465911	0.124223	-3.7506	0.000176409	0.00276321
ENSMUSG00000028542.17	Slc6a9	chr4	117834506	117875198	1813.95	2509.39	1049.28	-0.467594	0.167529	-2.79112	0.00525256	0.0387933
ENSMUSG00000033256.14	Shf	chr2	122348892	122369162	194.698	270.499	402.158	-0.468545	0.159319	-2.94093	0.00327229	0.0272544
ENSMUSG00000027351.14	Spred1	chr2	117121374	117182279	1037.05	1430.28	2586.06	-0.469116	0.084876	-5.52707	3.25623e-08	1.55402e-06
ENSMUSG00000021222.9	Dcaf4	chr12	83520466	83541920	864.814	1196.78	894.343	-0.469491	0.132609	-3.54041	0.000399503	0.00535241
ENSMUSG00000027293.13	Ehd4	chr2	120089175	120154606	1012.94	1403.6	1594.3	-0.469631	0.0841278	-5.58235	2.37287e-08	1.1745e-06
ENSMUSG00000052407.17	Ccdc171	chr4	83525545	83864670	244.145	340.752	491.315	-0.470444	0.147718	-3.18473	0.00144887	0.0146357
ENSMUSG00000031871.9	Cdh5	chr8	104101625	104144511	2221.95	3075.86	6304.3	-0.470504	0.123279	-3.81658	0.000135316	0.00222201
ENSMUSG00000024843.15	Chka	chr19	3851773	3894369	3774.23	5229.45	2743.7	-0.471065	0.165632	-2.84405	0.00445443	0.0343429
ENSMUSG00000026482.13	Rgl1	chr1	152516760	152766351	1737.85	2413.24	2396.12	-0.472605	0.0811579	-5.82328	5.77046e-09	3.18368e-07
ENSMUSG00000066643.12	Wdr35	chr12	8973892	9028847	200.984	277.874	1113.15	-0.472641	0.131828	-3.58528	0.000336712	0.00466655
ENSMUSG00000022048.8	Dpysl2	chr14	66802864	66868688	1513.18	2102.97	17503.4	-0.473489	0.134779	-3.51309	0.000442933	0.00580437
ENSMUSG00000089809.9	Rasgef1b	chr5	99217426	99729065	1339.19	1859.73	2099.44	-0.474709	0.121554	-3.90533	9.40954e-05	0.00166678
ENSMUSG00000027274.16	Mkks	chr2	136873780	136891389	122.445	172.467	233.759	-0.475451	0.176218	-2.69808	0.00697406	0.0480775
ENSMUSG00000033863.1	Klf9	chr19	23141226	23166911	930.439	1292.02	1066.31	-0.476352	0.166984	-2.85269	0.00433508	0.0337229
ENSMUSG00000032449.13	Slc25a36	chr9	97074961	97111157	692.213	967.646	2538.11	-0.477779	0.0912042	-5.23857	1.61828e-07	6.56558e-06
ENSMUSG00000033581.17	Igf2bp2	chr16	22059009	22163299	679.025	946.49	1114.34	-0.479314	0.111381	-4.30335	1.68234e-05	0.000387049
ENSMUSG00000052942.13	Glis3	chr19	28258851	28680077	152.99	213.604	453.947	-0.479531	0.159952	-2.99797	0.00271784	0.0237437
ENSMUSG00000033763.14	Mtss1l	chr8	110721476	110741400	339.122	473.079	1965.28	-0.4796	0.169073	-2.83663	0.00455918	0.0349174
ENSMUSG00000022299.9	Slc25a32	chr15	39091231	39112716	622.025	863.204	671.801	-0.480232	0.131977	-3.63876	0.000273959	0.00397492
ENSMUSG00000033972.9	Zfp944	chr17	22337989	22361400	218.196	303.896	347.828	-0.482966	0.1572	-3.0723	0.00212418	0.0196473
ENSMUSG00000029392.12	Rilpl1	chr5	124493080	124531391	147.454	205.878	491.539	-0.484719	0.154646	-3.13438	0.00172219	0.0166871
ENSMUSG00000022840.9	Adcy5	chr16	35154877	35305738	256.147	357.912	1125.35	-0.488427	0.157322	-3.10463	0.00190519	0.0180161
ENSMUSG00000044629.5	Cnrip1	chr11	17051586	17079371	114.057	162.558	1106.03	-0.489821	0.144453	-3.39088	0.000696693	0.00826113
ENSMUSG00000069255.13	Dusp22	chr13	30659999	30711231	366.763	514.686	448.105	-0.491505	0.165248	-2.97435	0.0029361	0.0251309
ENSMUSG00000064341.1	mt-Nd1	chrM	2751	3707	16071.9	22605.8	12213.2	-0.492251	0.113391	-4.34118	1.41718e-05	0.000334029
ENSMUSG00000021838.17	Samd4	chr14	46882854	47105815	272.079	382.725	845.937	-0.492481	0.131189	-3.75397	0.000174056	0.00273625
ENSMUSG00000067928.6	Zfp760	chr17	21707741	21725636	320.902	454.531	677.056	-0.493169	0.136018	-3.62576	0.000288114	0.00412504
ENSMUSG00000051730.15	Mettl5	chr2	69871198	69885615	277.029	391.865	263.696	-0.493483	0.140121	-3.52184	0.000428561	0.00565388
ENSMUSG00000035000.8	Dpp4	chr2	62330073	62412231	1193.25	1678.36	1603.57	-0.494359	0.133616	-3.69984	0.000215732	0.00325836
ENSMUSG00000020027.18	Socs2	chr10	95385362	95417180	805.442	1133.8	1979.28	-0.497022	0.156772	-3.17034	0.00152258	0.0152118
ENSMUSG00000020544.14	Cox11	chr11	90638173	90644931	174.557	247.86	220.785	-0.498221	0.170423	-2.92343	0.00346195	0.0284511
ENSMUSG00000022217.14	Emc9	chr14	55581516	55585302	219.191	312.132	226.269	-0.498234	0.180241	-2.76426	0.00570524	0.041177
ENSMUSG00000054434.14	Tmem120b	chr5	123068415	123117749	500.616	710.035	398.207	-0.500563	0.141966	-3.52595	0.000421966	0.00560163
ENSMUSG00000000693.10	Loxl3	chr6	83034173	83052562	163.367	234.15	414.385	-0.501739	0.157641	-3.1828	0.0014586	0.0146826
ENSMUSG00000022220.14	Adcy4	chr14	55769057	55784095	228.205	322.722	522.215	-0.502297	0.163687	-3.06864	0.00215034	0.0198151
ENSMUSG00000020589.17	Fam49a	chr12	12262139	12380965	357.236	507.066	4058.12	-0.503695	0.120802	-4.1696	3.05135e-05	0.000640746
ENSMUSG00000036292.14	Gramd1c	chr16	43980350	44063345	902.521	1277.08	484.952	-0.504308	0.147674	-3.41501	0.000637787	0.00769967
ENSMUSG00000015222.17	Map2	chr1	66175273	66442583	369.827	524.636	23378.1	-0.504556	0.151263	-3.33563	0.000851066	0.00964282
ENSMUSG00000022306.9	Zfpm2	chr15	40655035	41104592	178.253	254.911	616.798	-0.505888	0.161472	-3.13298	0.00173044	0.0167123
ENSMUSG00000073471.3	Rsph3a	chr17	7945614	7979824	142.468	205.327	299.316	-0.506149	0.172541	-2.93351	0.00335155	0.0277279
ENSMUSG00000058070.14	Eml1	chr12	108370957	108539617	455.382	642.595	2456.61	-0.506152	0.147811	-3.42431	0.000616356	0.00750897
ENSMUSG00000029864.7	Gstk1	chr6	42245935	42250447	213.688	301.329	425.466	-0.507532	0.172894	-2.93551	0.00333001	0.0275892
ENSMUSG00000022528.8	Hes1	chr16	30064384	30067796	275.104	390.371	644.94	-0.507772	0.189192	-2.6839	0.00727697	0.0496519
ENSMUSG00000021186.9	Fbln5	chr12	101746565	101819055	370.704	527.759	2131.7	-0.509976	0.15066	-3.38495	0.000711915	0.0084071
ENSMUSG00000039163.10	Cmc1	chr9	118064522	118150177	114.151	163.414	149.075	-0.510498	0.188502	-2.70817	0.00676545	0.0469758
ENSMUSG00000025464.15	Paox	chr7	140115799	140137224	1019.38	1449.09	662.251	-0.510944	0.145881	-3.50248	0.000460946	0.00598043
ENSMUSG00000039697.16	Ncoa7	chr10	30628999	30803326	2115.33	3016	1950.28	-0.510995	0.0926819	-5.51343	3.51914e-08	1.67029e-06
ENSMUSG00000042804.13	Gpr153	chr4	152274232	152285337	137.097	195.235	1077.43	-0.511473	0.149983	-3.41022	0.000649107	0.00779828
ENSMUSG00000001552.14	Jup	chr11	100368958	100397763	1066.68	1524.5	3340.99	-0.514019	0.115485	-4.45096	8.54865e-06	0.000219078
ENSMUSG00000046318.15	Ccbe1	chr18	66045302	66302739	183.913	261.418	288.964	-0.514369	0.187348	-2.74553	0.00604125	0.0430972
ENSMUSG00000021108.18	Prkch	chr12	73584796	73778185	504.387	714.916	1141.95	-0.515128	0.119278	-4.31871	1.56942e-05	0.000364459
ENSMUSG00000041025.15	Iffo2	chr4	139530548	139620382	414.948	590.77	525.444	-0.516004	0.150221	-3.43496	0.000592637	0.00728145
ENSMUSG00000026614.6	Slc30a10	chr1	185454848	185468762	2559.22	3661.25	1217.42	-0.516286	0.109806	-4.70179	2.57886e-06	7.74283e-05
ENSMUSG00000021007.14	Spata7	chr12	98628157	98669815	158.042	226.102	606.682	-0.516301	0.167348	-3.0852	0.00203413	0.0190529
ENSMUSG00000033705.17	Stard9	chr2	120629121	120731895	1398.8	2000.1	5042.08	-0.51637	0.128088	-4.03139	5.5449e-05	0.00106143
ENSMUSG00000035234.18	Abraxas1	chr5	100805192	100820965	296.505	425.652	261.929	-0.516629	0.149399	-3.45805	0.0005441	0.00682105
ENSMUSG00000027931.12	Npr1	chr3	90450591	90465866	835.763	1195.49	1248.91	-0.518013	0.150866	-3.43359	0.000595637	0.00731312
ENSMUSG00000037788.14	Vopp1	chr6	57727807	57825159	1314.71	1887.52	2464.63	-0.519189	0.094935	-5.46889	4.52873e-08	2.10902e-06
ENSMUSG00000030064.16	Frmd4b	chr6	97286867	97617541	2199.2	3148.73	2598.53	-0.51963	0.0815837	-6.36928	1.89917e-10	1.33203e-08
ENSMUSG00000029563.16	Foxp2	chr6	14901349	15441977	338.4	484.891	2386.58	-0.521124	0.155781	-3.34523	0.000822152	0.00939509
ENSMUSG00000044042.18	Fmn1	chr2	113327736	113716767	288.609	414.701	277.842	-0.521256	0.173776	-2.99958	0.00270353	0.0236664
ENSMUSG00000024985.18	Tcf7l2	chr19	55741810	55933654	581.753	837.23	847.019	-0.525667	0.182018	-2.88799	0.00387716	0.0309157
ENSMUSG00000024544.8	Ldlrad4	chr18	67933257	68255549	440.977	635.83	707.761	-0.526208	0.117886	-4.4637	8.05568e-06	0.000208605
ENSMUSG00000036667.14	Tcaf1	chr6	42668002	42710088	432.025	625.847	6521.35	-0.526862	0.101228	-5.20471	1.94298e-07	7.73797e-06
ENSMUSG00000030020.13	Prickle2	chr6	92370908	92706155	178.464	258.023	1470.2	-0.528899	0.193936	-2.72718	0.00638784	0.0449849
ENSMUSG00000041762.16	Gpr155	chr2	73341506	73386572	406.638	589.187	497.953	-0.530444	0.148208	-3.57906	0.000344838	0.00475635
ENSMUSG00000001128.7	Cfp	chrX	20925454	20931555	1165.05	1681.99	730.598	-0.530894	0.129895	-4.08712	4.36764e-05	0.000869713
ENSMUSG00000047793.13	Sned1	chr1	93235841	93301065	208.645	301.069	1459.22	-0.531462	0.19172	-2.77208	0.00556998	0.0406121
ENSMUSG00000022206.7	Npr3	chr15	11839896	11907287	570.449	819.871	2629.54	-0.532381	0.109811	-4.84817	1.24603e-06	4.00485e-05
ENSMUSG00000052949.14	Rnf157	chr11	116336353	116413032	215.442	312.702	1584.81	-0.533409	0.169036	-3.15559	0.00160175	0.0158655
ENSMUSG00000049411.14	Tmem241	chr18	11964450	12121537	242.94	352.495	280.99	-0.533919	0.181638	-2.93946	0.00328781	0.027362
ENSMUSG00000043391.10	2510009E07Rik	chr16	21649045	21694665	464.482	670.358	1480.28	-0.53511	0.0821463	-6.51411	7.31214e-11	5.58042e-09
ENSMUSG00000025277.14	Abhd6	chr14	8002902	8056763	180.111	257.685	245.877	-0.537293	0.163051	-3.29524	0.000983371	0.0106942
ENSMUSG00000015474.16	Ppt2	chr17	34616662	34628510	185.042	268.944	152.27	-0.537375	0.200307	-2.68276	0.00730183	0.0496845
ENSMUSG00000053477.17	Tcf4	chr18	69343356	69689079	1265.35	1840.3	7942.79	-0.538552	0.0852468	-6.31756	2.65724e-10	1.81237e-08
ENSMUSG00000037071.2	Scd1	chr19	44394451	44407709	12419.8	18060.1	11787.8	-0.540279	0.197108	-2.74103	0.00612478	0.0435394
ENSMUSG00000039706.11	Ldb2	chr5	44472132	44799680	246.921	355.295	1359.81	-0.540294	0.129056	-4.18651	2.83275e-05	0.000599934
ENSMUSG00000022951.16	Rcan1	chr16	92391953	92470867	421.858	613.065	1610.86	-0.540722	0.110415	-4.89718	9.72197e-07	3.20196e-05
ENSMUSG00000018378.13	Cuedc1	chr11	88098058	88194140	90.6799	133.701	684.973	-0.540931	0.187835	-2.87981	0.00397914	0.0315346
ENSMUSG00000026566.15	Mpzl1	chr1	165592240	165634538	536.774	781.762	1325.22	-0.541363	0.145109	-3.73072	0.000190933	0.00294757
ENSMUSG00000050953.10	Gja1	chr10	56377330	56402513	282.541	409.366	2846.72	-0.543128	0.190004	-2.8585	0.00425646	0.0332371
ENSMUSG00000029438.9	Bcl7a	chr5	123343834	123374992	1152.37	1683.3	1860.68	-0.544222	0.13415	-4.05682	4.97459e-05	0.00096398
ENSMUSG00000020695.14	Mrc2	chr11	105292643	105351139	145.09	213.021	2094.29	-0.544944	0.196054	-2.77956	0.00544319	0.0398888
ENSMUSG00000003420.8	Fcgrt	chr7	45092990	45103851	2366.88	3454.08	1883.27	-0.547184	0.118276	-4.62634	3.72176e-06	0.000108545
ENSMUSG00000061898.10	Rbak	chr5	143172186	143180775	337.364	494.272	799.062	-0.547402	0.127761	-4.28459	1.83076e-05	0.000412432
ENSMUSG00000003198.10	Zfp959	chr17	55892093	55898928	154.361	228.139	217.263	-0.549098	0.187072	-2.93522	0.00333314	0.027602
ENSMUSG00000029925.13	Tbxas1	chr6	38875404	39084585	581.951	853.247	314.562	-0.549631	0.154364	-3.56063	0.000369972	0.00503884
ENSMUSG00000007989.7	Fzd3	chr14	65192449	65262463	166.131	243.07	2843.62	-0.550325	0.19043	-2.88991	0.00385351	0.0308495
ENSMUSG00000031200.16	Mtcp1	chrX	75410444	75416588	492.969	723.1	404.575	-0.551589	0.181318	-3.04211	0.00234926	0.0212603
ENSMUSG00000058806.14	Col13a1	chr10	61838236	61979108	156.048	229.513	1370	-0.55188	0.188162	-2.93301	0.00335696	0.0277594
ENSMUSG00000073678.4	Pgap1	chr1	54472994	54557684	1162.52	1700.14	3031.57	-0.552352	0.125384	-4.40527	1.05654e-05	0.000260362
ENSMUSG00000041633.14	Kctd12b	chrX	153685154	153696391	91.3788	134.182	467.55	-0.552783	0.197741	-2.79549	0.00518217	0.038415
ENSMUSG00000001300.16	Efnb2	chr8	8617434	8661242	205.255	298.833	2398.68	-0.553938	0.13767	-4.02367	5.72993e-05	0.00109083
ENSMUSG00000020490.16	Btnl10	chr11	58917908	58927158	2084.45	3063.26	868.002	-0.555121	0.151436	-3.66571	0.000246654	0.00366469
ENSMUSG00000031647.10	Mfap3l	chr8	60632827	60676729	172.344	252.455	735.569	-0.555463	0.198228	-2.80215	0.00507633	0.0378084
ENSMUSG00000040594.19	Ranbp17	chr11	33211795	33513746	164.04	243.933	378.37	-0.556219	0.185774	-2.99407	0.00275284	0.0239408
ENSMUSG00000064262.7	Gimap8	chr6	48647234	48660875	277.58	409.866	568.978	-0.556359	0.168291	-3.30593	0.000946629	0.0104186
ENSMUSG00000028132.15	Tmem56	chr3	121201761	121283098	3608.99	5309.56	1695.52	-0.557617	0.10799	-5.16361	2.42229e-07	9.43006e-06
ENSMUSG00000015354.8	Pcolce2	chr9	95637601	95698096	888.655	1306.34	683.709	-0.557917	0.204329	-2.73048	0.00632415	0.0446453
ENSMUSG00000031129.9	Slc9a9	chr9	94669909	95230445	352.758	521.044	387.108	-0.558145	0.145416	-3.83827	0.000123905	0.00208215
ENSMUSG00000054640.14	Slc8a1	chr17	81388691	81649607	442.118	654.586	4184.69	-0.558952	0.109745	-5.09321	3.52043e-07	1.31723e-05
ENSMUSG00000076431.4	Sox4	chr13	28948919	28953713	398.423	588.904	5558.42	-0.559712	0.124214	-4.50603	6.60518e-06	0.000177684
ENSMUSG00000053580.16	Tanc2	chr11	105589986	105929304	940.786	1384.07	3323.55	-0.561157	0.16078	-3.49022	0.00048263	0.00620258
ENSMUSG00000032363.15	Adamts7	chr9	90163069	90208071	222.128	324.822	508.485	-0.562396	0.163359	-3.4427	0.000575928	0.00710639
ENSMUSG00000073600.3	Prob1	chr18	35650351	35655238	186.333	275.695	238.424	-0.565477	0.193631	-2.92038	0.00349602	0.0286089
ENSMUSG00000071226.11	Cecr2	chr6	120666369	120771190	2410.56	3568.67	1454.59	-0.566027	0.124501	-4.54637	5.45791e-06	0.000151527
ENSMUSG00000020032.14	Nuak1	chr10	84370905	84440597	122.66	184.433	1694.19	-0.5669	0.165747	-3.42027	0.000625599	0.00761087
ENSMUSG00000026121.13	Sema4c	chr1	36548639	36558349	608.786	901.16	1273.77	-0.567242	0.141297	-4.01454	5.95623e-05	0.0011228
ENSMUSG00000038007.14	Acer2	chr4	86874396	86934822	1302.37	1927.25	1429.38	-0.567661	0.192085	-2.95526	0.00312404	0.0262595
ENSMUSG00000034265.8	Zdhhc14	chr17	5492557	5753811	502.72	747.498	434.658	-0.569193	0.167446	-3.39927	0.000675659	0.00806137
ENSMUSG00000016200.14	Syt14	chr1	192891233	193035775	2083.65	3096.99	1647.31	-0.571644	0.145341	-3.93313	8.38461e-05	0.00150821
ENSMUSG00000054720.12	Lrrc8c	chr5	105519388	105613018	998.527	1485.18	1038.24	-0.571846	0.154187	-3.70879	0.000208251	0.00317304
ENSMUSG00000025993.10	Slc40a1	chr1	45908068	45926523	7736.1	11505.1	3865.11	-0.572367	0.110482	-5.18061	2.2116e-07	8.68791e-06
ENSMUSG00000035067.9	Xkr6	chr14	63606503	63820809	119.065	176.286	413.962	-0.573979	0.206026	-2.78595	0.00533703	0.0393107
ENSMUSG00000038188.17	Scarf1	chr11	75513540	75526582	370.079	550.478	404.09	-0.574365	0.162932	-3.52518	0.00042319	0.00560929
ENSMUSG00000044712.15	Slc38a6	chr12	73286779	73354049	252.763	375.925	352.121	-0.574592	0.163803	-3.50782	0.000451802	0.00588324
ENSMUSG00000028563.16	Tm2d1	chr4	98355370	98383306	109.975	164.869	276.03	-0.576772	0.211351	-2.72897	0.00635316	0.0447891
ENSMUSG00000062373.8	Tmem65	chr15	58782269	58823638	503.106	753.316	1517.8	-0.577883	0.101343	-5.70228	1.18218e-08	6.15019e-07
ENSMUSG00000031925.17	Maml2	chr9	13297957	13709388	253.329	379.336	800.039	-0.578168	0.161441	-3.58129	0.000341898	0.00472332
ENSMUSG00000020773.11	Trim47	chr11	116105752	116127210	260.05	389.718	385.806	-0.58017	0.148492	-3.90707	9.34238e-05	0.00165827
ENSMUSG00000062312.5	Erbb2	chr11	98412470	98437716	299.562	447.991	809.863	-0.580556	0.17737	-3.27313	0.00106364	0.0114025
ENSMUSG00000057722.17	Lepr	chr4	101717404	101815352	416.149	620.949	780.929	-0.580739	0.185087	-3.13765	0.00170309	0.0165383
ENSMUSG00000023913.17	Pla2g7	chr17	43568098	43612201	1508.94	2258.7	1238.41	-0.58148	0.213083	-2.72889	0.00635486	0.0447891
ENSMUSG00000019997.11	Ctgf	chr10	24595442	24598683	319.349	479.408	1181.89	-0.582534	0.183335	-3.17743	0.00148585	0.0149099
ENSMUSG00000055485.6	Soga1	chr2	157015799	157079254	865.519	1301.31	2413.17	-0.586616	0.187768	-3.12415	0.00178317	0.017105
ENSMUSG00000026576.12	Atp1b1	chr1	164437109	164458355	1111.67	1671.32	4836.59	-0.587692	0.0890464	-6.59985	4.11585e-11	3.21185e-09
ENSMUSG00000063019.5	Manbal	chr2	157367594	157396763	185.962	281.777	389.869	-0.588336	0.180249	-3.26401	0.00109846	0.0117195
ENSMUSG00000040488.17	Ltbp4	chr7	27305136	27337692	1135.66	1706.83	2578.09	-0.588391	0.163033	-3.60903	0.000307341	0.00434689
ENSMUSG00000039585.15	Myo9a	chr9	59750896	59928866	1841.65	2777.42	5844.27	-0.589934	0.0836496	-7.05244	1.7581e-12	1.65529e-10
ENSMUSG00000048264.16	Dip2c	chr13	9276528	9668928	667.12	1001.89	3216.35	-0.590829	0.0917312	-6.44087	1.18789e-10	8.61043e-09
ENSMUSG00000039178.9	Tbc1d19	chr5	53809606	53903965	189.133	284.75	775.771	-0.592138	0.132002	-4.48582	7.26343e-06	0.00019108
ENSMUSG00000053062.16	Jam2	chr16	84774123	84825928	342.572	517.998	661.856	-0.595272	0.166923	-3.56616	0.000362255	0.0049532
ENSMUSG00000006931.15	P3h4	chr11	100408456	100414836	103.672	156.84	479.716	-0.595998	0.197488	-3.0179	0.00254535	0.02262
ENSMUSG00000040584.8	Abcb1a	chr5	8660077	8748575	301.631	454.776	519.641	-0.59608	0.174929	-3.40754	0.000655503	0.00786061
ENSMUSG00000031661.12	Nkd1	chr8	88521354	88594884	149.689	227.198	1414.88	-0.596592	0.168188	-3.54717	0.000389389	0.00525372
ENSMUSG00000020389.19	Cdkl3	chr11	52004221	52089784	45.3408	68.2349	410.969	-0.597026	0.219757	-2.71675	0.00659265	0.046024
ENSMUSG00000062127.11	Cttnbp2nl	chr3	105001915	105053146	327.076	494.33	2268.74	-0.598925	0.121138	-4.94415	7.64762e-07	2.61833e-05
ENSMUSG00000028456.18	Unc13b	chr4	43058953	43264871	520.061	785.396	2875.76	-0.600044	0.0980771	-6.11808	9.47072e-10	5.92313e-08
ENSMUSG00000070427.4	Il18bp	chr7	102014885	102018690	485.703	736.004	445.334	-0.601668	0.164507	-3.6574	0.000254782	0.0037469
ENSMUSG00000063011.6	Msln	chr17	25748614	25754327	232.182	352.085	3018.3	-0.605318	0.213852	-2.83054	0.0046469	0.0354665
ENSMUSG00000024131.7	Slc3a1	chr17	85028347	85064243	1687.2	2569.33	989.621	-0.608	0.198982	-3.05556	0.00224643	0.0205043
ENSMUSG00000050069.3	Grem2	chr1	174833785	174921819	469.56	713.516	626.76	-0.60853	0.148495	-4.09799	4.16753e-05	0.000839514
ENSMUSG00000040957.15	Cables1	chr18	11839220	11945630	100.928	152.761	293.817	-0.609967	0.191171	-3.19068	0.00141938	0.0144135
ENSMUSG00000026639.18	Lamb3	chr1	193207699	193343878	168.339	258.537	1620.05	-0.618453	0.146703	-4.21568	2.49023e-05	0.000535538
ENSMUSG00000039115.13	Itga9	chr9	118606690	118901003	2183.46	3353.05	3463.62	-0.619649	0.104318	-5.94001	2.85007e-09	1.66806e-07
ENSMUSG00000029084.5	Cd38	chr5	43868553	43912375	639.428	981.121	603.482	-0.619968	0.160878	-3.85364	0.000116374	0.00198823
ENSMUSG00000041482.16	Piezo2	chr18	63010213	63387183	227.832	352.234	2119.55	-0.623262	0.138185	-4.51034	6.47225e-06	0.00017547
ENSMUSG00000031150.13	Ccdc120	chrX	7731714	7750905	174.499	269.264	615.483	-0.626574	0.199389	-3.14247	0.00167531	0.0163326
ENSMUSG00000041797.7	Abca9	chr11	110100749	110168196	433.51	668.906	667.355	-0.627932	0.138776	-4.52478	6.04594e-06	0.000165466
ENSMUSG00000038349.10	Plcl1	chr1	55405921	55754285	152.048	231.857	619.688	-0.630192	0.154232	-4.08601	4.3886e-05	0.000872883
ENSMUSG00000005413.8	Hmox1	chr8	75093621	75100589	3327.2	5154.23	1866.63	-0.630952	0.104167	-6.05711	1.38592e-09	8.48396e-08
ENSMUSG00000023963.10	Cyp39a1	chr17	43667425	43751431	2811	4352.89	1396.48	-0.632123	0.141507	-4.46708	7.92937e-06	0.00020595
ENSMUSG00000028909.17	Ptpru	chr4	131768457	131838288	312.576	487.142	867.361	-0.640585	0.159989	-4.00393	6.22978e-05	0.00116675
ENSMUSG00000018750.14	Zbtb4	chr11	69765912	69784023	585.518	912.472	1461.3	-0.64111	0.126659	-5.06171	4.1551e-07	1.5283e-05
ENSMUSG00000018774.13	Cd68	chr11	69664213	69666153	322.127	504.885	317.85	-0.641167	0.146708	-4.37036	1.24042e-05	0.000299707
ENSMUSG00000028108.15	Ecm1	chr3	95734147	95739569	928.219	1447	546.957	-0.643573	0.185151	-3.47593	0.000509079	0.00647524
ENSMUSG00000033788.15	Dysf	chr6	84008590	84211060	719.483	1124.71	828.047	-0.644281	0.17094	-3.76904	0.000163874	0.00260694
ENSMUSG00000030616.15	Sytl2	chr7	90302252	90410719	174.384	272.82	430.243	-0.645272	0.151632	-4.25551	2.08573e-05	0.000458542
ENSMUSG00000020263.14	Appl2	chr10	83600033	83648738	1420.84	2218.93	2196.83	-0.646343	0.100262	-6.44653	1.14437e-10	8.36503e-09
ENSMUSG00000032076.19	Cadm1	chr9	47530173	47857637	422.127	659.009	4939.96	-0.646665	0.125764	-5.14191	2.71956e-07	1.05165e-05
ENSMUSG00000020654.15	Adcy3	chr12	4133103	4213525	148.405	233.186	791.03	-0.648105	0.15304	-4.23487	2.28686e-05	0.000497083
ENSMUSG00000021594.11	Srd5a1	chr13	69573449	69611442	126.034	197.626	206.221	-0.648503	0.202084	-3.20908	0.0013316	0.013642
ENSMUSG00000028364.15	Tnc	chr4	63959785	64047015	1234.95	1933.78	7078.46	-0.648905	0.121758	-5.32946	9.85061e-08	4.2663e-06
ENSMUSG00000028150.14	Rorc	chr3	94372794	94398276	587.416	922.168	486.528	-0.650083	0.240762	-2.70011	0.00693175	0.0478429
ENSMUSG00000026321.7	Tnfrsf11a	chr1	105780718	105847981	166.848	261.776	169.739	-0.650086	0.231993	-2.80218	0.00507591	0.0378084
ENSMUSG00000063972.13	Nr6a1	chr2	38723370	38927688	330.953	518.461	317.818	-0.650722	0.160313	-4.05906	4.92697e-05	0.000956892
ENSMUSG00000048696.11	Mex3d	chr10	80380355	80387659	124.172	194.848	989.951	-0.655466	0.205287	-3.19292	0.00140841	0.0143192
ENSMUSG00000020607.7	Fam84a	chr12	14146830	14152054	134.225	211.751	1148.04	-0.656305	0.164563	-3.98817	6.65851e-05	0.00123832
ENSMUSG00000026890.19	Lhx6	chr2	36081953	36105408	185.754	293.713	508.725	-0.65645	0.219178	-2.99506	0.00274395	0.0239138
ENSMUSG00000043556.10	Fbxl7	chr15	26540459	26895580	140.003	219.748	349.829	-0.65759	0.176449	-3.7268	0.000193926	0.00298824
ENSMUSG00000026797.16	Stxbp1	chr2	32787602	32847245	217.811	344.912	2279.35	-0.65934	0.177978	-3.70461	0.000211717	0.0032061
ENSMUSG00000022197.16	Pdzd2	chr15	12359711	12739924	298.053	472.444	3098.66	-0.660119	0.183637	-3.5947	0.000324771	0.00454103
ENSMUSG00000054662.8	Ano9	chr7	141101212	141117806	378.44	598.681	212.654	-0.663296	0.233054	-2.84611	0.00442575	0.0342015
ENSMUSG00000031558.15	Slit2	chr5	47983138	48307733	177.977	284.219	5447.92	-0.672296	0.225516	-2.98115	0.00287172	0.0246896
ENSMUSG00000035954.10	Dock4	chr12	40445952	40846874	519.58	826.02	3549.44	-0.673238	0.135581	-4.96557	6.84987e-07	2.37334e-05
ENSMUSG00000032584.12	Mst1r	chr9	107906873	107920383	199.064	319.773	188.443	-0.673638	0.239931	-2.80763	0.0049908	0.0373041
ENSMUSG00000031342.17	Gpm6b	chrX	166238911	166388988	153.595	249.354	4950.47	-0.676625	0.127487	-5.30741	1.11196e-07	4.72149e-06
ENSMUSG00000009292.18	Trpm2	chr10	77907722	77970563	1122.52	1794.87	710.45	-0.678289	0.137999	-4.91518	8.8699e-07	2.96073e-05
ENSMUSG00000037731.5	Themis2	chr4	132781843	132796387	480.218	769.361	243.227	-0.678594	0.220942	-3.07137	0.00213079	0.0196979
ENSMUSG00000039478.15	Micu3	chr8	40307458	40386308	113.44	178.81	563.075	-0.678764	0.16343	-4.15325	3.27786e-05	0.00068252
ENSMUSG00000055435.6	Maf	chr8	115682942	115707794	986.188	1578.34	1477.4	-0.680959	0.102552	-6.64015	3.13361e-11	2.49021e-09
ENSMUSG00000019906.15	Lin7a	chr10	107271686	107421474	61.0193	98.3575	229.279	-0.685658	0.204546	-3.3521	0.000802022	0.00920074
ENSMUSG00000087006.3	Gm13889	chr2	93955810	93957201	74.2538	120.467	282.499	-0.686787	0.232356	-2.95575	0.00311909	0.0262434
ENSMUSG00000094786.1	Gm14403	chr2	177498215	177509763	73.2238	120.271	225.612	-0.69024	0.228042	-3.02681	0.00247152	0.0221112
ENSMUSG00000026207.16	Speg	chr1	75375297	75432320	165.817	266.436	676.362	-0.69046	0.19409	-3.55742	0.000374511	0.00508467
ENSMUSG00000023886.10	Smoc2	chr17	14279506	14404790	1198.51	1935.29	815.598	-0.691535	0.200043	-3.45693	0.000546367	0.00682496
ENSMUSG00000067586.4	S1pr3	chr13	51408639	51422797	132.823	213.189	1228.8	-0.691891	0.183637	-3.76772	0.000164745	0.0026136
ENSMUSG00000027200.17	Sema6d	chr2	124089969	124667770	1598.23	2582.58	2757.74	-0.692708	0.105255	-6.58123	4.66561e-11	3.60835e-09
ENSMUSG00000014361.5	Mertk	chr2	128698956	128802894	1347.49	2185.61	1530.21	-0.697589	0.129962	-5.36764	7.97727e-08	3.58026e-06
ENSMUSG00000054517.9	Trim65	chr11	116121846	116131128	197.451	321.316	227.94	-0.699625	0.194881	-3.59	0.000330673	0.0046161
ENSMUSG00000006782.16	Cnp	chr11	100574904	100591729	450.615	735.551	667.653	-0.700949	0.131497	-5.33055	9.79178e-08	4.25145e-06
ENSMUSG00000034656.17	Cacna1a	chr8	84388440	84640246	55.8015	92.4478	709.212	-0.702438	0.211654	-3.31881	0.000904031	0.0100583
ENSMUSG00000027962.14	Vcam1	chr3	116109949	116129688	5085.25	8287.36	4181.5	-0.70397	0.0903125	-7.79482	6.44985e-15	8.21598e-13
ENSMUSG00000061544.13	Zfp229	chr17	21730795	21769342	169.432	281.158	561.397	-0.710007	0.173505	-4.09214	4.27405e-05	0.000855995
ENSMUSG00000002006.12	Pdzd4	chrX	73793359	73824969	30.187	50.5919	3325.23	-0.710159	0.263904	-2.69098	0.00712427	0.0489183
ENSMUSG00000020108.4	Ddit4	chr10	59949669	59951834	219.314	357.724	667.392	-0.711653	0.236166	-3.01336	0.00258374	0.0228422
ENSMUSG00000052504.7	Epha3	chr16	63543534	63864175	107.129	174.897	2482.89	-0.712494	0.213953	-3.33014	0.000868012	0.00975824
ENSMUSG00000034586.14	Hid1	chr11	115347707	115367756	54.2823	87.6321	627.432	-0.713617	0.209027	-3.414	0.00064017	0.00770942
ENSMUSG00000018604.18	Tbx3	chr5	119670669	119684724	278.038	453.835	967.79	-0.714173	0.229122	-3.11699	0.00182705	0.017439
ENSMUSG00000001270.9	Ckb	chr12	111669361	111672338	406.984	672.912	4897.39	-0.715078	0.144382	-4.95269	7.31942e-07	2.52091e-05
ENSMUSG00000028713.17	Cyp4b1	chr4	115624725	115647723	169.541	276.926	520.875	-0.716187	0.254781	-2.81099	0.00493891	0.0370557
ENSMUSG00000053164.6	Gpr21	chr2	37516332	37520603	65.4558	109.328	485	-0.718015	0.213312	-3.36603	0.000762578	0.00885449
ENSMUSG00000024013.14	Fgd2	chr17	29360914	29379660	341.375	562.154	350.588	-0.71929	0.152458	-4.71797	2.38213e-06	7.17704e-05
ENSMUSG00000036362.2	P2ry13	chr3	59207892	59210882	181.813	300.62	130.522	-0.719538	0.213367	-3.3723	0.000745439	0.00871978
ENSMUSG00000032374.14	Plod2	chr9	92542223	92608428	276.573	455.783	1203.12	-0.721094	0.231519	-3.11462	0.0018418	0.0175412
ENSMUSG00000069662.5	Marcks	chr10	37133375	37138920	1637.72	2700.42	5809.8	-0.721443	0.0707625	-10.1953	2.0816e-24	8.5861e-22
ENSMUSG00000028576.12	Ift74	chr4	94614491	94693229	99.1984	164.679	512.045	-0.722351	0.213937	-3.37647	0.000734221	0.00860599
ENSMUSG00000092060.4	Bend4	chr5	67392147	67428310	146.861	240.931	739.19	-0.727039	0.163746	-4.44005	8.99386e-06	0.000228125
ENSMUSG00000022231.10	Sema5a	chr15	32244810	32696341	245.26	407.095	1753.45	-0.728556	0.177125	-4.11324	3.90141e-05	0.00079143
ENSMUSG00000018381.15	Abi3	chr11	95830074	95842476	253.854	419.119	295.286	-0.729467	0.188248	-3.87502	0.000106614	0.0018473
ENSMUSG00000024534.15	Sncaip	chr18	52767709	52915935	47.0114	79.3948	838.237	-0.73135	0.246796	-2.96338	0.00304285	0.0258151
ENSMUSG00000027358.6	Bmp2	chr2	133552159	133562885	235.021	388.732	173.342	-0.731594	0.229955	-3.18146	0.00146533	0.0147247
ENSMUSG00000039497.8	Dse	chr10	34151393	34207715	754.26	1256.5	1278.09	-0.731896	0.0828633	-8.83256	1.02304e-18	1.9476e-16
ENSMUSG00000031907.9	Zfp90	chr8	106415327	106426598	265.39	442.203	1087.58	-0.734739	0.160067	-4.59019	4.42844e-06	0.000126181
ENSMUSG00000056895.4	Hist3h2ba	chr11	58948920	58949533	359.593	598.75	940.222	-0.735812	0.236776	-3.10763	0.00188592	0.017873
ENSMUSG00000002732.14	Fkbp7	chr2	76663044	76673116	57.2931	98.5822	211.173	-0.736229	0.274604	-2.68106	0.00733902	0.0498516
ENSMUSG00000007655.16	Cav1	chr6	17306335	17341452	327.96	546.429	9279.87	-0.736966	0.273363	-2.69592	0.00701948	0.0482945
ENSMUSG00000039997.16	Ifi203	chr1	173920407	173942672	525.526	876.403	322.98	-0.737803	0.265458	-2.77936	0.00544659	0.0398888
ENSMUSG00000035847.15	Ids	chrX	70343069	70365084	161.393	274.85	1449.26	-0.739205	0.169334	-4.36536	1.26912e-05	0.000305108
ENSMUSG00000024677.13	Ms4a6b	chr19	11516512	11531256	123.809	209.884	140.414	-0.740128	0.275283	-2.6886	0.00717517	0.0491509
ENSMUSG00000036225.14	Kctd1	chr18	14968685	15151446	72.4558	120.978	382.99	-0.741769	0.235114	-3.15493	0.00160535	0.0158794
ENSMUSG00000021720.11	Rnf180	chr13	105130001	105294815	44.7234	73.4263	547.31	-0.742106	0.251827	-2.94688	0.00320993	0.0268642
ENSMUSG00000029675.12	Eln	chr5	134702593	134747323	655.944	1100.58	27801.7	-0.746222	0.177038	-4.21503	2.49746e-05	0.000536134
ENSMUSG00000103585.1	Pcdhgb4	chr18	37720369	37841870	64.5178	107.046	380.18	-0.746268	0.247554	-3.01457	0.00257348	0.0227812
ENSMUSG00000032841.15	Prr5l	chr2	101714285	101883027	272.89	460.158	440.714	-0.749275	0.173428	-4.32038	1.55764e-05	0.000362209
ENSMUSG00000029468.17	P2rx7	chr5	122643911	122691432	137.651	233.182	260.685	-0.749525	0.247217	-3.03185	0.00243061	0.0218062
ENSMUSG00000063320.11	1190007I07Rik	chr10	82619851	82623228	135.184	228.26	122.046	-0.752646	0.20056	-3.75273	0.000174919	0.00274732
ENSMUSG00000026435.15	Slc45a3	chr1	131962967	131982969	239.822	403.892	218.385	-0.754203	0.193813	-3.8914	9.96694e-05	0.00174765
ENSMUSG00000069170.14	Adgrv1	chr13	81095068	81633154	41.8172	71.8886	1033.15	-0.754904	0.222481	-3.39312	0.000691011	0.00820499
ENSMUSG00000050640.16	Tmem150c	chr5	100077872	100159808	88.0215	146.561	700.419	-0.762169	0.170245	-4.4769	7.57365e-06	0.000198196
ENSMUSG00000029299.14	Abcg3	chr5	104935057	104982718	480.312	817.713	313.574	-0.76257	0.154968	-4.92082	8.61809e-07	2.88781e-05
ENSMUSG00000030306.14	Tmtc1	chr6	148232430	148444389	83.2603	142.319	1254.59	-0.765101	0.177957	-4.29935	1.71297e-05	0.000392016
ENSMUSG00000056306.5	Sertm1	chr3	54897068	54915887	159.78	270.049	275.107	-0.767018	0.200676	-3.82216	0.000132286	0.00218805
ENSMUSG00000037922.13	Bank1	chr3	136053363	136326066	247.1	420.558	133.772	-0.768256	0.279652	-2.74718	0.00601096	0.0429418
ENSMUSG00000031214.13	Ophn1	chrX	98554277	98891025	345.825	588.217	1760.76	-0.768446	0.0915815	-8.39084	4.82674e-17	7.39986e-15
ENSMUSG00000038143.16	Stox2	chr8	47180048	47446362	204.735	353.791	2997.56	-0.774447	0.170971	-4.52971	5.9065e-06	0.000161905
ENSMUSG00000021223.13	Papln	chr12	83763634	83792382	330.278	564.426	276.331	-0.775913	0.252902	-3.06804	0.00215467	0.0198445
ENSMUSG00000037280.12	Galnt6	chr15	100691813	100729376	139.632	239.288	113.548	-0.776869	0.263987	-2.94283	0.00325222	0.0271264
ENSMUSG00000030268.17	Bcat1	chr6	144993835	145076184	53.8486	94.0178	1092.21	-0.777686	0.282202	-2.75578	0.00585525	0.04202
ENSMUSG00000034164.17	Emid1	chr11	5106265	5152257	87.6344	148.174	372.055	-0.778305	0.233273	-3.33646	0.00084854	0.00962049
ENSMUSG00000092486.1	2610524H06Rik	chr5	114821935	114823468	51.7475	91.6101	224.101	-0.781095	0.234489	-3.33105	0.000865192	0.00974292
ENSMUSG00000024743.15	Syt7	chr19	10389090	10453181	35.9597	62.3319	1063.14	-0.782166	0.25543	-3.06215	0.00219751	0.0201423
ENSMUSG00000031709.15	Tbc1d9	chr8	83165352	83272934	179.971	315.077	2386.27	-0.786477	0.123724	-6.35673	2.06093e-10	1.42814e-08
ENSMUSG00000045930.3	Clec14a	chr12	58264720	58269290	664.929	1145.95	2408.25	-0.788196	0.1315	-5.9939	2.04872e-09	1.21548e-07
ENSMUSG00000027329.9	Spef1	chr2	131170261	131187282	146.38	257.667	620.881	-0.789986	0.14773	-5.3475	8.91786e-08	3.93112e-06
ENSMUSG00000040270.16	Bach2	chr4	32238804	32586108	969.608	1678.4	1161.88	-0.792331	0.176038	-4.50091	6.76631e-06	0.000180616
ENSMUSG00000032452.12	Clstn2	chr9	97444395	98033181	33.9276	59.8462	1215.39	-0.795976	0.258119	-3.08375	0.0020441	0.0191106
ENSMUSG00000043300.2	B3galnt1	chr3	69574158	69598960	57.4737	100.311	768.319	-0.796547	0.23139	-3.44245	0.000576471	0.00710803
ENSMUSG00000027670.4	Ocstamp	chr2	165393760	165400405	400.636	696.72	184.363	-0.797958	0.274262	-2.90947	0.00362044	0.0293911
ENSMUSG00000050919.9	Zfp366	chr13	99184823	99250656	172.372	300.009	305.467	-0.798809	0.213153	-3.74758	0.000178546	0.00278912
ENSMUSG00000067924.4	Rtl8b	chrX	53669177	53670408	57.6457	102.21	543.883	-0.799215	0.262862	-3.04044	0.00236232	0.0213372
ENSMUSG00000062661.6	Ncs1	chr2	31245823	31295989	87.9557	153.806	2147.48	-0.799717	0.183201	-4.36524	1.26982e-05	0.000305108
ENSMUSG00000044390.4	Tigd3	chr19	5891139	5894107	91.246	160.629	178.389	-0.800737	0.276434	-2.89666	0.00377158	0.0304468
ENSMUSG00000047604.3	Frat2	chr19	41845972	41848132	99.1118	174.118	156.912	-0.805891	0.208172	-3.87127	0.000108271	0.00186821
ENSMUSG00000037972.7	Snn	chr16	11060945	11074985	353.042	624.901	4010.89	-0.810278	0.108729	-7.45227	9.17482e-14	1.03885e-11
ENSMUSG00000040118.15	Cacna2d1	chr5	15934691	16374511	103.16	181.473	2512.63	-0.810683	0.147364	-5.50123	3.77152e-08	1.77067e-06
ENSMUSG00000038836.15	Agbl3	chr6	34780432	34859459	73.1611	127.782	260.787	-0.813029	0.180865	-4.49522	6.9499e-06	0.000184663
ENSMUSG00000025104.13	Hdgfl3	chr7	81881251	81934473	64.7892	114.623	3746.23	-0.815126	0.299029	-2.72591	0.00641238	0.0450662
ENSMUSG00000052957.8	Gas1	chr13	60174405	60177365	94.5908	164.105	294.026	-0.816924	0.213359	-3.82887	0.000128733	0.00214852
ENSMUSG00000020431.5	Adcy1	chr11	7063489	7178506	213.234	372.982	5105.32	-0.818195	0.192938	-4.24072	2.22804e-05	0.000485516
ENSMUSG00000027716.13	Trpc3	chr3	36620482	36690167	31.7668	55.2068	305.915	-0.820782	0.306005	-2.68225	0.0073128	0.0497396
ENSMUSG00000024597.10	Slc12a2	chr18	57878678	57946821	255.365	451.767	3669.53	-0.822685	0.103183	-7.97303	1.54829e-15	2.06327e-13
ENSMUSG00000000531.5	Grasp	chr15	101224188	101232756	58.7418	104.975	258.557	-0.823696	0.204171	-4.03434	5.47554e-05	0.00105164
[truncated: 554 more rows]
