# Supplementary material for: The histone chaperone function of Daxx is dispensable for embryonic development
Source: Cell Death Dis. 2023 Aug 26;14(8):565. doi: 10.1038/s41419-023-06089-0 (PMC10460429; doi:10.1038/s41419-023-06089-0)
Supplement: Supplementary file 6 — Table S4 [file 41419_2023_6089_MOESM6_ESM.xlsx]

## Sheet: Y130A Brain
	WT-1	WT-2	WT-3	WT-4	WT_Average		Y130A-1	Y130A-2	Y130A-3	Y130A-4	Y130A_Average
T cells	0	1.11046	0.423128	0	0.383398		0.463961	0	0	0	0.11599
CD8 T cells	0.436602	1.26546	0	0	0.425514		0.463961	0	0.424317	0	0.222069
NK cells	0	0	0.423128	0	0.105782		0	0	0	0	0
B derived	1.57528	1.51789	1.83535	1.99438	1.73072		1.74447	1.17929	1.99369	1.22456	1.5355
Memory B cells	0	0	0	0	0		0	0	0	0	0
Monocytes / macrophages	3.41975	3.69358	3.89044	3.86581	3.7174		3.8128	3.92287	3.99605	3.65951	3.84781
Monocytes	4.82168	4.8774	5.06238	4.98253	4.936		4.76976	4.9259	4.8215	4.9049	4.85551
Granulocytes	0	0	0	0	0		0	0	0	0	0
Mast cells	0	0	0	0.455563	0.113891		0	0	0	0	0
Eosinophils	4.7812	4.90417	4.82233	4.83346	4.83529		5.01304	5.09121	4.86727	4.77686	4.93709
Neutrophils	1.31834	1.11046	1.54482	1.00473	1.24459		0.779655	1.47662	0.949972	1.94686	1.28828
Basophils	6.3802	5.2932	6.45888	5.81964	5.98798		6.23997	5.23603	5.49987	5.29742	5.56832
Vessels	6.62358	6.74991	6.67807	6.68201	6.68339		6.74029	6.88015	6.77084	6.68071	6.768
Lymphatics	6.27546	6.48134	6.40334	6.4304	6.39763		6.28605	6.55737	6.46694	6.43546	6.43645
Endothelial cells	2.15079	2.15042	2.29661	2.55447	2.28808		2.51287	1.65155	2.50822	2.28712	2.23994
Fibroblasts	5.12305	5.32825	5.2929	5.22577	5.24249		5.22636	5.23977	5.33768	5.25863	5.26561

## Sheet: S226A Brain
	WT-1	WT-2	WT-3	WT-4	WT_Average		S226A-1	S226A-2	S226A-3	S226A-4	S226A_Average
T cells	0	0	0.737215	0	0.184304		0.728805	0	0	0	0.182201
CD8 T cells	0.833288	0	0	0.767048	0.400084		0	0	0	0.820258	0.205065
NK cells	0	0	0	0	0		0	0	0	0	0
B derived	0.833288	1.58333	2.64485	0.767048	1.45713		2.14103	1.76078	2.17623	1.26474	1.8357
Memory B cells	0	0	0	0	0		0	0	0	0	0
Monocytes / macrophages	2.95555	3.85976	4.40266	4.20086	3.85471		3.59446	3.17307	3.47358	3.32117	3.39057
Monocytes	4.92429	5.04055	4.88138	4.84198	4.92205		4.76081	4.99666	4.90619	4.93841	4.90052
Granulocytes	0	0	0	0	0		0	0	0	0	0
Mast cells	0	0	0	0	0		0	0	0	0	0
Eosinophils	5.18133	4.86783	4.9835	5.0976	5.03256		5.18768	5.14751	5.07433	5.12862	5.13453
Neutrophils	0.833288	0.828719	0	0	0.415502		1.14588	1.52882	2.01635	1.26474	1.48895
Basophils	5.30497	4.92566	5.36906	5.25991	5.2149		5.25149	5.29682	5.36857	6.282	5.54972
Vessels	6.73193	6.73003	6.83962	6.79282	6.7736		6.74456	6.87524	6.75895	6.61112	6.74747
Lymphatics	6.45041	6.48087	6.52718	6.45204	6.47762		6.31304	6.36409	6.3356	6.48099	6.37343
Endothelial cells	1.82511	1.27558	1.37876	1.34559	1.45626		2.44479	2.23831	1.82595	2.43084	2.23497
Fibroblasts	5.36447	5.29515	5.09472	5.13344	5.22194		5.17273	5.16404	5.32673	5.27529	5.2347

## Sheet: Y130A Lung
	WT-1	WT-2	WT-3	WT_Average		Y130A-1	Y130A-2	Y130A-3	Y130A-4	Y130A_Average
T cells	2.86218	2.67563	0	1.84594		2.25495	3.07124	2.17869	0	1.87622
CD8 T cells	2.61681	3.11403	1.75142	2.49409		1.61271	3.77296	2.00286	0	1.84713
NK cells	0	0	0	0		0	0	0	0	0
B derived	2.2246	2.04908	1.51997	1.93122		2.08302	2.14498	1.90181	1.87589	2.00143
Memory B cells	0.819429	0	1.75142	0.856951		0	1.63193	2.00286	0	0.908698
Monocytes / macrophages	5.20673	5.22243	5.15705	5.1954		5.31234	5.44105	5.54233	5.20778	5.37588
Monocytes	4.25995	4.16364	4.33092	4.2515		4.26671	4.22231	4.65385	4.19914	4.3355
Granulocytes	0	0	0	0		0	0	0	0	0
Mast cells	0.491399	0	1.02462	0.505341		0	0	0	0	0
Eosinophils	3.42837	3.02857	2.90499	3.12064		2.99962	2.93525	2.4582	3.79599	3.04726
Neutrophils	2.07702	2.63239	2.46098	2.39013		0.695195	0.863416	2.09464	0.52522	1.04462
Basophils	6.12112	5.92936	6.04197	6.03082		5.75028	5.77415	5.62785	5.94631	5.77465
Vessels	7.92262	8.10751	7.98807	8.00606		7.89953	8.04556	8.08122	7.97451	8.0002
Lymphatics	4.34875	4.18591	4.16082	4.23183		4.32769	3.82751	4.15643	4.23694	4.13714
Endothelial cells	4.77285	4.61245	4.38275	4.58935		4.76242	4.51391	4.57119	4.56742	4.60373
Fibroblasts	6.89241	6.72879	6.70984	6.77702		6.89633	6.71981	6.66918	6.74762	6.75824

## Sheet: S226A Lung
	WT-1	WT-2	WT-3	WT-4	WT_Average		S226A-1	S226A-2	S226A-3	S226A-4	S226A_Average
T cells	3.37796	0	2.45206	0	1.4575		0	0	4.03702	0	1.00925
CD8 T cells	4.36761	1.86294	3.53668	0	2.44181		0	0	4.10811	0	1.02703
NK cells	0	0	0	0	0		0	0	0	0	0
B derived	3.70464	3.29036	2.45206	2.7592	3.05156		0.800677	0	1.33048	1.53861	0.917443
Memory B cells	0	0	0	0.97192	0.24298		1.54354	0	0	1.53861	0.77054
Monocytes / macrophages	5.59825	5.68664	5.53803	5.15627	5.4948		4.65681	4.8722	4.75779	5.18071	4.86688
Monocytes	4.25365	3.96471	4.37995	4.31663	4.22873		4.37615	4.24765	4.54569	4.42984	4.39983
Granulocytes	0	0	0	0	0		2.12373	1.63636	0.871892	1.53861	1.54265
Mast cells	1.34315	0	0	0	0.335788		0	0	0	0	0
Eosinophils	2.88962	3.06385	3.73607	4.15001	3.45989		3.08465	2.69382	3.53789	1.53861	2.71375
Neutrophils	1.65759	1.6257	1.95503	1.45536	1.67342		2.12373	2.36572	2.07407	3.23426	2.44945
Basophils	5.89934	5.94181	5.45732	5.97136	5.81746		5.82796	5.92233	5.62222	5.81446	5.79674
Vessels	8.13353	8.06576	8.2444	8.36234	8.20151		8.21823	8.03533	8.22864	8.24835	8.18264
Lymphatics	4.63986	4.12996	4.10722	3.87961	4.18916		3.92064	4.24179	4.43374	2.93059	3.88169
Endothelial cells	4.25762	4.86291	4.48803	4.53653	4.53627		4.88292	4.68633	4.80488	4.68986	4.766
Fibroblasts	6.68014	6.67154	6.69952	6.65983	6.67776		6.77464	6.88966	6.67903	6.79258	6.78398

## Sheet: Y130A Liver
	WT-1	WT-2	WT-3	WT-4	WT_Average		Y130A-1	Y130A-2	Y130A-3	Y130A-4	Y130A_Average
T cells	1.47646	2.02062	0	0	0.874272		2.13596	1.74061	0	0	0.969144
CD8 T cells	0	0	1.77689	0	0.444224		0	0	0	0	0
NK cells	0	0	0	0	0		0	0	0	0	0
B derived	6.01122	6.35999	5.86272	6.41646	6.1626		5.85377	6.25558	6.2537	6.08777	6.11271
Memory B cells	0	0	0	0	0		0	0	2.42629	0.648981	0.768817
Monocytes / macrophages	5.94932	6.26372	6.29933	6.20273	6.17878		6.40635	6.19801	5.99726	6.01686	6.15462
Monocytes	4.18989	3.83025	4.24507	4.37567	4.16022		4.25809	4.06647	4.74044	4.22837	4.32334
Granulocytes	3.3329	2.95361	3.64616	2.83914	3.19295		3.55558	1.34038	3.90175	2.40238	2.80002
Mast cells	0	0	0	0	0		0	0	0	0	0
Eosinophils	4.00804	4.6605	4.28644	5.11825	4.51831		4.43018	4.25664	4.78451	4.47496	4.48657
Neutrophils	4.72256	4.90356	4.90952	4.65063	4.79657		4.83166	4.80633	4.89076	4.98539	4.87854
Basophils	7.65334	7.15899	7.09203	6.81091	7.17882		7.49606	7.27137	7.05492	7.7293	7.38791
Vessels	6.61095	6.70705	6.32429	6.54298	6.54632		6.66125	6.50366	6.57936	6.66317	6.60186
Lymphatics	2.75615	3.05588	2.83523	2.83389	2.87029		2.40101	2.81822	1.53712	2.01365	2.1925
Endothelial cells	4.55212	4.6875	4.87235	4.70581	4.70445		4.54871	4.72697	4.63701	4.37029	4.57074
Fibroblasts	6.9261	7.13767	7.07332	7.14459	7.07042		7.0934	7.05083	7.11558	7.08503	7.08621

## Sheet: S226A Liver
	WT-1	WT-2	WT-3	WT-4	WT_Average		S226A-1	S226A-2	S226A-3	S226A-4	S226A_Average
T cells	0	1.05858	0	0	0.264645		2.8086	1.57706	0	0	1.09641
CD8 T cells	0	1.5612	0	0	0.390301		0	0	0	0	0
NK cells	0	0	0	0	0		0	0	0	0	0
B derived	6.50116	6.37718	6.62875	6.36411	6.4678		5.62641	5.76763	5.24775	5.33372	5.49388
Memory B cells	0	1.05858	2.46754	0	0.88153		1.58855	0.824281	0	0	0.603208
Monocytes / macrophages	6.53088	6.22172	6.36963	6.18642	6.32716		5.49138	5.42196	4.55985	4.70933	5.04563
Monocytes	3.04896	3.70199	4.5864	4.54053	3.96947		5.36302	5.31457	4.79604	4.84173	5.07884
Granulocytes	3.95407	3.6045	2.77949	3.64943	3.49687		4.56921	4.2132	4.71793	4.05963	4.38999
Mast cells	0	0	0	0	0		0	0	0	0	0
Eosinophils	4.32933	4.14496	4.76702	4.41932	4.41516		5.9477	5.55918	5.75455	5.61305	5.71862
Neutrophils	4.94041	4.85977	4.51813	4.6314	4.73743		5.85163	5.33945	5.76601	6.14091	5.7745
Basophils	6.98355	6.97025	6.98103	6.6249	6.88993		6.9687	6.83154	6.87388	6.29355	6.74192
Vessels	6.79394	6.83204	6.92957	6.74934	6.82622		6.79496	6.60624	6.72397	6.81375	6.73473
Lymphatics	3.70601	2.90943	1.98333	2.31282	2.7279		3.15211	2.64319	1.372	3.00873	2.54401
Endothelial cells	4.37771	4.37794	4.67783	4.86994	4.57585		4.473	4.63362	4.55521	4.54897	4.5527
Fibroblasts	7.05075	7.12353	7.25929	7.11835	7.13798		7.09054	6.9005	6.95135	7.07794	7.00508
