# Supplementary material for: The histone chaperone function of Daxx is dispensable for embryonic development
Source: Cell Death Dis. 2023 Aug 26;14(8):565. doi: 10.1038/s41419-023-06089-0 (PMC10460429; doi:10.1038/s41419-023-06089-0)
Supplement: Supplementary file 7 — Table S5 [file 41419_2023_6089_MOESM7_ESM.xlsx]

## Sheet: Y130A brain
gene_id	mean.brain_Y130A	mean.brain_WT3	baseMean	log2FoldChange	lfcSE	stat	pvalue	padj
chrB1_Mm	1903.91	1479.68	2262.22	0.363629	0.221739	1.6399	0.101027	0.159312
chrB1_Mus1	1416.53	1205.15	1585.15	0.233088	0.200899	1.16022	0.245957	0.304982
chrB1_Mus2	345.289	299.091	430.945	0.206909	0.207679	0.99629	0.319109	0.358451
chrB2_Mm1a	4095.78	3798.59	5296.96	0.108652	0.20593	0.527618	0.597765	0.614624
chrB2_Mm1t	381.961	344.85	495.341	0.147381	0.240449	0.612941	0.539915	0.567603
chrB2_Mm2	902.619	809.045	1248.25	0.1578	0.249844	0.631594	0.527652	0.561915
chrBC1_Mm	19391.7	19657.2	6526.53	-0.0196179	0.26985	-0.0726992	0.942045	0.942045
chrBGLII	167.073	121.434	110.615	0.459858	0.229506	2.00368	0.0451044	NA
chrBGLII_Mus	7.49534	6.69813	5.88043	0.158685	0.849621	0.186772	0.851839	NA
chrCYRA11_Mm	0.412622	1.29753	1.64644	-1.64998	3.64692	-0.452431	0.650958	NA
chrERVB4_1C-LTR_Mm	28.6019	24.0971	25.2081	0.246492	0.383844	0.642166	0.520765	NA
chrERVB5_1-I_MM	1.98079	0.802982	2.04696	1.30071	1.67468	0.776692	0.43734	NA
chrERVB5_1-LTR_MM	16.747	7.96851	9.20941	1.07014	0.760331	1.40747	0.159289	NA
chrETnERV2	51.1997	41.5279	34.7772	0.301302	0.37388	0.80588	0.420312	NA
chrETnERV3	422.898	363.178	451.936	0.219551	0.152953	1.43542	0.151169	0.213721
chrGSAT_MM	247414	336243	103887	-0.442576	0.843116	-0.524929	0.599633	0.614624
chrIAP-d	102.491	71.918	86.0184	0.509838	0.251471	2.02742	0.0426191	NA
chrIAPEY_LTR	307.398	232.709	238.372	0.401225	0.264203	1.51863	0.128857	NA
chrIAPEy-int	188.949	151.252	284.458	0.320633	0.238284	1.34559	0.178434	NA
chrIAPEY2_LTR	183.158	137	182.807	0.418342	0.267443	1.56423	0.117764	NA
chrIAPEY3_LTR	80.5164	57.7429	56.599	0.478773	0.376949	1.27013	0.204039	NA
chrIAPEY3-int	546.886	393.638	522.717	0.473955	0.163205	2.90404	0.00368376	0.0335631
chrIAPEz-int	66093.6	44942.7	67407.1	0.556421	0.138615	4.01414	5.96624e-05	0.00163077
chrIAPLTR1_Mm	1462.83	1136.05	1778.98	0.364582	0.134467	2.71131	0.00670177	0.0482352
chrIAPLTR1a_Mm	833.977	607.629	980.967	0.456588	0.147903	3.08708	0.00202135	0.0276252
chrIAPLTR2_Mm	49.7301	43.6368	52.7959	0.186223	0.29344	0.634618	0.525677	NA
chrIAPLTR2a	24.723	21.5321	25.6451	0.193672	0.365047	0.530539	0.595738	NA
chrIAPLTR2a2_Mm	588.663	449.968	487.545	0.387094	0.163855	2.36242	0.0181562	0.0783907
chrIAPLTR2b	209.885	166.26	220.607	0.335661	0.184294	1.82133	0.0685561	NA
chrIAPLTR3	27.071	21.4304	36.8284	0.335915	0.364909	0.920545	0.357288	NA
chrIAPLTR3-int	30.433	27.949	22.6668	0.122646	0.444455	0.275946	0.782589	NA
chrIAPLTR4	41.8823	44.5166	66.931	-0.0875382	0.282486	-0.309885	0.756649	NA
chrIAPLTR4_I	4.91319	3.11716	5.87969	0.654369	0.990877	0.660393	0.509002	NA
chrL1_Mus3_5end	9.44078	5.85622	14.9537	0.683791	0.707812	0.966063	0.334012	NA
chrL1Lx_I_3end	84.5029	80.1965	75.3137	0.0749718	0.314996	0.238009	0.811874	NA
chrL1Lx_I_5end	5.43966	2.11366	5.02085	1.35756	1.21263	1.11952	0.262917	NA
chrL1Lx_I_orf2	151.886	138.979	107.118	0.127995	0.344704	0.371319	0.7104	NA
chrL1Lx_II_3end	90.7402	71.2194	60.726	0.348665	0.295249	1.18092	0.237636	NA
chrL1Lx_II_5end	14.5063	7.0231	10.151	1.04637	0.645951	1.61989	0.105257	NA
chrL1Lx_II_orf2	458.46	378.668	336.531	0.27567	0.246025	1.1205	0.262502	0.311959
chrL1Lx_III_3end	62.0742	60.0639	59.3357	0.0463566	0.286878	0.16159	0.871629	NA
chrL1Lx_III_5end	0	0	0.267268	0	7.14079	0	1	NA
chrL1Lx_III_orf2	125.235	101.007	88.2717	0.309823	0.289569	1.06994	0.284645	NA
chrL1Lx_IV_3end	25.3562	16.5778	19.2677	0.614531	0.553044	1.11118	0.266491	NA
chrL1Lx_IV_5end	3.92399	1.64535	1.84538	1.25527	1.5171	0.827409	0.408005	NA
chrL1Lx_IV_orf2	73.98	60.25	58.9615	0.29482	0.322504	0.914159	0.360633	NA
chrL1MdA_I_3end	2078.23	1616.22	2663.5	0.362673	0.200363	1.81008	0.0702837	0.125288
chrL1MdA_I_5end	1056.01	788.418	795.439	0.421392	0.166359	2.53303	0.011308	0.0662328
chrL1MdA_I_orf2	244.8	216.429	212.472	0.177553	0.255683	0.694425	0.487416	NA
chrL1MdA_II_3end	465.979	343.127	332.822	0.441298	0.215659	2.04628	0.040729	0.120799
chrL1MdA_II_5end	97.0255	62.8796	61.0209	0.625025	0.269037	2.32319	0.0201687	NA
chrL1MdA_II_orf2	2279.95	1898.23	2069.39	0.264339	0.22504	1.17463	0.240141	0.302947
chrL1MdA_III_3end	799.243	637.375	667.691	0.326399	0.237272	1.37563	0.168937	0.23088
chrL1MdA_III_5end	315.472	212.421	317.36	0.570449	0.277733	2.05395	0.039981	0.120799
chrL1MdA_III_orf2	268.232	212.531	174.871	0.335883	0.267307	1.25654	0.208919	NA
chrL1MdA_IV_3end	474.353	359.546	415.35	0.399536	0.220572	1.81136	0.0700856	0.125288
chrL1MdA_IV_5end	123.059	102.777	84.0145	0.259532	0.288952	0.898182	0.369089	NA
chrL1MdA_IV_orf2	497.548	416.76	291.066	0.255524	0.288216	0.886572	0.37531	0.415884
chrL1MdA_V_3end	277.771	229.879	223.164	0.27288	0.231873	1.17685	0.239254	NA
chrL1MdA_V_5end	82.2206	74.1249	98.631	0.148828	0.27547	0.540269	0.589011	NA
chrL1MdA_V_orf2	50.9654	48.2234	46.6625	0.0808067	0.395526	0.204302	0.838117	NA
chrL1MdA_VI_3end	649.877	485.206	514.613	0.42133	0.218242	1.93057	0.0535368	0.120799
chrL1MdA_VI_5end	38.9897	27.877	27.8516	0.484686	0.409862	1.18256	0.236984	NA
chrL1MdA_VI_orf2	452.478	365.818	331.753	0.306592	0.27034	1.1341	0.256752	0.309613
chrL1MdA_VII_3end	1839.31	1428.83	1264.56	0.364253	0.21141	1.72297	0.0848936	0.142067
chrL1MdA_VII_5end	59.0728	43.055	44.3551	0.454352	0.33682	1.34895	0.177354	NA
chrL1MdA_VII_orf2	592.638	518.534	522.819	0.19262	0.244272	0.788547	0.430377	0.470545
chrL1MdF_I_3end	5282.78	4031.48	3914.87	0.389956	0.200388	1.946	0.0516542	0.120799
chrL1MdF_I_5end	164.017	105.4	101.196	0.637618	0.343023	1.85882	0.0630522	NA
chrL1MdF_I_orf2	753.354	663.778	593.418	0.182544	0.257838	0.70798	0.478958	0.51677
chrL1MdF_II_3end	2694	2076.51	1874.89	0.37553	0.203879	1.84192	0.0654863	0.125059
chrL1MdF_II_5end	16.0084	12.5946	11.5122	0.343416	0.554424	0.619411	0.535646	NA
chrL1MdF_II_orf2	1116.96	926.636	797.921	0.269409	0.250365	1.07607	0.281898	0.324451
chrL1MdF_III_3end	1492.64	1154.58	1236.53	0.370415	0.191153	1.93779	0.0526488	0.120799
chrL1MdF_III_5end	20.4569	15.9877	23.4375	0.35456	0.466302	0.760366	0.447036	NA
chrL1MdF_III_orf2	996.572	834.295	883.441	0.25636	0.222474	1.15231	0.249193	0.304982
chrL1MdF_IV_3end	557.573	415.811	441.287	0.423023	0.221572	1.90919	0.056238	0.120799
chrL1MdF_IV_5end	27.2108	23.5353	19.8745	0.208356	0.438638	0.475007	0.634782	NA
chrL1MdF_IV_orf2	727.064	597.838	511.67	0.28219	0.229177	1.23132	0.218204	0.279574
chrL1MdF_V_3end	1385.44	1057.36	1059.81	0.389766	0.194376	2.00522	0.0449399	0.120799
chrL1MdF_V_5end	1.03303	1.19114	1.41382	-0.219233	1.79688	-0.122008	0.902893	NA
chrL1MdF_V_orf2	87.9638	74.2659	72.3789	0.244173	0.383001	0.637525	0.523783	NA
chrL1MdFanc_I_3end	1915.9	1417.86	1252.83	0.434189	0.187561	2.31492	0.0206172	0.0805051
chrL1MdFanc_I_5end	16.2882	9.55692	16.2695	0.76766	0.591219	1.29843	0.194138	NA
chrL1MdFanc_I_orf2	268.082	231.705	231.319	0.210172	0.247848	0.84799	0.396444	NA
chrL1MdFanc_II_3end	341.471	247.748	255.162	0.462577	0.241716	1.91372	0.0556562	NA
chrL1MdFanc_II_5end	7.23041	6.32823	7.40617	0.189986	1.03887	0.182877	0.854895	NA
chrL1MdFanc_II_orf2	67.7704	50.1265	51.9649	0.43462	0.400492	1.08522	0.277826	NA
chrL1MdGf_I_3end	3455.48	2712.81	2882.03	0.349043	0.177533	1.96607	0.0492902	0.120799
chrL1MdGf_I_5end	2208.79	1644.01	1951.95	0.425969	0.195737	2.17623	0.0295383	0.110097
chrL1MdGf_I_orf2	2829.22	2246.61	2166.35	0.332599	0.192323	1.72938	0.0837417	0.142067
chrL1MdGf_II_3end	358.359	286.82	300.096	0.321048	0.214512	1.49664	0.134486	0.196926
chrL1MdGf_II_5end	346.263	274.055	318.727	0.337054	0.22901	1.47179	0.141078	0.202954
chrL1MdGf_II_orf2	362.12	307.29	242.929	0.236665	0.276924	0.854621	0.392761	NA
chrL1MdMus_I_3end	517.628	379.057	364.941	0.449257	0.242505	1.85257	0.0639437	0.125059
chrL1MdMus_I_5end	51.4164	39.2031	50.7681	0.390326	0.379679	1.02804	0.30393	NA
chrL1MdMus_I_orf2	130.443	108.374	91.5898	0.266772	0.28965	0.921014	0.357043	NA
chrL1MdMus_II_3end	125.008	91.094	82.8701	0.455959	0.299027	1.52481	0.127307	NA
chrL1MdMus_II_5end	3.10835	2.03619	2.11853	0.61215	1.38373	0.442391	0.658207	NA
chrL1MdMus_II_orf2	98.6569	79.9367	122.451	0.302652	0.252148	1.2003	0.230023	NA
chrL1MdN_I_3end	381.007	302.903	350.064	0.3307	0.243599	1.35756	0.174605	0.234714
chrL1MdN_I_5end	49.784	42.3851	60.2797	0.231663	0.413949	0.559642	0.575724	NA
chrL1MdN_I_orf2	125.464	117.4	116.071	0.0957028	0.345275	0.277178	0.781643	NA
chrL1MdTf_I_3end	1010.54	790.476	796.003	0.354137	0.187628	1.88745	0.0591003	0.121156
chrL1MdTf_I_5end	743.884	570.835	573.15	0.381794	0.195383	1.95408	0.0506913	0.120799
chrL1MdTf_I_orf2	160.541	122.908	87.6823	0.384598	0.279695	1.37506	0.169113	NA
chrL1MdTf_II_3end	1519.4	1180.16	1109.46	0.364408	0.182249	1.9995	0.0455538	0.120799
chrL1MdTf_II_5end	285.92	243.948	222.751	0.228872	0.284592	0.804212	0.421274	NA
chrL1MdTf_II_orf2	94.834	74.2491	68.4744	0.352908	0.309816	1.13909	0.254666	NA
chrL1MdTf_III_3end	1290.89	1011.24	1053.57	0.352116	0.208049	1.69247	0.0905562	0.148512
chrL1MdTf_III_5end	1922.03	1504.35	1589.56	0.353424	0.194474	1.81734	0.0691657	0.125288
chrL1MdTf_III_orf2	3949.6	3181.61	2713.8	0.311933	0.222765	1.40028	0.161429	0.22436
chrL1MdV_I_3end	769.554	616.398	654.12	0.319978	0.192896	1.65881	0.0971544	0.156209
chrL1MdV_I_5end	7.09939	4.92036	8.94683	0.526028	0.90249	0.582863	0.559986	NA
chrL1MdV_I_orf2	384.27	320.411	344.385	0.262029	0.245021	1.06941	0.284884	0.324451
chrL1MdV_II_3end	280.944	202.805	196.248	0.469844	0.297273	1.58051	0.11399	NA
chrL1MdV_II_5end	14.9282	8.0824	14.7859	0.884624	0.592842	1.49217	0.135653	NA
chrL1MdV_II_orf2	37.6468	37.3046	35.3996	0.0129167	0.47548	0.0271657	0.978328	NA
chrL1MdV_III_3end	86.1851	67.9551	97.6037	0.342297	0.299972	1.1411	0.253829	NA
chrL1MdV_III_5end	12.8988	13.4212	11.5166	-0.0563928	0.645927	-0.0873051	0.930429	NA
chrL1MdV_III_orf2	41.141	30.1717	42.4545	0.445662	0.41569	1.0721	0.283675	NA
chrL1VL1_5end	72.0692	55.3083	72.5494	0.381244	0.283789	1.34341	0.179141	NA
chrLTRIS_Mm	411.471	333.413	567.654	0.302757	0.187224	1.61708	0.10586	0.163783
chrLTRIS_Mus	360.449	316.898	342.726	0.185413	0.143441	1.2926	0.196148	0.255304
chrLTRIS2	267.453	231.094	185.133	0.210429	0.19144	1.09919	0.271687	NA
chrLTRIS3	327.518	253.373	366.497	0.370335	0.194929	1.89985	0.0574533	0.120799
chrLTRIS4	5.50918	4.08147	6.10968	0.442671	0.806751	0.548709	0.583205	NA
chrLTRIS5	11.0424	10.5673	10.8355	0.0643997	0.744666	0.0864812	0.931084	NA
chrLx3_Mus_3end	179.679	142.381	173.336	0.335092	0.279082	1.20069	0.229871	NA
chrMERVL	31292.7	24162.4	34770.2	0.373054	0.138473	2.69406	0.00705881	0.0482352
chrMMERGLN_LTR	619.732	373.988	681.338	0.728416	0.172089	4.23278	2.30816e-05	0.000946345
chrMMERGLN-int	8504.51	4536.18	9588.03	0.906736	0.204616	4.4314	9.36234e-06	0.000767712
chrMMERVK10C	3077.73	2287.93	3285.55	0.427757	0.132892	3.21884	0.0012871	0.0211084
chrMMETn-int	3580.69	2659.88	4266.41	0.4288	0.113253	3.78621	0.000152962	0.00313572
chrMMSAT4	16.8329	24.7209	11.7299	-0.554337	0.575723	-0.962853	0.335621	NA
chrMMTV-int	43.7989	34.5296	98.8905	0.341009	0.281728	1.21042	0.226118	NA
chrMMVL30-int	1688.13	1382.79	18272.6	0.287813	0.187285	1.53676	0.124351	0.185396
chrMT-int	10653.8	8629.58	10743.9	0.303981	0.121647	2.49888	0.0124585	0.0681066
chrMT2_Mm	5895.7	4458.52	6818.17	0.403063	0.169724	2.37481	0.0175578	0.0783907
chrMT2C_Mm	404.357	301.792	472.765	0.421496	0.179521	2.34789	0.0188801	0.0783907
chrMTA_Mm	22868.5	18151.8	23491.5	0.333243	0.166111	2.00614	0.044841	0.120799
chrMTB_Mm	365.065	275.687	390	0.404979	0.229541	1.7643	0.0776815	0.135529
chrMuLV-int	1063.97	1012.11	3490.66	0.0719514	0.143394	0.501774	0.615826	0.623429
chrMuRRS-int	367.086	288.239	390.376	0.348568	0.179354	1.94347	0.0519597	0.120799
chrMuRRS4-int	7.86689	3.49529	5.74227	1.1707	1.06781	1.09636	0.272921	NA
chrMURVY-int	11.515	18.3174	21.5286	-0.669761	0.950725	-0.704474	0.481138	NA
chrMURVY-LTR	140.216	124.797	153.481	0.167886	0.248798	0.674788	0.499811	NA
chrMusHAL1	24.8817	17.9805	20.9931	0.467217	0.457605	1.021	0.307253	NA
chrMusHAL1_5end	0.883294	0.570625	1.04687	0.638972	2.20321	0.290019	0.771802	NA
chrORR1A0	1239.81	988.386	1114.8	0.326815	0.166956	1.95749	0.0502894	0.120799
chrORR1A1	373.281	311.66	357.466	0.259865	0.192924	1.34698	0.177986	0.235401
chrORR1A1-int	3972.23	3213.86	3758.45	0.305532	0.102902	2.96916	0.00298614	0.0306079
chrRLTR1	1.03869	1.91554	0.712203	-0.88594	3.1375	-0.282371	0.777659	NA
chrRLTR10	901.229	686.933	1046.16	0.391435	0.147184	2.65949	0.0078259	0.0493634
chrRLTR10A	95.9878	77.0555	106.449	0.316228	0.283111	1.11697	0.264006	NA
chrRLTR10B	26.8436	21.7953	29.0545	0.299601	0.467365	0.641043	0.521495	NA
chrRLTR10B2	88.4242	63.7361	92.1587	0.471871	0.224341	2.10337	0.0354336	NA
chrRLTR10C	1087.35	881.355	1170.17	0.302828	0.141409	2.14151	0.0322329	0.114917
chrRLTR10D	18.1359	13.8934	14.1836	0.385714	0.58899	0.654873	0.512549	NA
chrRLTR10E	2.01862	1.0694	2.31738	0.910449	1.48105	0.614731	0.538733	NA
chrRLTR12BD_Mm	0.281859	0.381243	0.125386	-0.445825	7.11843	-0.0626297	0.950061	NA
chrRLTR13A	210.572	204.365	222.539	0.0428769	0.182104	0.235452	0.813858	NA
chrRLTR13A2	146.765	114.742	129.509	0.355095	0.192246	1.84709	0.0647342	NA
chrRLTR13A3	310.245	263.215	261.17	0.236983	0.230272	1.02915	0.303411	NA
chrRLTR13B1	353.355	271.005	339.454	0.382247	0.163131	2.34319	0.0191197	0.0783907
chrRLTR13B2	379.831	299.106	325.632	0.344349	0.187015	1.84129	0.0655797	0.125059
chrRLTR13B3	786.694	497.413	429.406	0.661532	0.218052	3.03383	0.00241474	0.028287
chrRLTR13B4	142.36	104.11	100.701	0.451312	0.264401	1.70692	0.0878365	NA
chrRLTR13C1	68.846	61.7875	54.3819	0.156524	0.234343	0.667927	0.50418	NA
chrRLTR13C2	317.981	233.626	242.645	0.444348	0.206159	2.15537	0.031133	NA
chrRLTR13D1	117.578	93.5246	107.172	0.328186	0.229667	1.42897	0.153014	NA
chrRLTR13D2	10.4902	6.89977	21.5476	0.605531	0.596685	1.01483	0.310189	NA
chrRLTR13D3	2.82784	1.66295	1.46399	0.770578	1.72335	0.447141	0.654773	NA
chrRLTR13D4	106.148	71.5568	41.7119	0.569193	0.392575	1.4499	0.147087	NA
chrRLTR13D5	93.8874	78.5046	61.0275	0.257206	0.324226	0.793293	0.427607	NA
chrRLTR13D6	17.2336	11.0656	6.15105	0.639969	0.880609	0.726734	0.467389	NA
chrRLTR1B	105.24	79.8578	119.557	0.397702	0.252196	1.57696	0.114805	NA
chrRLTR1B-int	241.074	185.973	268.727	0.374426	0.193682	1.9332	0.0532118	NA
chrRLTR1C	297.821	245.391	258.367	0.27862	0.17909	1.55575	0.119767	NA
chrRLTR1D	76.9348	59.952	67.8666	0.358239	0.286565	1.25011	0.211258	NA
chrRLTR22_Mus	12.5016	10.5035	10.363	0.2508	0.734015	0.341682	0.73259	NA
chrRLTR26_Mus	21.3068	16.3024	7.83981	0.384451	0.590016	0.651594	0.514663	NA
chrRLTR27	7.24113	5.49853	8.31502	0.391942	0.78334	0.500348	0.61683	NA
chrRLTR3_Mm	19.2215	9.84244	39.4264	0.964428	0.398155	2.42224	0.0154251	NA
chrRLTR31_Mm	9.28897	7.39099	15.6413	0.330442	0.657494	0.502578	0.615261	NA
chrRLTR31A_Mm	6.26849	6.42994	9.24543	-0.0391811	0.723897	-0.0541252	0.956835	NA
chrRLTR31B_Mm	0.140251	0.264849	0.0344766	-0.648653	7.13935	-0.090856	0.927607	NA
chrRLTR4_Mm	837.842	665.193	2250.12	0.332748	0.173332	1.91971	0.0548941	0.120799
chrRLTR4_MM-int	6111.94	5010.64	17497.3	0.286611	0.181577	1.57845	0.114462	0.173812
chrRLTR41	1.28914	0	0.509994	3.69728	7.08379	0.521936	0.601715	NA
chrRLTR44-int	51.7969	36.3923	57.3577	0.508245	0.374213	1.35817	0.17441	NA
chrRLTR44A	11.8501	9.48409	9.61201	0.322767	0.759109	0.425191	0.670697	NA
chrRLTR44B	0	0.533928	0.0730683	-2.35284	7.10473	-0.331166	0.740519	NA
chrRLTR44C	26.3841	23.5206	27.3447	0.164542	0.492387	0.334172	0.738249	NA
chrRLTR44D	0.579982	0.273308	0.746976	1.07078	3.53661	0.302772	0.762064	NA
chrRLTR44E	5.84279	4.9177	6.1906	0.245895	1.05945	0.232095	0.816464	NA
chrRLTR45	15.4558	13.7047	14.3191	0.172854	0.550714	0.313873	0.753618	NA
chrRLTR45-int	293.04	229.697	232.548	0.351134	0.187507	1.87264	0.0611175	NA
chrRLTR47_MM	0	0.827928	0.148047	-2.98489	7.09157	-0.420907	0.673823	NA
chrRLTR5_Mm	4.90799	3.15857	6.58507	0.631542	0.971269	0.650224	0.515548	NA
chrRLTR6_Mm	516.981	410.015	1768	0.334103	0.160702	2.07902	0.0376159	0.120799
chrRLTR6-int	1120.16	822.615	2001.95	0.445295	0.164396	2.70867	0.00675526	0.0482352
chrRLTR8	10.3763	8.65555	9.72753	0.259444	0.774078	0.335165	0.7375	NA
chrRLTR9A	7.29534	3.86985	7.07342	0.909843	0.808415	1.12546	0.260392	NA
chrRLTR9B	4.65324	3.81912	9.05888	0.281025	0.996528	0.282004	0.777941	NA
chrRLTR9B2	0	0.381243	1.26989	-1.88392	2.75576	-0.68363	0.494209	NA
chrRLTR9C	0.293823	0	0.189083	1.56789	7.13799	0.219654	0.826141	NA
chrRLTR9D	3.12686	3.4203	2.29312	-0.127959	1.33803	-0.0956326	0.923812	NA
chrRLTR9E	25.4769	14.6021	9.68007	0.801131	0.605445	1.32321	0.185765	NA
chrRLTR9F	14.5198	11.8646	10.23	0.290841	0.86491	0.336268	0.736669	NA
chrRLTRETN_Mm	1255.06	994.608	1172.04	0.335408	0.139946	2.3967	0.0165436	0.0783907
chrRMER17A	63.9475	48.8268	39.4935	0.389063	0.375612	1.03581	0.300291	NA
chrRMER17A-int	0.544741	0.144657	2.02406	1.74864	2.17826	0.802766	0.42211	NA
chrRMER17A2	5.39705	2.27589	7.33445	1.2425	0.885723	1.40281	0.160674	NA
chrSRV_MM-int	8.40061	6.46063	7.64438	0.377964	0.78242	0.483071	0.629045	NA
chrSYNREP_MM	4890.41	11006.7	2594.8	-1.17035	1.07129	-1.09247	0.274625	0.321703
chrYREP_Mm	14.7405	30.0504	10.6087	-1.02739	6.39086	-0.160759	0.872283	NA

## Sheet: Y130A lung
gene_id	mean.lung_Y130A	mean.lung_WT3	baseMean	log2FoldChange	lfcSE	stat	pvalue	padj
chrB1_Mm	2171.2	1886.28	2262.22	0.202977	0.239461	0.84764	0.396638	0.971303
chrB1_Mus1	1408.7	1406.2	1585.15	0.00264073	0.217059	0.0121659	0.990293	1
chrB1_Mus2	515.611	468.15	430.945	0.139615	0.223133	0.625703	0.53151	0.971303
chrB2_Mm1a	4533.09	4338.19	5296.96	0.0634261	0.222435	0.285145	0.775533	0.982826
chrB2_Mm1t	425.25	397.14	495.341	0.0987719	0.259741	0.380272	0.703744	0.982826
chrB2_Mm2	1121.16	1059.93	1248.25	0.0810037	0.269706	0.30034	0.763918	0.982826
chrBC1_Mm	1070.57	979.929	6526.53	0.127738	0.292699	0.436414	0.662536	0.976709
chrBGLII	111.175	113.736	110.615	-0.0322611	0.251934	-0.128054	0.898106	1
chrBGLII_Mus	2.84925	9.45736	5.88043	-1.69205	0.952359	-1.77669	0.0756193	0.826971
chrCYRA11_Mm	3.53831	2.22257	1.64644	0.668273	3.83636	0.174195	0.861713	0.999955
chrERVB4_1C-LTR_Mm	22.3996	30.2718	25.2081	-0.431766	0.418649	-1.03133	0.302385	0.971303
chrERVB5_1-I_MM	0	3.48637	2.04696	-4.8836	1.96292	-2.48793	0.012849	0.377469
chrERVB5_1-LTR_MM	13.4455	11.0394	9.20941	0.281542	0.822447	0.342322	0.732108	0.982826
chrETnERV2	46.9871	45.7897	34.7772	0.0349271	0.406143	0.0859971	0.931469	1
chrETnERV3	409.306	369.938	451.936	0.145755	0.165989	0.8781	0.379889	0.971303
chrGSAT_MM	145776	138482	103887	0.0740639	0.91067	0.081329	0.93518	1
chrIAP-d	94.3896	88.5072	86.0184	0.0929838	0.272475	0.341256	0.732911	0.982826
chrIAPEY_LTR	208.109	180.882	238.372	0.201517	0.287901	0.699953	0.483957	0.971303
chrIAPEy-int	448.242	432.869	284.458	0.0499324	0.252952	0.197399	0.843515	0.99576
chrIAPEY2_LTR	160.305	141.555	182.807	0.178743	0.290326	0.615662	0.538117	0.971303
chrIAPEY3_LTR	48.291	50.9796	56.599	-0.0835984	0.413741	-0.202055	0.839874	0.99576
chrIAPEY3-int	663.851	606.723	522.717	0.12962	0.175563	0.738309	0.460327	0.971303
chrIAPEz-int	69696.5	48274.7	67407.1	0.529811	0.149725	3.53855	0.000402332	0.029102
chrIAPLTR1_Mm	1334.31	1235.01	1778.98	0.111668	0.145495	0.767503	0.442782	0.971303
chrIAPLTR1a_Mm	637.54	551.165	980.967	0.209484	0.160846	1.30239	0.192785	0.971303
chrIAPLTR2_Mm	48.6385	38.8402	52.7959	0.324641	0.322365	1.00706	0.313905	0.971303
chrIAPLTR2a	25.1543	28.9774	25.6451	-0.207721	0.392953	-0.528616	0.597072	0.971303
chrIAPLTR2a2_Mm	427.405	426.091	487.545	0.00509696	0.178322	0.0285829	0.977197	1
chrIAPLTR2b	163.921	144.172	220.607	0.186817	0.202541	0.922365	0.356338	0.971303
chrIAPLTR3	26.3308	17.3328	36.8284	0.605043	0.40575	1.49117	0.135916	0.971303
chrIAPLTR3-int	29.0159	21.3931	22.6668	0.437986	0.488856	0.895941	0.370284	0.971303
chrIAPLTR4	51.0016	48.2594	66.931	0.0756534	0.304866	0.248153	0.804016	0.988601
chrIAPLTR4_I	8.28773	3.9357	5.87969	1.06934	1.05797	1.01075	0.312138	0.971303
chrL1_Mus3_5end	9.74049	12.2543	14.9537	-0.32144	0.749184	-0.429054	0.667884	0.976709
chrL1Lx_I_3end	84.1949	70.2986	75.3137	0.25995	0.343024	0.757819	0.448559	0.971303
chrL1Lx_I_5end	1.84309	3.46804	5.02085	-0.927052	1.34333	-0.690114	0.490122	0.971303
chrL1Lx_I_orf2	151.171	118.649	107.118	0.347647	0.373931	0.929708	0.352522	0.971303
chrL1Lx_II_3end	38.1256	23.7359	60.726	0.680659	0.346657	1.96349	0.049589	0.826971
chrL1Lx_II_5end	11.0866	13.9213	10.151	-0.331477	0.690908	-0.479769	0.631391	0.971303
chrL1Lx_II_orf2	406.847	325.992	336.531	0.319207	0.266715	1.19681	0.23138	0.971303
chrL1Lx_III_3end	50.8522	48.2546	59.3357	0.0725038	0.316979	0.228734	0.819076	0.988601
chrL1Lx_III_5end	0.125885	0.846904	0.267268	-2.11998	7.65549	-0.276922	0.78184	0.982826
chrL1Lx_III_orf2	100.643	89.4074	88.2717	0.16588	0.316161	0.524669	0.599813	0.971303
chrL1Lx_IV_3end	20.8202	15.2431	19.2677	0.449904	0.606376	0.741955	0.458115	0.971303
chrL1Lx_IV_5end	1.00708	0.796695	1.84538	0.402474	1.80151	0.223409	0.823217	0.988601
chrL1Lx_IV_orf2	57.1987	51.2308	58.9615	0.156265	0.354224	0.441148	0.659106	0.976709
chrL1MdA_I_3end	1660.75	1469.04	2663.5	0.17682	0.216705	0.815947	0.414531	0.971303
chrL1MdA_I_5end	666.18	546.58	795.439	0.284949	0.181198	1.57258	0.115816	0.971303
chrL1MdA_I_orf2	278.239	233.411	212.472	0.251945	0.276381	0.911586	0.361987	0.971303
chrL1MdA_II_3end	264.416	241.594	332.822	0.129508	0.235813	0.549197	0.58287	0.971303
chrL1MdA_II_5end	52.3992	41.3146	61.0209	0.343331	0.304053	1.12918	0.258821	0.971303
chrL1MdA_II_orf2	1815.72	1691.53	2069.39	0.101969	0.243305	0.419098	0.675145	0.976709
chrL1MdA_III_3end	628.299	526.145	667.691	0.255482	0.257067	0.993832	0.320305	0.971303
chrL1MdA_III_5end	344.737	303.131	317.36	0.184954	0.299567	0.617405	0.536968	0.971303
chrL1MdA_III_orf2	183.561	156.677	174.871	0.226435	0.291715	0.776218	0.43762	0.971303
chrL1MdA_IV_3end	381.839	333.659	415.35	0.193934	0.239342	0.810279	0.41778	0.971303
chrL1MdA_IV_5end	86.9873	63.7256	84.0145	0.446518	0.319371	1.39812	0.162078	0.971303
chrL1MdA_IV_orf2	356.005	288.736	291.066	0.301068	0.312826	0.962416	0.335841	0.971303
chrL1MdA_V_3end	161.075	153.077	223.164	0.0721918	0.254836	0.283287	0.776957	0.982826
chrL1MdA_V_5end	97.1277	73.7633	98.631	0.393896	0.298622	1.31904	0.187155	0.971303
chrL1MdA_V_orf2	49.257	48.5011	46.6625	0.0178026	0.42965	0.0414352	0.966949	1
chrL1MdA_VI_3end	523.151	456.325	514.613	0.196521	0.236519	0.830888	0.406037	0.971303
chrL1MdA_VI_5end	32.5084	23.923	27.8516	0.441167	0.451226	0.977708	0.328219	0.971303
chrL1MdA_VI_orf2	337.43	305.022	331.753	0.144974	0.293266	0.494344	0.621063	0.971303
chrL1MdA_VII_3end	1156.47	1020.07	1264.56	0.180895	0.22899	0.789967	0.429547	0.971303
chrL1MdA_VII_5end	41.9986	41.1232	44.3551	0.0262118	0.370556	0.0707366	0.943607	1
chrL1MdA_VII_orf2	545.372	523.428	522.819	0.0585708	0.26426	0.221641	0.824593	0.988601
chrL1MdF_I_3end	3451.36	3141.77	3914.87	0.135531	0.216645	0.62559	0.531584	0.971303
chrL1MdF_I_5end	83.3089	72.5434	101.196	0.198489	0.376826	0.52674	0.598374	0.971303
chrL1MdF_I_orf2	635.411	579.56	593.418	0.132237	0.279063	0.47386	0.635599	0.971303
chrL1MdF_II_3end	1354.11	1241.65	1874.89	0.124983	0.220911	0.565763	0.571555	0.971303
chrL1MdF_II_5end	10.5589	3.67954	11.5122	1.50522	0.677577	2.22148	0.0263186	0.57508
chrL1MdF_II_orf2	820.653	720.547	797.921	0.187213	0.271055	0.690681	0.489766	0.971303
chrL1MdF_III_3end	1156.1	1009.58	1236.53	0.195363	0.206952	0.944001	0.345169	0.971303
chrL1MdF_III_5end	24.4748	21.9355	23.4375	0.152269	0.499571	0.304801	0.760518	0.982826
chrL1MdF_III_orf2	913.056	815.023	883.441	0.163324	0.24062	0.678763	0.497288	0.971303
chrL1MdF_IV_3end	444.987	399.327	441.287	0.155597	0.240201	0.647777	0.517129	0.971303
chrL1MdF_IV_5end	14.2608	19.8805	19.8745	-0.482504	0.492874	-0.97896	0.3276	0.971303
chrL1MdF_IV_orf2	598.816	526.812	511.67	0.18422	0.248247	0.742085	0.458036	0.971303
chrL1MdF_V_3end	1089.02	985.721	1059.81	0.143692	0.210387	0.682986	0.494616	0.971303
chrL1MdF_V_5end	3.85593	1.79256	1.41382	1.09628	1.86573	0.587586	0.55681	0.971303
chrL1MdF_V_orf2	72.0656	58.5081	72.3789	0.298024	0.418072	0.712854	0.475936	0.971303
chrL1MdFanc_I_3end	1072.24	1024.45	1252.83	0.0656703	0.203377	0.322899	0.746772	0.982826
chrL1MdFanc_I_5end	14.5632	25.8215	16.2695	-0.830603	0.626107	-1.32662	0.184636	0.971303
chrL1MdFanc_I_orf2	268.03	244.204	231.319	0.133291	0.268274	0.496845	0.619299	0.971303
chrL1MdFanc_II_3end	226.949	209.537	255.162	0.115315	0.263351	0.437875	0.661477	0.976709
chrL1MdFanc_II_5end	7.49398	8.44437	7.40617	-0.174876	1.12032	-0.156094	0.875959	1
chrL1MdFanc_II_orf2	64.637	58.6608	51.9649	0.1376	0.433578	0.317361	0.75097	0.982826
chrL1MdGf_I_3end	2722.28	2310.27	2882.03	0.236591	0.191987	1.23233	0.217826	0.971303
chrL1MdGf_I_5end	1731.08	1574.28	1951.95	0.13685	0.211681	0.64649	0.517962	0.971303
chrL1MdGf_I_orf2	2262.68	1973.4	2166.35	0.197172	0.207968	0.948091	0.343083	0.971303
chrL1MdGf_II_3end	283.619	223.354	300.096	0.343867	0.233838	1.47054	0.141416	0.971303
chrL1MdGf_II_5end	289.033	221.432	318.727	0.382837	0.249178	1.5364	0.12444	0.971303
chrL1MdGf_II_orf2	272.012	248.768	242.929	0.127252	0.300675	0.423222	0.672133	0.976709
chrL1MdMus_I_3end	289.554	255.502	364.941	0.179667	0.264415	0.679491	0.496827	0.971303
chrL1MdMus_I_5end	41.7835	35.3521	50.7681	0.238745	0.416244	0.573571	0.566258	0.971303
chrL1MdMus_I_orf2	80.3687	65.6289	91.5898	0.293053	0.320804	0.913497	0.360981	0.971303
chrL1MdMus_II_3end	70.9428	66.1076	82.8701	0.0991594	0.330416	0.300105	0.764097	0.982826
chrL1MdMus_II_5end	1.46687	3.27487	2.11853	-1.13776	1.5224	-0.747347	0.454854	0.971303
chrL1MdMus_II_orf2	130.469	121.787	122.451	0.0969199	0.269568	0.359538	0.719193	0.982826
chrL1MdN_I_3end	281.803	238.659	350.064	0.239231	0.265007	0.902735	0.366667	0.971303
chrL1MdN_I_5end	42.813	35.4253	60.2797	0.27047	0.452949	0.597132	0.55042	0.971303
chrL1MdN_I_orf2	132.736	116.145	116.071	0.190817	0.373845	0.510418	0.609759	0.971303
chrL1MdTf_I_3end	795.481	697.209	796.003	0.1902	0.203351	0.935327	0.34962	0.971303
chrL1MdTf_I_5end	417.517	379.386	573.15	0.137725	0.213148	0.646145	0.518186	0.971303
chrL1MdTf_I_orf2	97.8842	72.1768	87.6823	0.437396	0.309544	1.41303	0.157646	0.971303
chrL1MdTf_II_3end	957.885	819.205	1109.46	0.225377	0.197786	1.1395	0.254494	0.971303
chrL1MdTf_II_5end	133.289	130.37	222.751	0.0321616	0.312644	0.10287	0.918066	1
chrL1MdTf_II_orf2	65.0954	41.5439	68.4744	0.645364	0.345558	1.8676	0.0618176	0.826971
chrL1MdTf_III_3end	908.703	815.483	1053.57	0.155917	0.225392	0.691759	0.489089	0.971303
chrL1MdTf_III_5end	1304.73	1173.28	1589.56	0.152866	0.210591	0.72589	0.467906	0.971303
chrL1MdTf_III_orf2	2886.86	2509.96	2713.8	0.201643	0.240814	0.837338	0.402403	0.971303
chrL1MdV_I_3end	590.296	517.491	654.12	0.189444	0.209348	0.904921	0.365507	0.971303
chrL1MdV_I_5end	4.33081	8.36085	8.94683	-0.927403	0.981108	-0.945261	0.344526	0.971303
chrL1MdV_I_orf2	338.574	277.778	344.385	0.285167	0.265807	1.07283	0.283346	0.971303
chrL1MdV_II_3end	198.847	193.48	196.248	0.0387706	0.322736	0.120131	0.904379	1
chrL1MdV_II_5end	11.8711	15.0533	14.7859	-0.338007	0.634736	-0.532516	0.594368	0.971303
chrL1MdV_II_orf2	41.6855	41.1949	35.3996	0.0164664	0.51406	0.0320321	0.974446	1
chrL1MdV_III_3end	91.5676	93.6114	97.6037	-0.0318292	0.323095	-0.0985134	0.921525	1
chrL1MdV_III_5end	15.9801	15.2189	11.5166	0.0795393	0.696155	0.114255	0.909035	1
chrL1MdV_III_orf2	39.3889	41.8087	42.4545	-0.0846849	0.448434	-0.188846	0.850214	0.997278
chrL1VL1_5end	64.0706	68.8005	72.5494	-0.102778	0.307737	-0.333981	0.738394	0.982826
chrLTRIS_Mm	424.534	339.571	567.654	0.32176	0.202791	1.58666	0.112591	0.971303
chrLTRIS_Mus	368.672	333.566	342.726	0.144946	0.155581	0.931639	0.351523	0.971303
chrLTRIS2	161.277	150.226	185.133	0.103045	0.212087	0.485865	0.627063	0.971303
chrLTRIS3	271.73	272.038	366.497	-0.0016494	0.211642	-0.00779333	0.993782	1
chrLTRIS4	6.31315	7.4344	6.10968	-0.243452	0.852975	-0.285416	0.775326	0.982826
chrLTRIS5	7.818	5.0992	10.8355	0.62156	0.843311	0.737047	0.461094	0.971303
chrLx3_Mus_3end	168.711	113.952	173.336	0.565452	0.303959	1.86029	0.0628448	0.826971
chrMERVL	30903.3	28496	34770.2	0.117005	0.149572	0.782261	0.434061	0.971303
chrMMERGLN_LTR	450.564	292.417	681.338	0.624532	0.187951	3.32284	0.000891047	0.0386714
chrMMERGLN-int	5544.73	2991	9588.03	0.890563	0.221216	4.02576	5.67908e-05	0.0061618
chrMMERVK10C	2461.92	2192.91	3285.55	0.16694	0.143805	1.16088	0.24569	0.971303
chrMMETn-int	2136.99	1822.53	4266.41	0.229896	0.12303	1.86861	0.0616765	0.826971
chrMMSAT4	18.7642	18.9029	11.7299	-0.00938458	0.62727	-0.014961	0.988063	1
chrMMTV-int	83.8032	31.1004	98.8905	1.42731	0.304937	4.68068	2.85923e-06	0.000620453
chrMMVL30-int	17968.4	11890.9	18272.6	0.595596	0.201331	2.95829	0.00309351	0.111882
chrMT-int	11025.6	10088.1	10743.9	0.128197	0.131403	0.9756	0.329263	0.971303
chrMT2_Mm	5723.89	5216.97	6818.17	0.133782	0.183347	0.729667	0.465594	0.971303
chrMT2C_Mm	355.423	342.979	472.765	0.0511555	0.194557	0.262933	0.792602	0.982826
chrMTA_Mm	22991.9	21179.2	23491.5	0.11847	0.179426	0.660274	0.509078	0.971303
chrMTB_Mm	371.792	352.838	390	0.0755039	0.247895	0.304579	0.760687	0.982826
chrMuLV-int	3472.9	2888.93	3490.66	0.265502	0.153574	1.72883	0.0838404	0.826971
chrMuRRS-int	298.671	257.898	390.376	0.2109	0.19554	1.07855	0.280788	0.971303
chrMuRRS4-int	2.79075	3.85361	5.74227	-0.435177	1.19207	-0.365059	0.715068	0.982826
chrMURVY-int	53.0228	49.8029	21.5286	0.0890953	1.01075	0.0881476	0.929759	1
chrMURVY-LTR	152.342	139.838	153.481	0.1242	0.269059	0.46161	0.644361	0.976709
chrMusHAL1	23.3707	15.1668	20.9931	0.617038	0.504802	1.22234	0.22158	0.971303
chrMusHAL1_5end	1.05275	1.64404	1.04687	-0.66006	2.29613	-0.287466	0.773756	0.982826
chrORR1A0	1282.57	1107.45	1114.8	0.211797	0.180439	1.17379	0.24048	0.971303
chrORR1A1	378.636	361.08	357.466	0.0678666	0.208613	0.325324	0.744936	0.982826
chrORR1A1-int	4054.08	3906.83	3758.45	0.053407	0.111163	0.48044	0.630915	0.971303
chrRLTR1	0	0	0.712203	0	3.66168	0	1	1
chrRLTR10	954.237	924.001	1046.16	0.0464133	0.158835	0.292211	0.770126	0.982826
chrRLTR10A	96.1547	86.6616	106.449	0.149574	0.306735	0.487632	0.62581	0.971303
chrRLTR10B	30.8786	30.6655	29.0545	0.00811842	0.501754	0.0161801	0.987091	1
chrRLTR10B2	78.9613	58.7145	92.1587	0.429383	0.247387	1.73567	0.0826215	0.826971
chrRLTR10C	1075.23	938.225	1170.17	0.196738	0.152998	1.28589	0.198482	0.971303
chrRLTR10D	7.53394	12.5648	14.1836	-0.751923	0.664208	-1.13206	0.25761	0.971303
chrRLTR10E	0.50354	0.840683	2.31738	-0.596502	1.78888	-0.33345	0.738794	0.982826
chrRLTR12BD_Mm	0.25177	0	0.125386	1.36301	7.71059	0.176771	0.859688	0.999955
chrRLTR13A	245.004	211.03	222.539	0.216514	0.197085	1.09858	0.27195	0.971303
chrRLTR13A2	150.386	153.973	129.509	-0.0317364	0.207167	-0.153192	0.878247	1
chrRLTR13A3	234.107	206.727	261.17	0.178844	0.25102	0.712471	0.476173	0.971303
chrRLTR13B1	355.083	343.51	339.454	0.0476394	0.176217	0.270346	0.786894	0.982826
chrRLTR13B2	338.925	278.489	325.632	0.283563	0.20329	1.39487	0.163054	0.971303
chrRLTR13B3	342.276	288.211	429.406	0.24868	0.238412	1.04307	0.296917	0.971303
chrRLTR13B4	80.5139	55.671	100.701	0.532537	0.296393	1.79673	0.0723788	0.826971
chrRLTR13C1	37.2205	38.6714	54.3819	-0.0533469	0.271684	-0.196356	0.844331	0.99576
chrRLTR13C2	167.224	152.482	242.645	0.132552	0.227848	0.581758	0.56073	0.971303
chrRLTR13D1	89.3303	75.2213	107.172	0.249077	0.254051	0.980422	0.326878	0.971303
chrRLTR13D2	14.7164	26.1324	21.5476	-0.821552	0.611554	-1.34339	0.179147	0.971303
chrRLTR13D3	1.80573	0	1.46399	3.98918	2.17242	1.83629	0.0663154	0.826971
chrRLTR13D4	18.41	13.2291	41.7119	0.471783	0.471689	1.0002	0.317213	0.971303
chrRLTR13D5	66.7603	58.2044	61.0275	0.198064	0.356621	0.555389	0.578629	0.971303
chrRLTR13D6	2.34157	4.80127	6.15105	-0.979642	1.04044	-0.941566	0.346415	0.971303
chrRLTR1B	139.599	100.691	119.557	0.47125	0.271055	1.73858	0.0821089	0.826971
chrRLTR1B-int	262.079	235.069	268.727	0.158754	0.208973	0.759687	0.447442	0.971303
chrRLTR1C	242.545	198.416	258.367	0.289835	0.196125	1.47781	0.139459	0.971303
chrRLTR1D	62.5642	63.3108	67.8666	-0.0161862	0.313014	-0.0517108	0.958759	1
chrRLTR22_Mus	8.76136	7.62758	10.363	0.197549	0.815039	0.242379	0.808486	0.988601
chrRLTR26_Mus	0	0	7.83981	0	1.67273	0	1	1
chrRLTR27	5.67845	10.255	8.31502	-0.844899	0.84203	-1.00341	0.315665	0.971303
chrRLTR3_Mm	22.0354	12.4036	39.4264	0.822857	0.428415	1.9207	0.0547696	0.826971
chrRLTR31_Mm	13.3604	16.4353	15.6413	-0.30401	0.688542	-0.441527	0.658832	0.976709
chrRLTR31A_Mm	8.86343	5.92744	9.24543	0.579589	0.784396	0.738899	0.459968	0.971303
chrRLTR31B_Mm	0	0	0.0344766	0	7.7129	0	1	1
chrRLTR4_Mm	1670.66	1254.51	2250.12	0.413244	0.186248	2.21878	0.0265014	0.57508
chrRLTR4_MM-int	12431.8	10138.2	17497.3	0.294222	0.195991	1.5012	0.133304	0.971303
chrRLTR41	0.171394	0	0.509994	0.780719	7.7129	0.101222	0.919374	1
chrRLTR44-int	29.6024	41.9595	57.3577	-0.503137	0.411398	-1.22299	0.221333	0.971303
chrRLTR44A	7.5022	5.39846	9.61201	0.472761	0.8561	0.552226	0.580793	0.971303
chrRLTR44B	0	0	0.0730683	0	7.7129	0	1	1
chrRLTR44C	28.9194	39.8088	27.3447	-0.457595	0.527406	-0.867634	0.385595	0.971303
chrRLTR44D	2.05673	2.40908	0.746976	-0.231338	3.62786	-0.0637671	0.949156	1
chrRLTR44E	11.4176	15.0746	6.1906	-0.404151	1.11432	-0.362689	0.716837	0.982826
chrRLTR45	7.64911	9.81871	14.3191	-0.355578	0.628331	-0.565909	0.571456	0.971303
chrRLTR45-int	161.211	142.898	232.548	0.173551	0.208549	0.832186	0.405304	0.971303
chrRLTR47_MM	0	0	0.148047	0	7.7129	0	1	1
chrRLTR5_Mm	6.68186	7.98238	6.58507	-0.271283	1.01555	-0.26713	0.789369	0.982826
chrRLTR6_Mm	1622	1092.74	1768	0.569763	0.171055	3.33087	0.000865756	0.0386714
chrRLTR6-int	2765.94	2047.03	2001.95	0.4341	0.176504	2.45943	0.0139159	0.377469
chrRLTR8	6.34394	10.5348	9.72753	-0.741154	0.84966	-0.872295	0.383048	0.971303
chrRLTR9A	10.4598	9.93157	7.07342	0.0702464	0.840163	0.0836104	0.933366	1
chrRLTR9B	7.25608	8.54313	9.05888	-0.235423	1.0466	-0.224941	0.822025	0.988601
chrRLTR9B2	0.770845	0	1.26989	2.77087	2.93562	0.94388	0.345231	0.971303
chrRLTR9C	0	0	0.189083	0	7.7129	0	1	1
chrRLTR9D	1.41581	1.27036	2.29312	0.170159	1.56779	0.108534	0.913572	1
chrRLTR9E	2.5951	1.03353	9.68007	1.35652	0.966471	1.40358	0.160444	0.971303
chrRLTR9F	0.75531	3.54335	10.23	-2.05165	1.15515	-1.77609	0.0757174	0.826971
chrRLTRETN_Mm	728.238	772.134	1172.04	-0.0840813	0.152513	-0.551304	0.581425	0.971303
chrRMER17A	41.7474	37.8501	39.4935	0.140216	0.414544	0.338242	0.735181	0.982826
chrRMER17A-int	8.2438	1.39422	2.02406	2.55646	2.0102	1.27175	0.203463	0.971303
chrRMER17A2	15.4587	11.3266	7.33445	0.445357	0.875804	0.508513	0.611094	0.971303
chrSRV_MM-int	10.8799	7.89573	7.64438	0.473245	0.841017	0.562706	0.573635	0.971303
chrSYNREP_MM	5340.25	3308.96	2594.8	0.690515	1.15716	0.596732	0.550687	0.971303
chrYREP_Mm	37.4828	27.3	10.6087	0.457322	6.90219	0.0662575	0.947173	1

## Sheet: Y130A liver
gene_id	mean.liver_Y130A	mean.liver_WT3	baseMean	log2FoldChange	lfcSE	stat	pvalue	padj
chrB1_Mm	2355.66	2439.24	2262.22	-0.0502647	0.221852	-0.226568	0.820759	1
chrB1_Mus1	1540.32	1765.93	1585.15	-0.197153	0.201234	-0.979722	0.327224	1
chrB1_Mus2	473.286	477.559	430.945	-0.0126159	0.208151	-0.0606092	0.95167	1
chrB2_Mm1a	5482.75	6125.15	5296.96	-0.159854	0.205973	-0.776095	0.437693	1
chrB2_Mm1t	508.051	534.831	495.341	-0.0746861	0.240925	-0.309997	0.756564	1
chrB2_Mm2	1122.01	1271.18	1248.25	-0.180045	0.250085	-0.719932	0.471567	1
chrBC1_Mm	559.638	610.234	6526.53	-0.124613	0.272789	-0.456812	0.647806	1
chrBGLII	74.5692	71.0069	110.615	0.064694	0.248216	0.260636	0.794373	1
chrBGLII_Mus	7.57358	8.13746	5.88043	-0.0875509	0.872621	-0.100331	0.920082	1
chrCYRA11_Mm	7.07402	4.6023	1.64644	0.619893	3.54088	0.175067	0.861027	1
chrERVB4_1C-LTR_Mm	10.9176	16.781	25.2081	-0.626611	0.443915	-1.41156	0.15808	0.900036
chrERVB5_1-I_MM	3.18658	1.78849	2.04696	0.820767	1.64612	0.498606	0.618057	1
chrERVB5_1-LTR_MM	11.8392	3.3538	9.20941	1.85088	0.841494	2.19952	0.027841	0.539447
chrETnERV2	22.8468	34.6084	34.7772	-0.597732	0.402188	-1.4862	0.137227	0.850805
chrETnERV3	594.831	503.223	451.936	0.240843	0.1538	1.56594	0.117362	0.850805
chrGSAT_MM	64868.4	51051.1	103887	0.345573	0.843124	0.409871	0.6819	1
chrIAP-d	63.8512	67.135	86.0184	-0.0777381	0.266292	-0.291928	0.770342	1
chrIAPEY_LTR	149.015	180.342	238.372	-0.27408	0.271036	-1.01123	0.311907	1
chrIAPEy-int	165.542	170.333	284.458	-0.0414776	0.242914	-0.17075	0.86442	1
chrIAPEY2_LTR	131.197	136.326	182.807	-0.0554729	0.273783	-0.202616	0.839435	1
chrIAPEY3_LTR	25.178	42.1719	56.599	-0.747874	0.404816	-1.84744	0.064683	0.772939
chrIAPEY3-int	357.197	358.325	522.717	-0.0023345	0.167422	-0.0139438	0.988875	1
chrIAPEz-int	85223	61619.2	67407.1	0.467854	0.138624	3.37499	0.000738191	0.0371375
chrIAPLTR1_Mm	1888.91	1823.86	1778.98	0.0506801	0.134692	0.376266	0.706719	1
chrIAPLTR1a_Mm	1283.91	1296.8	980.967	-0.0140709	0.147621	-0.0953174	0.924063	1
chrIAPLTR2_Mm	60.9263	76.9108	52.7959	-0.333212	0.296141	-1.12518	0.260512	1
chrIAPLTR2a	14.4237	20.1664	25.6451	-0.486825	0.406222	-1.19842	0.230753	1
chrIAPLTR2a2_Mm	345.192	359.115	487.545	-0.0572315	0.168568	-0.339515	0.734222	1
chrIAPLTR2b	245.438	241.568	220.607	0.020868	0.186412	0.111946	0.910866	1
chrIAPLTR3	51.7519	58.7142	36.8284	-0.18025	0.355519	-0.507004	0.612152	1
chrIAPLTR3-int	14.6969	11.7338	22.6668	0.294877	0.499348	0.590523	0.55484	1
chrIAPLTR4	82.0528	93.3035	66.931	-0.187079	0.277985	-0.672982	0.500959	1
chrIAPLTR4_I	9.00644	2.76402	5.87969	1.75602	1.02887	1.70675	0.0878693	0.850805
chrL1_Mus3_5end	7.36781	18.1521	14.9537	-1.30088	0.716038	-1.81678	0.0692507	0.772939
chrL1Lx_I_3end	42.7244	67.8706	75.3137	-0.665323	0.332176	-2.00293	0.0451853	0.700372
chrL1Lx_I_5end	1.88918	7.87779	5.02085	-2.06443	1.26469	-1.63236	0.102603	0.850805
chrL1Lx_I_orf2	73.255	74.4514	107.118	-0.0249826	0.357346	-0.0699115	0.944264	1
chrL1Lx_II_3end	30.0485	49.9949	60.726	-0.751613	0.32467	-2.31501	0.0206126	0.447294
chrL1Lx_II_5end	7.54815	5.60234	10.151	0.412241	0.708354	0.58197	0.560587	1
chrL1Lx_II_orf2	265.776	259.833	336.531	0.032281	0.250496	0.128869	0.897462	1
chrL1Lx_III_3end	47.6221	37.049	59.3357	0.368462	0.309143	1.19188	0.233307	1
chrL1Lx_III_5end	0	0.546974	0.267268	-1.68877	7.1269	-0.236956	0.812691	1
chrL1Lx_III_orf2	71.8888	68.4714	88.2717	0.070489	0.303704	0.232098	0.816462	1
chrL1Lx_IV_3end	10.5661	18.6938	19.2677	-0.817224	0.589289	-1.3868	0.165504	0.900036
chrL1Lx_IV_5end	0.750433	0.546974	1.84538	0.298466	1.86991	0.159615	0.873184	1
chrL1Lx_IV_orf2	65.2003	57.5464	58.9615	0.181591	0.332918	0.545451	0.585443	1
chrL1MdA_I_3end	3742.45	3921.74	2663.5	-0.067401	0.200191	-0.336683	0.736356	1
chrL1MdA_I_5end	517.629	537.312	795.439	-0.0536511	0.169813	-0.315942	0.752047	1
chrL1MdA_I_orf2	136.799	149.439	212.472	-0.128309	0.263658	-0.486647	0.626508	1
chrL1MdA_II_3end	180.608	178.831	332.822	0.0153403	0.224341	0.0683792	0.945484	1
chrL1MdA_II_5end	35.4545	33.2028	61.0209	0.10933	0.304308	0.359274	0.71939	1
chrL1MdA_II_orf2	1256.34	1337.15	2069.39	-0.0899631	0.226047	-0.397984	0.690642	1
chrL1MdA_III_3end	385.085	440.135	667.691	-0.19332	0.240413	-0.804116	0.42133	1
chrL1MdA_III_5end	172.693	148.306	317.36	0.221782	0.284276	0.780167	0.435293	1
chrL1MdA_III_orf2	133.308	139.751	174.871	-0.0676458	0.275652	-0.245403	0.806144	1
chrL1MdA_IV_3end	333.052	320.925	415.35	0.0530705	0.223931	0.236994	0.812661	1
chrL1MdA_IV_5end	68.5562	52.4546	84.0145	0.382957	0.306944	1.24764	0.212161	0.990148
chrL1MdA_IV_orf2	191.318	153.678	291.066	0.316032	0.295548	1.06931	0.28493	1
chrL1MdA_V_3end	159.982	186.82	223.164	-0.223955	0.238703	-0.938215	0.348134	1
chrL1MdA_V_5end	97.4027	99.3613	98.631	-0.0311281	0.279531	-0.111358	0.911332	1
chrL1MdA_V_orf2	39.5405	28.2062	46.6625	0.487045	0.416592	1.16912	0.242356	1
chrL1MdA_VI_3end	329.154	337.903	514.613	-0.0362579	0.222346	-0.16307	0.870464	1
chrL1MdA_VI_5end	22.8399	22.8069	27.8516	-0.00390068	0.438203	-0.00890153	0.992898	1
chrL1MdA_VI_orf2	255.481	230.401	331.753	0.148471	0.274899	0.540093	0.589133	1
chrL1MdA_VII_3end	758.999	871.589	1264.56	-0.199749	0.213323	-0.93637	0.349083	1
chrL1MdA_VII_5end	36.8967	48.1356	44.3551	-0.380425	0.35311	-1.07735	0.281323	1
chrL1MdA_VII_orf2	445.461	446.947	522.819	-0.00527782	0.246479	-0.0214129	0.982916	1
chrL1MdF_I_3end	2541.15	2754.58	3914.87	-0.116296	0.200969	-0.578674	0.562809	1
chrL1MdF_I_5end	52.7495	46.2219	101.196	0.185454	0.363853	0.509695	0.610265	1
chrL1MdF_I_orf2	458.209	449.224	593.418	0.0276845	0.260294	0.106358	0.915298	1
chrL1MdF_II_3end	1612.53	1320.43	1874.89	0.288291	0.204873	1.40717	0.159378	0.900036
chrL1MdF_II_5end	5.18995	6.0192	11.5122	-0.283204	0.661292	-0.428259	0.668463	1
chrL1MdF_II_orf2	561.816	567.487	797.921	-0.0150179	0.252574	-0.0594595	0.952586	1
chrL1MdF_III_3end	926.946	1021.87	1236.53	-0.140179	0.192546	-0.728027	0.466597	1
chrL1MdF_III_5end	12.5479	18.4542	23.4375	-0.554873	0.498732	-1.11257	0.265894	1
chrL1MdF_III_orf2	755.59	742.391	883.441	0.0252471	0.223889	0.112766	0.910216	1
chrL1MdF_IV_3end	290.095	326.957	441.287	-0.171214	0.225779	-0.758327	0.448255	1
chrL1MdF_IV_5end	3.88374	6.85576	19.8745	-0.855887	0.604137	-1.41671	0.156567	0.900036
chrL1MdF_IV_orf2	396.093	394.451	511.67	0.00532374	0.232472	0.0229006	0.98173	1
chrL1MdF_V_3end	659.851	661.824	1059.81	-0.00402119	0.196817	-0.0204311	0.983699	1
chrL1MdF_V_5end	1.00758	0.182325	1.41382	1.87732	2.05823	0.912108	0.361712	1
chrL1MdF_V_orf2	63.0136	57.1373	72.3789	0.140032	0.394133	0.355292	0.722371	1
chrL1MdFanc_I_3end	719.152	831.346	1252.83	-0.208763	0.189888	-1.0994	0.271594	1
chrL1MdFanc_I_5end	7.22115	6.21333	16.2695	0.201038	0.663313	0.303081	0.761828	1
chrL1MdFanc_I_orf2	186.949	177.455	231.319	0.0746515	0.253598	0.29437	0.768475	1
chrL1MdFanc_II_3end	228.705	228.407	255.162	0.00187271	0.246118	0.00760897	0.993929	1
chrL1MdFanc_II_5end	11.5213	10.2254	7.40617	0.166929	1.03996	0.160516	0.872475	1
chrL1MdFanc_II_orf2	54.7778	48.1476	51.9649	0.182113	0.41092	0.443184	0.657632	1
chrL1MdGf_I_3end	2015.68	2178.1	2882.03	-0.111676	0.178275	-0.626426	0.531036	1
chrL1MdGf_I_5end	1305.56	1357.49	1951.95	-0.0560494	0.196775	-0.284839	0.775767	1
chrL1MdGf_I_orf2	1444.67	1542.27	2166.35	-0.0944518	0.193376	-0.488436	0.625241	1
chrL1MdGf_II_3end	175.571	220.73	300.096	-0.329366	0.221509	-1.48692	0.137037	0.850805
chrL1MdGf_II_5end	202.132	259.476	318.727	-0.360205	0.233987	-1.53942	0.123701	0.850805
chrL1MdGf_II_orf2	161.76	199.594	242.929	-0.303754	0.283327	-1.0721	0.283677	1
chrL1MdMus_I_3end	262.732	232.203	364.941	0.178486	0.247661	0.720689	0.471101	1
chrL1MdMus_I_5end	21.3489	48.5229	50.7681	-1.16806	0.404167	-2.89004	0.00385197	0.139313
chrL1MdMus_I_orf2	64.6884	67.8576	91.5898	-0.0677094	0.305544	-0.221603	0.824623	1
chrL1MdMus_II_3end	37.0615	39.7541	82.8701	-0.113777	0.329583	-0.345215	0.729933	1
chrL1MdMus_II_5end	0.236148	4.52091	2.11853	-4.01485	1.68039	-2.38923	0.0168835	0.407081
chrL1MdMus_II_orf2	169.018	148.395	122.451	0.189473	0.251086	0.754613	0.450481	1
chrL1MdN_I_3end	224.497	283.722	350.064	-0.33678	0.247846	-1.35883	0.174201	0.900036
chrL1MdN_I_5end	39.3983	59.1414	60.2797	-0.581713	0.422959	-1.37534	0.169025	0.900036
chrL1MdN_I_orf2	118.078	92.4889	116.071	0.352916	0.351538	1.00392	0.315418	1
chrL1MdTf_I_3end	536.851	581.371	796.003	-0.114776	0.190408	-0.602792	0.546647	1
chrL1MdTf_I_5end	318.386	314.735	573.15	0.0175454	0.200694	0.0874232	0.930335	1
chrL1MdTf_I_orf2	42.7699	52.8347	87.6823	-0.302216	0.306884	-0.984791	0.324727	1
chrL1MdTf_II_3end	638.64	615.104	1109.46	0.0540187	0.185186	0.2917	0.770516	1
chrL1MdTf_II_5end	154.459	146.019	222.751	0.0826213	0.291754	0.283188	0.777033	1
chrL1MdTf_II_orf2	51.5549	47.1435	68.4744	0.140206	0.329184	0.425921	0.670165	1
chrL1MdTf_III_3end	787.369	822.732	1053.57	-0.0631162	0.209656	-0.301047	0.763379	1
chrL1MdTf_III_5end	1192.9	1167.76	1589.56	0.0304712	0.195658	0.155737	0.87624	1
chrL1MdTf_III_orf2	2116.67	1920.27	2713.8	0.140359	0.223453	0.628138	0.529914	1
chrL1MdV_I_3end	551.919	484.402	654.12	0.1882	0.195454	0.96289	0.335603	1
chrL1MdV_I_5end	7.92833	4.33137	8.94683	0.823479	0.93811	0.877807	0.380049	1
chrL1MdV_I_orf2	240.69	254.414	344.385	-0.0789458	0.249448	-0.316482	0.751637	1
chrL1MdV_II_3end	175.079	142.289	196.248	0.299266	0.303248	0.986869	0.323707	1
chrL1MdV_II_5end	11.3821	23.3016	14.7859	-1.01123	0.59918	-1.68769	0.0914699	0.850805
chrL1MdV_II_orf2	37.0165	33.8554	35.3996	0.120039	0.487316	0.246326	0.80543	1
chrL1MdV_III_3end	88.8993	96.9727	97.6037	-0.12743	0.304355	-0.41869	0.675443	1
chrL1MdV_III_5end	11.8979	12.0987	11.5166	-0.0308461	0.672233	-0.0458861	0.963401	1
chrL1MdV_III_orf2	34.2535	46.3054	42.4545	-0.439016	0.424742	-1.03361	0.30132	1
chrL1VL1_5end	51.01	36.069	72.5494	0.495907	0.306026	1.62047	0.10513	0.850805
chrLTRIS_Mm	942.508	908.96	567.654	0.0519085	0.185778	0.279412	0.779928	1
chrLTRIS_Mus	369.544	362.055	342.726	0.0305728	0.146469	0.208733	0.834657	1
chrLTRIS2	115.682	111.037	185.133	0.0564437	0.206539	0.273284	0.784635	1
chrLTRIS3	528.697	492.794	366.497	0.102452	0.194524	0.526679	0.598417	1
chrLTRIS4	7.48064	5.62445	6.10968	0.416392	0.822068	0.506519	0.612493	1
chrLTRIS5	10.7436	8.53739	10.8355	0.3429	0.775165	0.442357	0.658231	1
chrLx3_Mus_3end	107.486	111.982	173.336	-0.0574987	0.287975	-0.199665	0.841742	1
chrMERVL	29563.8	31617.9	34770.2	-0.0969039	0.138509	-0.699622	0.484163	1
chrMMERGLN_LTR	1423.78	829.048	681.338	0.779797	0.171125	4.55689	5.19174e-06	0.000563304
chrMMERGLN-int	22557.4	11724.9	9588.03	0.944021	0.204529	4.61559	3.91971e-06	0.000563304
chrMMERVK10C	4293.79	3927.27	3285.55	0.128883	0.132935	0.969517	0.332287	1
chrMMETn-int	6999.57	6708.53	4266.41	0.0611961	0.113031	0.541408	0.588226	1
chrMMSAT4	9.41489	19.2481	11.7299	-1.01783	0.614428	-1.65655	0.0976111	0.850805
chrMMTV-int	238.914	111.608	98.8905	1.09538	0.265755	4.12178	3.75961e-05	0.00271945
chrMMVL30-int	33873	30191.3	18272.6	0.166007	0.18635	0.890835	0.373018	1
chrMT-int	9935.96	10611.3	10743.9	-0.0948496	0.121779	-0.77887	0.436057	1
chrMT2_Mm	5514.72	6053.35	6818.17	-0.134457	0.169875	-0.791511	0.428646	1
chrMT2C_Mm	428.256	451.496	472.765	-0.0762249	0.18089	-0.421387	0.673472	1
chrMTA_Mm	20815.7	22086.3	23491.5	-0.085473	0.166159	-0.514405	0.606969	1
chrMTB_Mm	347.434	406.018	390	-0.223638	0.231072	-0.967829	0.33313	1
chrMuLV-int	6567.71	5655.51	3490.66	0.215607	0.14199	1.51846	0.128899	0.850805
chrMuRRS-int	294.744	314.174	390.376	-0.0918923	0.183042	-0.502029	0.615647	1
chrMuRRS4-int	3.92533	0.610694	5.74227	2.60824	1.36694	1.90809	0.0563793	0.764644
chrMURVY-int	19.8657	13.433	21.5286	0.56109	0.960138	0.584385	0.558961	1
chrMURVY-LTR	157.34	191.44	153.481	-0.281801	0.251077	-1.12237	0.261705	1
chrMusHAL1	24.3936	16.109	20.9931	0.589478	0.479585	1.22914	0.219019	0.990148
chrMusHAL1_5end	0.458071	0	1.04687	1.52503	2.46278	0.619229	0.535766	1
chrORR1A0	1139.6	1081.81	1114.8	0.0744401	0.167941	0.443251	0.657585	1
chrORR1A1	321.26	312.596	357.466	0.0387776	0.196254	0.197589	0.843367	1
chrORR1A1-int	3579.84	3633.84	3758.45	-0.0214689	0.103391	-0.207648	0.835504	1
chrRLTR1	0	0	0.712203	0	3.39006	0	1	1
chrRLTR10	978.617	1148.85	1046.16	-0.230437	0.147728	-1.55987	0.11879	0.850805
chrRLTR10A	101.69	104.573	106.449	-0.0394922	0.287449	-0.137388	0.890724	1
chrRLTR10B	29.0687	36.8545	29.0545	-0.342222	0.472942	-0.723602	0.46931	1
chrRLTR10B2	55.4829	71.7755	92.1587	-0.364591	0.240183	-1.51797	0.129022	0.850805
chrRLTR10C	1195.3	1171.91	1170.17	0.0290483	0.142146	0.204355	0.838076	1
chrRLTR10D	5.15398	5.50352	14.1836	-0.0571932	0.700752	-0.081617	0.934951	1
chrRLTR10E	0	1.15767	2.31738	-2.81528	1.79139	-1.57156	0.116052	0.850805
chrRLTR12BD_Mm	0	0	0.125386	0	7.14079	0	1	1
chrRLTR13A	282.91	263.722	222.539	0.0991567	0.183967	0.538992	0.589892	1
chrRLTR13A2	134.152	123.472	129.509	0.121304	0.199632	0.607639	0.543427	1
chrRLTR13A3	256.428	362.284	261.17	-0.498184	0.232746	-2.14047	0.0323171	0.539447
chrRLTR13B1	237.09	274.296	339.454	-0.209345	0.168727	-1.24074	0.214704	0.990148
chrRLTR13B2	258.725	248.266	325.632	0.0606348	0.192335	0.315255	0.752568	1
chrRLTR13B3	345.626	323.233	429.406	0.0984131	0.222351	0.442602	0.658054	1
chrRLTR13B4	94.4159	93.1298	100.701	0.0226609	0.274302	0.0826131	0.934159	1
chrRLTR13C1	46.1885	48.0426	54.3819	-0.0440269	0.257261	-0.171137	0.864116	1
chrRLTR13C2	220.32	255.749	242.645	-0.21314	0.210665	-1.01175	0.311658	1
chrRLTR13D1	130.587	114.063	107.172	0.198949	0.234525	0.848307	0.396267	1
chrRLTR13D2	16.1309	16.484	21.5476	-0.0427534	0.587606	-0.0727585	0.941998	1
chrRLTR13D3	3.20792	0.251275	1.46399	3.59179	1.97128	1.82206	0.0684462	0.772939
chrRLTR13D4	1.8394	4.74868	41.7119	-1.36987	0.710017	-1.92935	0.0536876	0.764644
chrRLTR13D5	35.7816	38.7712	61.0275	-0.116406	0.352022	-0.330678	0.740887	1
chrRLTR13D6	1.94396	4.40001	6.15105	-1.15188	1.03866	-1.109	0.267428	1
chrRLTR1B	105.839	134.578	119.557	-0.348572	0.25554	-1.36406	0.172549	0.900036
chrRLTR1B-int	312.621	310.032	268.727	0.0122323	0.194466	0.0629022	0.949844	1
chrRLTR1C	304.311	288.462	258.367	0.0758701	0.182023	0.416816	0.676813	1
chrRLTR1D	74.5107	84.2682	67.8666	-0.181436	0.292577	-0.620132	0.535171	1
chrRLTR22_Mus	9.77468	9.74234	10.363	-0.011561	0.765292	-0.0151067	0.987947	1
chrRLTR26_Mus	0	0	7.83981	0	1.54865	0	1	1
chrRLTR27	4.20087	6.61191	8.31502	-0.675359	0.840115	-0.803889	0.421461	1
chrRLTR3_Mm	99.5438	43.2874	39.4264	1.20266	0.360712	3.33412	0.000855703	0.0371375
chrRLTR31_Mm	13.9127	19.2509	15.6413	-0.46164	0.649402	-0.71087	0.477165	1
chrRLTR31A_Mm	9.56667	14.6785	9.24543	-0.631064	0.71818	-0.878699	0.379565	1
chrRLTR31B_Mm	0	0	0.0344766	0	7.14079	0	1	1
chrRLTR4_Mm	5320.37	3901.56	2250.12	0.447355	0.17169	2.6056	0.0091714	0.284313
chrRLTR4_MM-int	38287.5	32583.2	17497.3	0.232745	0.181363	1.28331	0.199383	0.983323
chrRLTR41	0	0	0.509994	0	7.14079	0	1	1
chrRLTR44-int	55.1961	35.4263	57.3577	0.643899	0.385393	1.67076	0.0947693	0.850805
chrRLTR44A	5.75935	15.5492	9.61201	-1.439	0.797695	-1.80395	0.0712386	0.772939
chrRLTR44B	0	0	0.0730683	0	7.14079	0	1	1
chrRLTR44C	36.1198	38.3244	27.3447	-0.0865411	0.494715	-0.174931	0.861134	1
chrRLTR44D	2.06132	0	0.746976	3.66466	3.50197	1.04646	0.29535	1
chrRLTR44E	4.2272	4.64835	6.1906	-0.133521	1.10781	-0.120528	0.904065	1
chrRLTR45	15.5922	14.7519	14.3191	0.0804656	0.571024	0.140915	0.887937	1
chrRLTR45-int	262.99	259.963	232.548	0.0169215	0.19118	0.0885108	0.929471	1
chrRLTR47_MM	0	0.911623	0.148047	-2.4223	7.10332	-0.341009	0.733097	1
chrRLTR5_Mm	11.8166	6.27538	6.58507	0.913043	0.953755	0.957314	0.338409	1
chrRLTR6_Mm	2883.61	2574.44	1768	0.163631	0.157843	1.03667	0.299888	1
chrRLTR6-int	2112.88	1829.93	2001.95	0.207523	0.164019	1.26524	0.205787	0.990148
chrRLTR8	14.4543	8.77948	9.72753	0.718927	0.790233	0.909766	0.362946	1
chrRLTR9A	8.72369	9.43562	7.07342	-0.118293	0.803456	-0.14723	0.88295	1
chrRLTR9B	8.86934	3.05972	9.05888	1.55735	1.03187	1.50925	0.131235	0.850805
chrRLTR9B2	0	1.09395	1.26989	-2.71278	2.69795	-1.0055	0.314658	1
chrRLTR9C	0.687106	0	0.189083	2.07938	7.11721	0.292163	0.770162	1
chrRLTR9D	0	3.21752	2.29312	-4.23953	1.67256	-2.53475	0.0112529	0.305234
chrRLTR9E	0	0.182325	9.68007	-0.651656	1.55469	-0.419156	0.675102	1
chrRLTR9F	0.236148	2.21242	10.23	-3.01699	1.39539	-2.16212	0.030609	0.539447
chrRLTRETN_Mm	1292.27	1325.32	1172.04	-0.0357451	0.14068	-0.254089	0.799427	1
chrRMER17A	37.7483	31.9519	39.4935	0.239697	0.397444	0.603095	0.546445	1
chrRMER17A-int	0	0	2.02406	0	2.29085	0	1	1
chrRMER17A2	5.9244	7.67418	7.33445	-0.382569	0.864579	-0.442492	0.658133	1
chrSRV_MM-int	7.80018	5.13265	7.64438	0.587843	0.827713	0.710201	0.477579	1
chrSYNREP_MM	2762.94	1031.67	2594.8	1.42119	1.07154	1.32631	0.184737	0.932276
chrYREP_Mm	18.2571	3.64649	10.6087	2.32214	6.40057	0.362802	0.716753	1

## Sheet: S226A brain
gene_id	mean.brain_S226A	mean.brain_WT2	baseMean	log2FoldChange	lfcSE	stat	pvalue	padj
chrB1_Mm	1932.63	1811.55	2262.22	0.0931998	0.222472	0.418928	0.675269	1
chrB1_Mus1	1362.8	1329.27	1585.15	0.0356218	0.202116	0.176245	0.860102	1
chrB1_Mus2	354.397	330.219	430.945	0.0997441	0.212137	0.470188	0.638221	1
chrB2_Mm1a	4670.33	4499.91	5296.96	0.0535622	0.206239	0.259709	0.795088	1
chrB2_Mm1t	471.683	419.89	495.341	0.167636	0.243001	0.689859	0.490283	1
chrB2_Mm2	1079.26	1049.97	1248.25	0.0395162	0.250849	0.15753	0.874828	1
chrBC1_Mm	15927.7	15728.4	6526.53	0.0181597	0.269942	0.0672724	0.946365	1
chrBGLII	145.498	129.672	110.615	0.162522	0.240271	0.676412	0.498779	1
chrBGLII_Mus	8.85752	8.95709	5.88043	-0.0209063	0.883909	-0.0236521	0.98113	1
chrCYRA11_Mm	0	0	1.64644	0	3.80129	0	1	1
chrERVB4_1C-LTR_Mm	32.7518	32.6524	25.2081	0.00719776	0.404575	0.0177909	0.985806	1
chrERVB5_1-I_MM	0.323908	1.84162	2.04696	-2.32558	1.92046	-1.21096	0.225913	1
chrERVB5_1-LTR_MM	13.3361	8.17025	9.20941	0.691334	0.805355	0.858421	0.39066	1
chrETnERV2	39.6413	25.0018	34.7772	0.669404	0.410022	1.6326	0.102552	1
chrETnERV3	388.533	343.3	451.936	0.179211	0.159254	1.12531	0.260456	1
chrGSAT_MM	15856.3	6727.09	103887	1.23701	0.843193	1.46705	0.142362	1
chrIAP-d	103.772	91.1932	86.0184	0.186457	0.263358	0.707997	0.478947	1
chrIAPEY_LTR	311.864	330.858	238.372	-0.0864371	0.267469	-0.323167	0.746569	1
chrIAPEy-int	211.931	190.461	284.458	0.153053	0.244145	0.626895	0.530728	1
chrIAPEY2_LTR	250.275	243.471	182.807	0.038152	0.270075	0.141265	0.887661	1
chrIAPEY3_LTR	84.0545	93.6121	56.599	-0.157162	0.384341	-0.408911	0.682605	1
chrIAPEY3-int	595.739	550.356	522.717	0.111975	0.166051	0.674342	0.500094	1
chrIAPEz-int	72516.1	61811.2	67407.1	0.230418	0.138644	1.66194	0.0965253	1
chrIAPLTR1_Mm	1824.55	1723.76	1778.98	0.0813674	0.135422	0.600842	0.547945	1
chrIAPLTR1a_Mm	1021.49	1021.91	980.967	-0.00155644	0.149283	-0.0104261	0.991681	1
chrIAPLTR2_Mm	51.8682	55.327	52.7959	-0.0950173	0.311609	-0.304925	0.760423	1
chrIAPLTR2a	28.8257	26.9631	25.6451	0.0926825	0.39149	0.236743	0.812856	1
chrIAPLTR2a2_Mm	680.015	691.504	487.545	-0.0250319	0.165984	-0.150809	0.880126	1
chrIAPLTR2b	247.502	245.798	220.607	0.00765949	0.189598	0.0403987	0.967775	1
chrIAPLTR3	37.0981	29.6778	36.8284	0.31542	0.383652	0.822151	0.410991	1
chrIAPLTR3-int	30.504	24.0351	22.6668	0.336813	0.473687	0.711044	0.477057	1
chrIAPLTR4	44.1319	57.9825	66.931	-0.395694	0.302412	-1.30846	0.190717	1
chrIAPLTR4_I	4.23874	6.95001	5.87969	-0.725352	1.03398	-0.701517	0.482981	1
chrL1_Mus3_5end	13.2704	11.1799	14.9537	0.252487	0.724202	0.348642	0.727358	1
chrL1Lx_I_3end	92.2025	73.7949	75.3137	0.315643	0.327845	0.96278	0.335658	1
chrL1Lx_I_5end	3.0783	3.38825	5.02085	-0.137831	1.29397	-0.106518	0.915172	1
chrL1Lx_I_orf2	115.061	122.802	107.118	-0.0948956	0.354133	-0.267966	0.788726	1
chrL1Lx_II_3end	99.257	93.8766	60.726	0.0792014	0.304904	0.259759	0.79505	1
chrL1Lx_II_5end	10.4156	12.4559	10.151	-0.265395	0.683231	-0.388441	0.69769	1
chrL1Lx_II_orf2	359.873	341.38	336.531	0.0755274	0.250442	0.301576	0.762975	1
chrL1Lx_III_3end	78.6769	64.8928	59.3357	0.273131	0.300794	0.908034	0.363861	1
chrL1Lx_III_5end	0	0	0.267268	0	7.14079	0	1	1
chrL1Lx_III_orf2	116.56	111.367	88.2717	0.063294	0.299519	0.211319	0.832639	1
chrL1Lx_IV_3end	23.4315	20.2297	19.2677	0.21384	0.57877	0.369474	0.711775	1
chrL1Lx_IV_5end	3.66501	2.94312	1.84538	0.308676	1.56157	0.19767	0.843303	1
chrL1Lx_IV_orf2	62.039	64.3208	58.9615	-0.0552645	0.339364	-0.162847	0.870639	1
chrL1MdA_I_3end	2734.36	2561.73	2663.5	0.0938697	0.200757	0.467579	0.640086	1
chrL1MdA_I_5end	1203.66	1185.01	795.439	0.0217474	0.167597	0.12976	0.896756	1
chrL1MdA_I_orf2	210.069	215.5	212.472	-0.0380307	0.262223	-0.145032	0.884686	1
chrL1MdA_II_3end	603.65	556.74	332.822	0.116088	0.217301	0.534228	0.593184	1
chrL1MdA_II_5end	101.678	86.2358	61.0209	0.233064	0.279825	0.83289	0.404907	1
chrL1MdA_II_orf2	2894.43	2748.42	2069.39	0.0745593	0.225411	0.330771	0.740817	1
chrL1MdA_III_3end	1009.4	992.053	667.691	0.0247871	0.238203	0.104059	0.917123	1
chrL1MdA_III_5end	397.528	375.985	317.36	0.0793613	0.279499	0.283941	0.776456	1
chrL1MdA_III_orf2	227.548	214.17	174.871	0.0863045	0.273335	0.315746	0.752195	1
chrL1MdA_IV_3end	533.3	525.406	415.35	0.0209919	0.222748	0.0942408	0.924918	1
chrL1MdA_IV_5end	115.935	107.069	84.0145	0.110134	0.29936	0.367899	0.712949	1
chrL1MdA_IV_orf2	384.764	376.113	291.066	0.0325048	0.291714	0.111427	0.911278	1
chrL1MdA_V_3end	320.288	287.749	223.164	0.153301	0.235828	0.650052	0.515659	1
chrL1MdA_V_5end	95.6203	116.265	98.631	-0.281394	0.283612	-0.99218	0.32111	1
chrL1MdA_V_orf2	57.0251	49.4973	46.6625	0.201113	0.410426	0.490011	0.624126	1
chrL1MdA_VI_3end	696.306	644.393	514.613	0.11116	0.220156	0.504914	0.613619	1
chrL1MdA_VI_5end	31.8096	26.7526	27.8516	0.244619	0.439804	0.556199	0.578075	1
chrL1MdA_VI_orf2	415.411	409.665	331.753	0.0195829	0.273317	0.071649	0.942881	1
chrL1MdA_VII_3end	1932.99	1883.07	1264.56	0.0374921	0.212118	0.176751	0.859704	1
chrL1MdA_VII_5end	42.6768	44.4278	44.3551	-0.0534652	0.361603	-0.147856	0.882456	1
chrL1MdA_VII_orf2	519.138	494.412	522.819	0.0696673	0.247193	0.281834	0.778071	1
chrL1MdF_I_3end	6008.96	5668.38	3914.87	0.0841	0.200611	0.41922	0.675056	1
chrL1MdF_I_5end	178.867	179.292	101.196	-0.00480657	0.346692	-0.0138641	0.988938	1
chrL1MdF_I_orf2	724.437	681.031	593.418	0.0886568	0.259713	0.341364	0.73283	1
chrL1MdF_II_3end	3021.7	2856.63	1874.89	0.0809501	0.204325	0.396182	0.691971	1
chrL1MdF_II_5end	15.3327	17.6786	11.5122	-0.210586	0.5855	-0.359669	0.719095	1
chrL1MdF_II_orf2	1083.38	1079	797.921	0.00572705	0.251545	0.0227675	0.981836	1
chrL1MdF_III_3end	1641.09	1556.98	1236.53	0.0755759	0.192049	0.393523	0.693933	1
chrL1MdF_III_5end	23.1893	31.1299	23.4375	-0.434659	0.482275	-0.901267	0.367446	1
chrL1MdF_III_orf2	998.946	1009.44	883.441	-0.0154292	0.223853	-0.0689256	0.945049	1
chrL1MdF_IV_3end	575.622	547.447	441.287	0.0715203	0.223881	0.319457	0.74938	1
chrL1MdF_IV_5end	38.8842	34.3779	19.8745	0.175745	0.451528	0.389224	0.697111	1
chrL1MdF_IV_orf2	594.928	571.009	511.67	0.0589812	0.231943	0.254291	0.799271	1
chrL1MdF_V_3end	1465.27	1431.65	1059.81	0.0330942	0.195369	0.169393	0.865487	1
chrL1MdF_V_5end	1.69464	0.968466	1.41382	0.859946	1.93194	0.44512	0.656233	1
chrL1MdF_V_orf2	73.8861	80.9332	72.3789	-0.131563	0.394705	-0.333319	0.738893	1
chrL1MdFanc_I_3end	1876.28	1805.23	1252.83	0.0553799	0.188436	0.293892	0.76884	1
chrL1MdFanc_I_5end	15.2028	13.1717	16.2695	0.202847	0.625187	0.324458	0.745591	1
chrL1MdFanc_I_orf2	244.616	208.225	231.319	0.230292	0.254332	0.905475	0.365214	1
chrL1MdFanc_II_3end	307.013	297.535	255.162	0.0436935	0.246122	0.177528	0.859094	1
chrL1MdFanc_II_5end	7.41772	7.89155	7.40617	-0.0843712	1.07603	-0.0784097	0.937502	1
chrL1MdFanc_II_orf2	63.4067	49.7742	51.9649	0.345335	0.415807	0.830519	0.406245	1
chrL1MdGf_I_3end	3958.91	3844.6	2882.03	0.0421066	0.177906	0.23668	0.812905	1
chrL1MdGf_I_5end	2683.69	2645.44	1951.95	0.0204645	0.196161	0.104325	0.916911	1
chrL1MdGf_I_orf2	2842.12	2718.13	2166.35	0.0640996	0.192899	0.332296	0.739666	1
chrL1MdGf_II_3end	413.747	396.062	300.096	0.0620324	0.217507	0.285197	0.775493	1
chrL1MdGf_II_5end	425.221	414.776	318.727	0.0350181	0.231413	0.151323	0.879721	1
chrL1MdGf_II_orf2	308.435	314.088	242.929	-0.0265902	0.281046	-0.0946117	0.924623	1
chrL1MdMus_I_3end	521.541	501.741	364.941	0.0548663	0.244843	0.224088	0.822689	1
chrL1MdMus_I_5end	56.583	69.7701	50.7681	-0.305941	0.388966	-0.78655	0.431546	1
chrL1MdMus_I_orf2	116.255	100.325	91.5898	0.212316	0.301119	0.705089	0.480755	1
chrL1MdMus_II_3end	150.965	150.141	82.8701	0.00631014	0.303803	0.0207705	0.983429	1
chrL1MdMus_II_5end	5.42973	0.543121	2.11853	3.20936	1.67688	1.91388	0.055635	1
chrL1MdMus_II_orf2	86.1313	83.7989	122.451	0.0385207	0.26798	0.143745	0.885702	1
chrL1MdN_I_3end	473.938	450.942	350.064	0.0708231	0.245662	0.288294	0.773121	1
chrL1MdN_I_5end	61.7176	53.1554	60.2797	0.211873	0.425124	0.498379	0.618217	1
chrL1MdN_I_orf2	106.401	111.005	116.071	-0.0623708	0.354969	-0.175708	0.860523	1
chrL1MdTf_I_3end	1188.25	1070.64	796.003	0.149675	0.188863	0.792502	0.428068	1
chrL1MdTf_I_5end	970.555	918.345	573.15	0.0788447	0.196503	0.401239	0.688244	1
chrL1MdTf_I_orf2	121.495	125.188	87.6823	-0.0463136	0.290293	-0.159541	0.873243	1
chrL1MdTf_II_3end	1780.92	1698.17	1109.46	0.0683397	0.183039	0.37336	0.70888	1
chrL1MdTf_II_5end	318.02	285.68	222.751	0.153137	0.288052	0.531631	0.594982	1
chrL1MdTf_II_orf2	100.908	92.2875	68.4744	0.127545	0.319494	0.399209	0.689739	1
chrL1MdTf_III_3end	1482.98	1388.01	1053.57	0.0950108	0.20893	0.454749	0.64929	1
chrL1MdTf_III_5end	2340.1	2220.27	1589.56	0.0755936	0.195012	0.387635	0.698286	1
chrL1MdTf_III_orf2	3466.78	3307.96	2713.8	0.0675492	0.22323	0.3026	0.762195	1
chrL1MdV_I_3end	895.036	889.176	654.12	0.00894317	0.194357	0.0460142	0.963299	1
chrL1MdV_I_5end	13.1461	9.65674	8.94683	0.443853	0.910252	0.487616	0.625822	1
chrL1MdV_I_orf2	401.306	395.75	344.385	0.0190124	0.248064	0.0766432	0.938907	1
chrL1MdV_II_3end	244.861	222.915	196.248	0.134439	0.302169	0.444913	0.656382	1
chrL1MdV_II_5end	13.5258	13.9064	14.7859	-0.0443801	0.623005	-0.0712356	0.94321	1
chrL1MdV_II_orf2	34.3561	28.0727	35.3996	0.289886	0.501258	0.578317	0.56305	1
chrL1MdV_III_3end	107.772	100.096	97.6037	0.104007	0.30739	0.338357	0.735094	1
chrL1MdV_III_5end	8.60503	10.7349	11.5166	-0.330015	0.710596	-0.464419	0.642347	1
chrL1MdV_III_orf2	48.4088	34.9201	42.4545	0.467586	0.432608	1.08085	0.279762	1
chrL1VL1_5end	84.5701	85.3655	72.5494	-0.0139623	0.29344	-0.0475814	0.96205	1
chrLTRIS_Mm	423.909	410.753	567.654	0.0437195	0.191045	0.228845	0.81899	1
chrLTRIS_Mus	344.877	364.099	342.726	-0.0804573	0.149691	-0.537491	0.590929	1
chrLTRIS2	307.083	264.96	185.133	0.212199	0.196809	1.0782	0.280944	1
chrLTRIS3	333.895	347.802	366.497	-0.060347	0.199167	-0.302997	0.761892	1
chrLTRIS4	6.52371	5.16243	6.10968	0.348867	0.863683	0.40393	0.686264	1
chrLTRIS5	7.79409	8.71337	10.8355	-0.183633	0.808523	-0.227122	0.820329	1
chrLx3_Mus_3end	254.272	229.233	173.336	0.148109	0.281899	0.525395	0.599309	1
chrMERVL	38786.3	36998	34770.2	0.068076	0.138516	0.491465	0.623098	1
chrMMERGLN_LTR	695.496	436.257	681.338	0.672184	0.175286	3.83479	0.00012567	0.0136352
chrMMERGLN-int	10173.3	5217.47	9588.03	0.96334	0.204824	4.70326	2.56038e-06	0.000555603
chrMMERVK10C	3326.07	3108.55	3285.55	0.097289	0.133535	0.728566	0.466267	1
chrMMETn-int	3783.45	3559.31	4266.41	0.0878571	0.11393	0.771153	0.440616	1
chrMMSAT4	6.94194	11.4327	11.7299	-0.709752	0.669461	-1.06018	0.289061	1
chrMMTV-int	68.5049	45.3088	98.8905	0.5942	0.295732	2.00925	0.0445102	1
chrMMVL30-int	1947.62	1694.65	18272.6	0.200487	0.18812	1.06574	0.286541	1
chrMT-int	11047.4	10646.5	10743.9	0.0532432	0.121874	0.43687	0.662205	1
chrMT2_Mm	7988	7658.92	6818.17	0.0606174	0.169863	0.35686	0.721196	1
chrMT2C_Mm	547.9	535.162	472.765	0.032872	0.181331	0.181281	0.856147	1
chrMTA_Mm	25040.8	23946.2	23491.5	0.0644611	0.16618	0.387899	0.698091	1
chrMTB_Mm	402.069	357.323	390	0.168839	0.232751	0.725404	0.468204	1
chrMuLV-int	946.425	901.322	3490.66	0.0703735	0.146166	0.481463	0.630188	1
chrMuRRS-int	541.982	489.911	390.376	0.144054	0.181172	0.795122	0.426542	1
chrMuRRS4-int	14.1228	9.47952	5.74227	0.570944	1.0643	0.536451	0.591647	1
chrMURVY-int	10.7907	10.1522	21.5286	0.0833502	0.991424	0.0840713	0.933	1
chrMURVY-LTR	154.518	122.255	153.481	0.335315	0.258296	1.29818	0.194225	1
chrMusHAL1	21.3173	24.0549	20.9931	-0.177095	0.487126	-0.36355	0.716194	1
chrMusHAL1_5end	3.62147	1.67522	1.04687	1.09584	2.13592	0.513054	0.607914	1
chrORR1A0	1147.55	1093.17	1114.8	0.0698055	0.168735	0.413699	0.679095	1
chrORR1A1	366.146	326.705	357.466	0.16358	0.197881	0.826659	0.408431	1
chrORR1A1-int	3779.93	3804.86	3758.45	-0.00978873	0.103719	-0.0943772	0.92481	1
chrRLTR1	4.01049	1.40366	0.712203	1.50515	3.16415	0.475689	0.634296	1
chrRLTR10	1018.22	1002.7	1046.16	0.020973	0.148886	0.140866	0.887976	1
chrRLTR10A	120.422	112.344	106.449	0.0982093	0.290172	0.338452	0.735023	1
chrRLTR10B	30.7379	31.238	29.0545	-0.0187772	0.484672	-0.038742	0.969096	1
chrRLTR10B2	127.374	108.694	92.1587	0.230051	0.230768	0.996893	0.318816	1
chrRLTR10C	1286.33	1218.5	1170.17	0.077495	0.142855	0.542473	0.587493	1
chrRLTR10D	27.3603	18.9348	14.1836	0.529679	0.605219	0.875186	0.381473	1
chrRLTR10E	3.59722	4.12558	2.31738	-0.200622	1.4526	-0.138113	0.890151	1
chrRLTR12BD_Mm	0	0.558407	0.125386	-1.40622	7.139	-0.196977	0.843845	1
chrRLTR13A	167.741	183.432	222.539	-0.131285	0.193738	-0.67764	0.498	1
chrRLTR13A2	101.53	110.771	129.509	-0.129539	0.21056	-0.61521	0.538416	1
chrRLTR13A3	245.298	241.551	261.17	0.0215256	0.236975	0.0908353	0.927623	1
chrRLTR13B1	374.234	351.781	339.454	0.088329	0.167916	0.526032	0.598866	1
chrRLTR13B2	398.542	410.959	325.632	-0.0455947	0.190672	-0.239126	0.811008	1
chrRLTR13B3	690.982	602	429.406	0.197328	0.220352	0.895516	0.370511	1
chrRLTR13B4	113.514	154.179	100.701	-0.44438	0.273358	-1.62564	0.104027	1
chrRLTR13C1	71.9633	73.0813	54.3819	-0.0152615	0.251684	-0.0606376	0.951648	1
chrRLTR13C2	335.674	354.182	242.645	-0.0786597	0.209778	-0.374966	0.707686	1
chrRLTR13D1	117.304	119.886	107.172	-0.0317008	0.240387	-0.131874	0.895084	1
chrRLTR13D2	11.5073	9.12343	21.5476	0.323821	0.640221	0.505796	0.613	1
chrRLTR13D3	2.78232	2.00435	1.46399	0.47652	1.7969	0.26519	0.790863	1
chrRLTR13D4	104.396	107.419	41.7119	-0.0405791	0.39906	-0.101687	0.919005	1
chrRLTR13D5	95.1994	79.9064	61.0275	0.252905	0.335907	0.752901	0.451509	1
chrRLTR13D6	9.68641	13.6385	6.15105	-0.489555	0.918625	-0.532922	0.594088	1
chrRLTR1B	106.791	121.196	119.557	-0.182866	0.261381	-0.699616	0.484167	1
chrRLTR1B-int	274.391	218.173	268.727	0.327791	0.199821	1.64042	0.100917	1
chrRLTR1C	275.199	248.597	258.367	0.145517	0.186374	0.780781	0.434931	1
chrRLTR1D	65.079	51.1069	67.8666	0.346907	0.308988	1.12272	0.261556	1
chrRLTR22_Mus	7.55425	14.6231	10.363	-0.960055	0.783711	-1.22501	0.220571	1
chrRLTR26_Mus	23.8777	30.6309	7.83981	-0.359371	0.603048	-0.595924	0.551226	1
chrRLTR27	10.7462	12.9523	8.31502	-0.278607	0.79271	-0.351462	0.725242	1
chrRLTR3_Mm	25.3255	24.3067	39.4264	0.0526325	0.406228	0.129564	0.896911	1
chrRLTR31_Mm	11.2408	8.17025	15.6413	0.445415	0.703159	0.633449	0.526441	1
chrRLTR31A_Mm	1.50726	7.36098	9.24543	-2.2997	0.966696	-2.37893	0.0173632	1
chrRLTR31B_Mm	0	0	0.0344766	0	7.14079	0	1	1
chrRLTR4_Mm	864.647	762.911	2250.12	0.180021	0.175545	1.0255	0.305126	1
chrRLTR4_MM-int	6115.53	4962.98	17497.3	0.301217	0.181919	1.65577	0.0977685	1
chrRLTR41	0.323908	0	0.509994	0.724831	7.14079	0.101506	0.919149	1
chrRLTR44-int	60.2589	71.9472	57.3577	-0.259068	0.381719	-0.678686	0.497337	1
chrRLTR44A	14.3992	11.5486	9.61201	0.315562	0.786972	0.400982	0.688433	1
chrRLTR44B	0	0.324625	0.0730683	-0.717828	7.14079	-0.100525	0.919928	1
chrRLTR44C	20.6196	20.9852	27.3447	-0.0144087	0.528867	-0.0272445	0.978265	1
chrRLTR44D	0.323908	0.573693	0.746976	-0.710492	3.61044	-0.196788	0.843993	1
chrRLTR44E	5.79316	1.73008	6.1906	1.71744	1.2163	1.41202	0.157945	1
chrRLTR45	9.38676	12.1475	14.3191	-0.370265	0.618345	-0.5988	0.549306	1
chrRLTR45-int	280.429	264.637	232.548	0.0810288	0.193725	0.418267	0.675752	1
chrRLTR47_MM	0	0	0.148047	0	7.14079	0	1	1
chrRLTR5_Mm	2.80289	1.78856	6.58507	0.627055	1.17055	0.535691	0.592172	1
chrRLTR6_Mm	598.592	536.501	1768	0.157112	0.163656	0.960016	0.337047	1
chrRLTR6-int	1526.09	1459.73	2001.95	0.0638432	0.165109	0.386674	0.698998	1
chrRLTR8	11.1169	8.03996	9.72753	0.47789	0.820439	0.582481	0.560243	1
chrRLTR9A	5.52807	8.32043	7.07342	-0.601611	0.854259	-0.704249	0.481278	1
chrRLTR9B	9.81498	5.41323	9.05888	0.844348	1.01708	0.830166	0.406445	1
chrRLTR9B2	0.584039	1.16717	1.26989	-0.985851	2.71559	-0.363034	0.71658	1
chrRLTR9C	0.599313	0.286847	0.189083	0.749159	7.13811	0.104952	0.916414	1
chrRLTR9D	3.0235	4.26681	2.29312	-0.494776	1.40297	-0.352663	0.724341	1
chrRLTR9E	34.6238	28.6105	9.68007	0.275797	0.612978	0.44993	0.652761	1
chrRLTR9F	39.5928	23.9453	10.23	0.72523	0.863712	0.839666	0.401095	1
chrRLTRETN_Mm	1323.81	1319.35	1172.04	0.00394631	0.141477	0.0278936	0.977747	1
chrRMER17A	54.1528	53.008	39.4935	0.0315025	0.392531	0.0802549	0.936035	1
chrRMER17A-int	0.948812	0	2.02406	2.08107	2.20868	0.942227	0.346076	1
chrRMER17A2	4.8138	5.60306	7.33445	-0.205642	0.921764	-0.223096	0.823461	1
chrSRV_MM-int	6.0151	9.05421	7.64438	-0.597449	0.840581	-0.710757	0.477235	1
chrSYNREP_MM	181.864	71.1246	2594.8	1.35497	1.07696	1.25815	0.208337	1
chrYREP_Mm	0	0	10.6087	0	6.54942	0	1	1

## Sheet: S226A lung
gene_id	mean.lung_S226A	mean.lung_WT2	baseMean	log2FoldChange	lfcSE	stat	pvalue	padj
chrB1_Mm	2280.43	3303.29	2262.22	-0.534137	0.222157	-2.40433	0.0162023	0.0886064
chrB1_Mus1	1441.66	2324.79	1585.15	-0.688716	0.201793	-3.41298	0.000642578	0.0140564
chrB1_Mus2	389.153	621.822	430.945	-0.673908	0.210516	-3.20122	0.00136846	0.0222864
chrB2_Mm1a	4773.87	7470.2	5296.96	-0.645765	0.20617	-3.1322	0.00173504	0.0233563
chrB2_Mm1t	450.28	812.119	495.341	-0.848894	0.242243	-3.50431	0.000457797	0.0114449
chrB2_Mm2	1275.59	2419.17	1248.25	-0.922674	0.250194	-3.68784	0.000226168	0.00659656
chrBC1_Mm	913.625	915.36	6526.53	-0.00337281	0.272716	-0.0123675	0.990132	0.995823
chrBGLII	132.092	103.889	110.615	0.342771	0.247247	1.38635	0.16564	0.337945
chrBGLII_Mus	3.60366	3.53075	5.88043	-4.04998e-05	1.02135	-3.96531e-05	0.999968	NA
chrCYRA11_Mm	0	0.753952	1.64644	-1.67197	3.79485	-0.440589	0.65951	NA
chrERVB4_1C-LTR_Mm	25.2152	37.8162	25.2081	-0.587202	0.415257	-1.41407	0.157342	0.333372
chrERVB5_1-I_MM	2.1788	4.36982	2.04696	-0.992972	1.67031	-0.594485	0.552188	NA
chrERVB5_1-LTR_MM	7.63094	10.7166	9.20941	-0.491663	0.827558	-0.594113	0.552437	NA
chrETnERV2	30.519	26.704	34.7772	0.195655	0.422285	0.463324	0.643132	0.78705
chrETnERV3	392.518	413.816	451.936	-0.0780572	0.159703	-0.488764	0.625009	0.77572
chrGSAT_MM	2296.57	1550.86	103887	0.566345	0.843584	0.671355	0.501994	0.697518
chrIAP-d	76.7957	90.768	86.0184	-0.237304	0.271656	-0.873547	0.382365	0.597445
chrIAPEY_LTR	270.266	305.57	238.372	-0.174808	0.269568	-0.648474	0.516679	0.700921
chrIAPEy-int	564.136	598.693	284.458	-0.0849416	0.236312	-0.359447	0.719261	0.850477
chrIAPEY2_LTR	191.561	277.114	182.807	-0.532318	0.272366	-1.95442	0.0506512	0.167244
chrIAPEY3_LTR	66.8096	76.9465	56.599	-0.20017	0.392114	-0.51049	0.609708	0.771825
chrIAPEY3-int	658.456	765.253	522.717	-0.216061	0.165586	-1.30483	0.191952	0.369138
chrIAPEz-int	80141.5	62479	67407.1	0.359183	0.138651	2.59054	0.00958247	0.0670773
chrIAPLTR1_Mm	1873.62	1902.14	1778.98	-0.021063	0.135642	-0.155283	0.876598	0.958779
chrIAPLTR1a_Mm	832.074	951.932	980.967	-0.193116	0.150608	-1.28224	0.199758	0.379974
chrIAPLTR2_Mm	36.0884	56.157	52.7959	-0.629689	0.326017	-1.93146	0.0534261	0.169992
chrIAPLTR2a	28.4752	25.6261	25.6451	0.160099	0.402925	0.397343	0.691114	0.839896
chrIAPLTR2a2_Mm	518.591	526.384	487.545	-0.0196369	0.168799	-0.116333	0.907389	0.969284
chrIAPLTR2b	159.135	236.917	220.607	-0.572125	0.195911	-2.92034	0.00349655	0.0359939
chrIAPLTR3	28.804	25.281	36.8284	0.201831	0.404103	0.499454	0.61746	0.771825
chrIAPLTR3-int	20.2275	27.3502	22.6668	-0.421562	0.489649	-0.860946	0.389268	0.602848
chrIAPLTR4	67.2602	71.5622	66.931	-0.0839205	0.295442	-0.284051	0.776372	0.880115
chrIAPLTR4_I	3.72621	5.39896	5.87969	-0.536739	1.07687	-0.498425	0.618184	NA
chrL1_Mus3_5end	16.5695	16.6308	14.9537	0.0102756	0.713374	0.0144042	0.988507	0.995823
chrL1Lx_I_3end	87.3694	111.46	75.3137	-0.347047	0.327012	-1.06127	0.288568	0.499994
chrL1Lx_I_5end	10.4079	11.5826	5.02085	-0.152525	1.18962	-0.128213	0.897981	NA
chrL1Lx_I_orf2	93.2958	116.135	107.118	-0.314063	0.358881	-0.875118	0.38151	0.597445
chrL1Lx_II_3end	51.4068	81.6735	60.726	-0.660116	0.320372	-2.06047	0.0393537	0.1538
chrL1Lx_II_5end	12.7778	13.2271	10.151	-0.0332269	0.684805	-0.0485202	0.961302	NA
chrL1Lx_II_orf2	296.21	479.419	336.531	-0.693004	0.251079	-2.7601	0.00577839	0.0485135
chrL1Lx_III_3end	58.2598	90.2626	59.3357	-0.626265	0.305096	-2.05268	0.0401038	0.1538
chrL1Lx_III_5end	1.83237	0	0.267268	2.75395	7.09368	0.388225	0.697849	NA
chrL1Lx_III_orf2	64.4482	94.0762	88.2717	-0.543708	0.312169	-1.74171	0.0815594	0.213028
chrL1Lx_IV_3end	18.0915	34.0712	19.2677	-0.919329	0.581004	-1.58231	0.113578	0.272276
chrL1Lx_IV_5end	2.37892	3.90436	1.84538	-0.715477	1.59423	-0.448791	0.653583	NA
chrL1Lx_IV_orf2	34.1548	61.1734	58.9615	-0.830248	0.357604	-2.32169	0.0202494	0.102669
chrL1MdA_I_3end	1802.24	2810.59	2663.5	-0.64038	0.201196	-3.18287	0.00145824	0.0222864
chrL1MdA_I_5end	762.809	897.851	795.439	-0.233909	0.169667	-1.37864	0.168007	0.337945
chrL1MdA_I_orf2	204.202	337.113	212.472	-0.720093	0.261676	-2.75184	0.00592606	0.0485135
chrL1MdA_II_3end	307.928	385.061	332.822	-0.320816	0.221953	-1.44543	0.148338	0.328597
chrL1MdA_II_5end	59.2811	68.2705	61.0209	-0.198069	0.296021	-0.669104	0.503429	0.697518
chrL1MdA_II_orf2	2124.85	2909.98	2069.39	-0.453294	0.225719	-2.00822	0.0446198	0.159356
chrL1MdA_III_3end	583.519	990.781	667.691	-0.762441	0.239641	-3.1816	0.00146465	0.0222864
chrL1MdA_III_5end	401.901	629.461	317.36	-0.646061	0.278902	-2.31645	0.0205338	0.102669
chrL1MdA_III_orf2	153.017	192.812	174.871	-0.330405	0.278333	-1.18708	0.235195	0.421903
chrL1MdA_IV_3end	412.86	484.915	415.35	-0.230059	0.224679	-1.02395	0.305861	0.519667
chrL1MdA_IV_5end	61.6396	72.7682	84.0145	-0.233644	0.316181	-0.738958	0.459933	0.668968
chrL1MdA_IV_orf2	223.502	330.634	291.066	-0.562025	0.295244	-1.90359	0.0569632	0.17801
chrL1MdA_V_3end	162.457	267.388	223.164	-0.712311	0.241941	-2.94416	0.00323837	0.0359939
chrL1MdA_V_5end	97.637	119.332	98.631	-0.287943	0.286183	-1.00615	0.314344	0.521967
chrL1MdA_V_orf2	41.365	65.7477	46.6625	-0.662784	0.415944	-1.59344	0.11106	0.269939
chrL1MdA_VI_3end	499.944	706.568	514.613	-0.497396	0.221457	-2.24602	0.0247028	0.116837
chrL1MdA_VI_5end	29.2444	25.0016	27.8516	0.233808	0.452313	0.516916	0.605215	0.771825
chrL1MdA_VI_orf2	268.944	397.288	331.753	-0.560526	0.275913	-2.03153	0.0422009	0.155274
chrL1MdA_VII_3end	1053.86	1423.41	1264.56	-0.432631	0.213359	-2.02771	0.0425894	0.155274
chrL1MdA_VII_5end	30.0797	38.3437	44.3551	-0.349186	0.380283	-0.918227	0.3585	0.570341
chrL1MdA_VII_orf2	492.024	639.382	522.819	-0.376092	0.247412	-1.5201	0.128485	0.2964
chrL1MdF_I_3end	3257.25	4798.38	3914.87	-0.55852	0.200994	-2.77879	0.00545617	0.0485135
chrL1MdF_I_5end	75.9648	91.7056	101.196	-0.268643	0.361312	-0.743521	0.457166	0.668968
chrL1MdF_I_orf2	488.867	715.615	593.418	-0.548074	0.261016	-2.09977	0.0357493	0.145491
chrL1MdF_II_3end	1265.85	1891.63	1874.89	-0.578573	0.205585	-2.81428	0.00488871	0.0475291
chrL1MdF_II_5end	9.78666	21.7688	11.5122	-1.14978	0.609456	-1.88656	0.059219	0.181813
chrL1MdF_II_orf2	601.702	929.447	797.921	-0.626384	0.253124	-2.47461	0.0133381	0.0752957
chrL1MdF_III_3end	1116.28	1418.55	1236.53	-0.344644	0.193001	-1.78572	0.0741452	0.205953
chrL1MdF_III_5end	24.124	46.8299	23.4375	-0.948265	0.479516	-1.97755	0.04798	0.161471
chrL1MdF_III_orf2	774.573	1058.1	883.441	-0.449105	0.224645	-1.99917	0.0455899	0.159565
chrL1MdF_IV_3end	437.255	648.771	441.287	-0.567333	0.225006	-2.52141	0.0116886	0.0730536
chrL1MdF_IV_5end	21.9852	19.7708	19.8745	0.152148	0.489094	0.31108	0.755739	0.868399
chrL1MdF_IV_orf2	450.984	636.935	511.67	-0.496279	0.233154	-2.12855	0.0332916	0.140582
chrL1MdF_V_3end	992.338	1428.12	1059.81	-0.524041	0.196281	-2.66985	0.00758846	0.0553325
chrL1MdF_V_5end	0.920919	2.18693	1.41382	-1.22206	1.94357	-0.628769	0.5295	NA
chrL1MdF_V_orf2	45.652	127.989	72.3789	-1.48336	0.400586	-3.70298	0.000213085	0.00659656
chrL1MdFanc_I_3end	1097.28	1373.69	1252.83	-0.323143	0.189753	-1.70297	0.0885736	0.227947
chrL1MdFanc_I_5end	17.4286	28.8366	16.2695	-0.718106	0.606317	-1.18437	0.236266	0.421903
chrL1MdFanc_I_orf2	227.744	353.414	231.319	-0.632291	0.25353	-2.49394	0.0126333	0.0750165
chrL1MdFanc_II_3end	209.95	312.018	255.162	-0.567867	0.249264	-2.27818	0.0227159	0.110425
chrL1MdFanc_II_5end	3.76162	6.41365	7.40617	-0.798764	1.13833	-0.701697	0.482868	NA
chrL1MdFanc_II_orf2	55.6026	58.4667	51.9649	-0.0593128	0.419394	-0.141425	0.887534	0.964711
chrL1MdGf_I_3end	2838.54	3712.47	2882.03	-0.386837	0.178257	-2.17011	0.0299984	0.138151
chrL1MdGf_I_5end	2081.91	2644.69	1951.95	-0.344731	0.196533	-1.75406	0.0794209	0.210586
chrL1MdGf_I_orf2	2199.3	2791.74	2166.35	-0.343686	0.193244	-1.77851	0.0753198	0.205953
chrL1MdGf_II_3end	230.801	428.783	300.096	-0.890677	0.221241	-4.02583	5.67759e-05	0.00496789
chrL1MdGf_II_5end	311.327	391.25	318.727	-0.328312	0.233917	-1.40354	0.160456	0.334283
chrL1MdGf_II_orf2	176.515	243.195	242.929	-0.459171	0.286312	-1.60375	0.10877	0.268095
chrL1MdMus_I_3end	288.717	447.172	364.941	-0.628719	0.248137	-2.53376	0.0112846	0.0730536
chrL1MdMus_I_5end	57.0146	73.5946	50.7681	-0.36695	0.391898	-0.93634	0.349098	0.562044
chrL1MdMus_I_orf2	103.629	140.023	91.5898	-0.428068	0.30183	-1.41824	0.156121	0.333372
chrL1MdMus_II_3end	66.271	103.442	82.8701	-0.63442	0.318904	-1.98938	0.0466595	0.160106
chrL1MdMus_II_5end	0.692863	2.04182	2.11853	-1.57736	1.7525	-0.900064	0.368086	NA
chrL1MdMus_II_orf2	92.9002	153.547	122.451	-0.722471	0.263443	-2.74242	0.00609884	0.0485135
chrL1MdN_I_3end	311.203	417.262	350.064	-0.420745	0.248327	-1.69432	0.0902049	0.228781
chrL1MdN_I_5end	55.4126	84.7916	60.2797	-0.609192	0.424421	-1.43535	0.151188	0.330723
chrL1MdN_I_orf2	95.4403	154.072	116.071	-0.690143	0.355799	-1.9397	0.0524163	0.169868
chrL1MdTf_I_3end	753.568	1002.11	796.003	-0.410168	0.19033	-2.15504	0.0311588	0.139815
chrL1MdTf_I_5end	528.084	818.374	573.15	-0.629961	0.198772	-3.16927	0.00152821	0.0222864
chrL1MdTf_I_orf2	64.8631	91.867	87.6823	-0.497298	0.30499	-1.63054	0.102987	0.257468
chrL1MdTf_II_3end	1062.6	1381.76	1109.46	-0.377762	0.184332	-2.04936	0.0404274	0.1538
chrL1MdTf_II_5end	174.985	377.342	222.751	-1.10715	0.29108	-3.8036	0.000142608	0.0062391
chrL1MdTf_II_orf2	64.7369	75.5186	68.4744	-0.220287	0.331375	-0.664768	0.506199	0.697518
chrL1MdTf_III_3end	1007.85	1324.08	1053.57	-0.392474	0.209839	-1.87036	0.0614345	0.185363
chrL1MdTf_III_5end	1407.75	1941.38	1589.56	-0.462915	0.195853	-2.36359	0.018099	0.0959794
chrL1MdTf_III_orf2	2224.62	3100.5	2713.8	-0.478673	0.223639	-2.14038	0.0323237	0.140582
chrL1MdV_I_3end	570.196	849.648	654.12	-0.573306	0.196127	-2.92313	0.00346527	0.0359939
chrL1MdV_I_5end	14.8345	8.53223	8.94683	0.814146	0.92338	0.881702	0.377938	NA
chrL1MdV_I_orf2	309.228	527.48	344.385	-0.768499	0.249088	-3.08525	0.00203382	0.0254228
chrL1MdV_II_3end	173.124	255.203	196.248	-0.556709	0.304756	-1.82673	0.0677397	0.197574
chrL1MdV_II_5end	13.6587	29.6002	14.7859	-1.11008	0.610427	-1.81852	0.0689842	0.197905
chrL1MdV_II_orf2	43.5777	51.594	35.3996	-0.23453	0.491195	-0.477469	0.633028	0.78014
chrL1MdV_III_3end	113.448	129.065	97.6037	-0.181283	0.307226	-0.590062	0.555149	0.725008
chrL1MdV_III_5end	11.5988	13.5126	11.5166	-0.23072	0.699205	-0.329975	0.741419	0.864989
chrL1MdV_III_orf2	37.0892	54.7264	42.4545	-0.553465	0.434427	-1.27401	0.20266	0.381349
chrL1VL1_5end	115.175	116.052	72.5494	-0.00628713	0.289645	-0.0217063	0.982682	0.995823
chrLTRIS_Mm	463.159	459.774	567.654	0.0105721	0.191393	0.0552373	0.955949	0.995823
chrLTRIS_Mus	351.29	376.479	342.726	-0.100853	0.151146	-0.667255	0.50461	0.697518
chrLTRIS2	197.955	206.137	185.133	-0.0547438	0.203711	-0.268733	0.788135	0.884126
chrLTRIS3	296.953	338.538	366.497	-0.188168	0.201369	-0.934447	0.350073	0.562044
chrLTRIS4	4.76854	11.1088	6.10968	-1.24233	0.861542	-1.44198	0.149308	NA
chrLTRIS5	15.4922	7.8401	10.8355	1.0091	0.802964	1.25672	0.208854	0.388824
chrLx3_Mus_3end	185.513	266.253	173.336	-0.520057	0.284298	-1.82927	0.0673593	0.197574
chrMERVL	41829.9	44943.7	34770.2	-0.10356	0.138517	-0.747631	0.454683	0.668968
chrMMERGLN_LTR	484.917	260.369	681.338	0.902026	0.180975	4.98426	6.21984e-07	0.000108847
chrMMERGLN-int	5190.62	3005.24	9588.03	0.78872	0.205325	3.84133	0.000122368	0.0062391
chrMMERVK10C	3240.62	3450.97	3285.55	-0.0904399	0.133693	-0.676475	0.498739	0.697518
chrMMETn-int	2197.51	2188.36	4266.41	0.00587904	0.11532	0.0509801	0.959341	0.995823
chrMMSAT4	8.12234	5.4915	11.7299	0.580044	0.724148	0.801002	0.423131	0.649543
chrMMTV-int	61.1571	77.2596	98.8905	-0.342088	0.292426	-1.16983	0.242069	0.4279
chrMMVL30-int	17814.7	18082.6	18272.6	-0.0214666	0.186487	-0.11511	0.908358	0.969284
chrMT-int	11707.7	12340.2	10743.9	-0.0758114	0.121893	-0.621949	0.533976	0.713326
chrMT2_Mm	7945.58	9304.69	6818.17	-0.227667	0.169886	-1.34012	0.180207	0.358367
chrMT2C_Mm	451.764	548.566	472.765	-0.277937	0.182955	-1.51916	0.128722	0.2964
chrMTA_Mm	24560.3	30081	23491.5	-0.292472	0.166186	-1.7599	0.078424	0.210586
chrMTB_Mm	377.309	563.86	390	-0.578207	0.232433	-2.48762	0.01286	0.0750165
chrMuLV-int	3341.18	3566	3490.66	-0.0939122	0.142915	-0.657118	0.511105	0.698777
chrMuRRS-int	425.574	444.991	390.376	-0.0619782	0.183613	-0.337548	0.735704	0.864082
chrMuRRS4-int	6.79743	9.53633	5.74227	-0.48408	1.0974	-0.441115	0.65913	NA
chrMURVY-int	29.7278	21.2372	21.5286	0.483439	0.960229	0.503462	0.614639	0.771825
chrMURVY-LTR	139.226	140.45	153.481	-0.00836824	0.260601	-0.0321113	0.974383	0.995823
chrMusHAL1	20.9149	25.7604	20.9931	-0.29922	0.494531	-0.605058	0.54514	0.71729
chrMusHAL1_5end	0.653405	0.816728	1.04687	-0.229262	2.45324	-0.0934526	0.925544	NA
chrORR1A0	1120.06	1214.78	1114.8	-0.115877	0.16909	-0.6853	0.493155	0.697518
chrORR1A1	351.509	449.873	357.466	-0.353493	0.197914	-1.7861	0.0740836	0.205953
chrORR1A1-int	3997.09	3990.75	3758.45	0.00264143	0.103873	0.0254294	0.979712	0.995823
chrRLTR1	0	0	0.712203	0	3.39006	0	1	NA
chrRLTR10	1191.91	1169.63	1046.16	0.028223	0.148841	0.189619	0.849608	0.935103
chrRLTR10A	117.888	96.4718	106.449	0.295982	0.295281	1.00237	0.316163	0.521967
chrRLTR10B	30.3523	30.2208	29.0545	0.0218713	0.492374	0.0444202	0.964569	0.995823
chrRLTR10B2	111.707	136.704	92.1587	-0.287142	0.232969	-1.23254	0.217749	0.401116
chrRLTR10C	1236.86	1337.66	1170.17	-0.112288	0.143283	-0.783678	0.433229	0.653579
chrRLTR10D	28.9491	22.3875	14.1836	0.378045	0.606795	0.623018	0.533272	0.713326
chrRLTR10E	1.0393	4.22335	2.31738	-2.05175	1.6241	-1.26331	0.206477	NA
chrRLTR12BD_Mm	0	0	0.125386	0	7.14079	0	1	NA
chrRLTR13A	212.816	191.245	222.539	0.153494	0.1939	0.791612	0.428587	0.652198
chrRLTR13A2	124.205	133.532	129.509	-0.104687	0.209083	-0.500696	0.616585	0.771825
chrRLTR13A3	225.236	234.499	261.17	-0.0547828	0.239394	-0.22884	0.818993	0.912891
chrRLTR13B1	395.011	472.448	339.454	-0.25806	0.167592	-1.53981	0.123606	0.292313
chrRLTR13B2	356.45	406.151	325.632	-0.187618	0.192505	-0.974612	0.329753	0.539316
chrRLTR13B3	315.983	298.425	429.406	0.0849731	0.226582	0.375021	0.707645	0.850477
chrRLTR13B4	101.869	100.575	100.701	0.0259934	0.281878	0.0922152	0.926527	0.98268
chrRLTR13C1	51.6634	50.2127	54.3819	0.031691	0.273139	0.116025	0.907633	0.969284
chrRLTR13C2	182.054	180.188	242.645	0.0166707	0.219943	0.0757955	0.939582	0.990523
chrRLTR13D1	72.0867	112.099	107.172	-0.639037	0.252085	-2.53501	0.0112445	0.0730536
chrRLTR13D2	43.1863	27.4225	21.5476	0.655229	0.575206	1.13912	0.254653	0.445643
chrRLTR13D3	1.52855	1.13093	1.46399	0.465961	1.95384	0.238484	0.811505	NA
chrRLTR13D4	15.4325	24.9518	41.7119	-0.707355	0.471334	-1.50075	0.13342	0.303227
chrRLTR13D5	50.642	71.633	61.0275	-0.494146	0.350099	-1.41145	0.158113	0.333372
chrRLTR13D6	2.57416	3.21155	6.15105	-0.331808	1.10978	-0.298986	0.764951	NA
chrRLTR1B	145.885	141.103	119.557	0.0521498	0.259594	0.20089	0.840785	0.931249
chrRLTR1B-int	305.533	254.621	268.727	0.263185	0.200052	1.31558	0.188314	0.366167
chrRLTR1C	220.888	252.889	258.367	-0.192727	0.189883	-1.01498	0.310117	0.521831
chrRLTR1D	51.4281	91.9037	67.8666	-0.84028	0.308503	-2.72373	0.00645485	0.049113
chrRLTR22_Mus	13.7002	15.9345	10.363	-0.234636	0.765549	-0.306494	0.759229	0.868399
chrRLTR26_Mus	0	0	7.83981	0	1.54865	0	1	NA
chrRLTR27	5.70702	16.7522	8.31502	-1.54023	0.827926	-1.86035	0.0628362	NA
chrRLTR3_Mm	28.3058	23.8821	39.4264	0.250942	0.413381	0.607048	0.543819	0.71729
chrRLTR31_Mm	17.5498	12.544	15.6413	0.499792	0.6803	0.734665	0.462543	0.668968
chrRLTR31A_Mm	10.5433	9.51322	9.24543	0.1506	0.760198	0.198107	0.842962	NA
chrRLTR31B_Mm	0	0	0.0344766	0	7.14079	0	1	NA
chrRLTR4_Mm	1615.01	1376.36	2250.12	0.229764	0.173919	1.3211	0.186468	0.366167
chrRLTR4_MM-int	12867.4	12046.2	17497.3	0.0951313	0.18161	0.523821	0.600403	0.771825
chrRLTR41	3.79962	0.408364	0.509994	3.08276	7.08019	0.435406	0.663268	NA
chrRLTR44-int	45.3411	50.3958	57.3577	-0.143897	0.396165	-0.363225	0.716437	0.850477
chrRLTR44A	6.87417	9.65795	9.61201	-0.477814	0.837281	-0.570673	0.568221	NA
chrRLTR44B	0	0	0.0730683	0	7.14079	0	1	NA
chrRLTR44C	33.8991	20.5876	27.3447	0.726369	0.526114	1.38063	0.167393	0.337945
chrRLTR44D	0.692863	0.408364	0.746976	0.602689	3.60792	0.167046	0.867334	NA
chrRLTR44E	9.59827	8.11866	6.1906	0.249044	1.08677	0.229159	0.818745	NA
chrRLTR45	12.6045	8.932	14.3191	0.482364	0.636086	0.758332	0.448252	0.668968
chrRLTR45-int	188.44	195.859	232.548	-0.0563091	0.201153	-0.279931	0.77953	0.880115
chrRLTR47_MM	0	0	0.148047	0	7.14079	0	1	NA
chrRLTR5_Mm	7.75274	7.63922	6.58507	0.0223945	0.992024	0.0225745	0.98199	NA
chrRLTR6_Mm	1846.6	1645.87	1768	0.166354	0.15938	1.04376	0.296597	0.508868
chrRLTR6-int	2762.37	2881.06	2001.95	-0.0602578	0.164113	-0.367174	0.713489	0.850477
chrRLTR8	6.91362	11.8713	9.72753	-0.774613	0.83784	-0.924536	0.355207	NA
chrRLTR9A	5.6687	11.5909	7.07342	-1.01425	0.851746	-1.19079	0.233736	NA
chrRLTR9B	10.5941	17.7497	9.05888	-0.736378	0.981645	-0.750147	0.453166	NA
chrRLTR9B2	1.3837	3.07385	1.26989	-1.17318	2.56286	-0.457761	0.647124	NA
chrRLTR9C	0	0.354633	0.189083	-0.904574	7.14079	-0.126677	0.899196	NA
chrRLTR9D	2.79906	3.11902	2.29312	-0.12253	1.45025	-0.0844891	0.932668	NA
chrRLTR9E	1.8813	3.14136	9.68007	-0.650449	0.970072	-0.670516	0.502529	NA
chrRLTR9F	4.57383	18.4454	10.23	-2.00795	0.94573	-2.12317	0.0337396	0.140582
chrRLTRETN_Mm	882.224	910.877	1172.04	-0.044874	0.143812	-0.312032	0.755017	0.868399
chrRMER17A	27.8555	39.6939	39.4935	-0.504517	0.417711	-1.20781	0.22712	0.41402
chrRMER17A-int	5.21846	4.71204	2.02406	0.155252	1.86042	0.0834496	0.933494	NA
chrRMER17A2	10.0104	6.63868	7.33445	0.572337	0.887846	0.644635	0.519164	NA
chrSRV_MM-int	7.68508	11.9785	7.64438	-0.654265	0.828474	-0.789724	0.429689	NA
chrSYNREP_MM	33.2409	10.6798	2594.8	1.63181	1.11347	1.46552	0.14278	0.32034
chrYREP_Mm	0	0	10.6087	0	6.54942	0	1	1

## Sheet: S226A liver
gene_id	mean.liver_S226A	mean.liver_WT2	baseMean	log2FoldChange	lfcSE	stat	pvalue	padj
chrB1_Mm	2809.46	2679.29	2262.22	0.0683401	0.222528	0.307107	0.758762	0.967315
chrB1_Mus1	1884.51	1891.21	1585.15	-0.00561951	0.202308	-0.027777	0.97784	1
chrB1_Mus2	413.778	492.291	430.945	-0.250068	0.213435	-1.17164	0.241343	0.856462
chrB2_Mm1a	6475	7061	5296.96	-0.125032	0.206259	-0.606193	0.544387	0.897903
chrB2_Mm1t	586.481	587.005	495.341	-0.00169791	0.243873	-0.00696228	0.994445	1
chrB2_Mm2	1330.19	1491.82	1248.25	-0.165554	0.251195	-0.659063	0.509855	0.897903
chrBC1_Mm	584.568	592.817	6526.53	-0.0196011	0.275732	-0.0710873	0.943328	1
chrBGLII	81.0594	76.9505	110.615	0.0568891	0.269687	0.210945	0.832931	0.99311
chrBGLII_Mus	1.5512	2.74803	5.88043	-0.771325	1.24082	-0.621624	0.534189	0.897903
chrCYRA11_Mm	0	0	1.64644	0	3.80129	0	1	1
chrERVB4_1C-LTR_Mm	22.1827	20.0753	25.2081	0.15612	0.464067	0.336418	0.736556	0.967315
chrERVB5_1-I_MM	0.910202	4.05376	2.04696	-2.17654	1.87192	-1.16273	0.244937	0.856462
chrERVB5_1-LTR_MM	2.51269	4.21037	9.20941	-0.625296	1.04171	-0.600261	0.548332	0.897903
chrETnERV2	29.5289	25.7252	34.7772	0.208928	0.443664	0.470914	0.637702	0.916432
chrETnERV3	569.975	631.222	451.936	-0.147256	0.158402	-0.929632	0.352562	0.856462
chrGSAT_MM	94868.6	150165	103887	-0.662547	0.843124	-0.785823	0.431971	0.85756
chrIAP-d	127.285	54.7369	86.0184	1.22477	0.286122	4.2806	1.86392e-05	0.00404471
chrIAPEY_LTR	198.666	170.416	238.372	0.222655	0.279378	0.796967	0.42547	0.85756
chrIAPEy-int	123.448	204.746	284.458	-0.714564	0.255941	-2.79191	0.00523985	0.142131
chrIAPEY2_LTR	188.597	142.811	182.807	0.392602	0.282225	1.39109	0.164197	0.856462
chrIAPEY3_LTR	26.1289	25.3515	56.599	0.053182	0.454679	0.116966	0.906887	1
chrIAPEY3-int	381.907	415.276	522.717	-0.119935	0.173644	-0.690696	0.489757	0.897903
chrIAPEz-int	81090.1	70214.4	67407.1	0.207769	0.138668	1.49832	0.134051	0.856462
chrIAPLTR1_Mm	2923.83	2082.89	1778.98	0.489255	0.135724	3.60478	0.000312412	0.0202661
chrIAPLTR1a_Mm	1234.61	1391.11	980.967	-0.172912	0.150036	-1.15247	0.249127	0.856462
chrIAPLTR2_Mm	58.6715	53.267	52.7959	0.152181	0.327963	0.464019	0.642634	0.917445
chrIAPLTR2a	36.0565	27.6504	25.6451	0.380998	0.411503	0.925869	0.354514	0.856462
chrIAPLTR2a2_Mm	439.285	382.964	487.545	0.194806	0.174317	1.11754	0.263766	0.856462
chrIAPLTR2b	257.093	310.486	220.607	-0.275495	0.193905	-1.42078	0.155382	0.856462
chrIAPLTR3	61.503	52.0719	36.8284	0.240202	0.378125	0.635245	0.525269	0.897903
chrIAPLTR3-int	20.8488	13.4956	22.6668	0.612304	0.542192	1.12931	0.258766	0.856462
chrIAPLTR4	103.562	92.9887	66.931	0.156701	0.292893	0.535012	0.592641	0.897903
chrIAPLTR4_I	4.11114	13.621	5.87969	-1.71535	1.05903	-1.61973	0.10529	0.856462
chrL1_Mus3_5end	23.6951	34.6117	14.9537	-0.558401	0.699268	-0.798551	0.424551	0.85756
chrL1Lx_I_3end	51.8488	56.0477	75.3137	-0.119725	0.356708	-0.335639	0.737143	0.967315
chrL1Lx_I_5end	1.92299	6.85057	5.02085	-1.68668	1.35954	-1.24062	0.214745	0.856462
chrL1Lx_I_orf2	54.4844	78.1304	107.118	-0.504661	0.379555	-1.32961	0.183647	0.856462
chrL1Lx_II_3end	36.2898	53.0967	60.726	-0.545172	0.35118	-1.5524	0.120567	0.856462
chrL1Lx_II_5end	9.64268	4.54781	10.151	1.05657	0.814239	1.29762	0.194418	0.856462
chrL1Lx_II_orf2	202.868	260.408	336.531	-0.357054	0.259688	-1.37494	0.169151	0.856462
chrL1Lx_III_3end	58.9458	52.3047	59.3357	0.169135	0.327812	0.515951	0.605889	0.897903
chrL1Lx_III_5end	0	0	0.267268	0	7.14079	0	1	1
chrL1Lx_III_orf2	53.1901	63.2504	88.2717	-0.252898	0.33355	-0.758202	0.44833	0.868639
chrL1Lx_IV_3end	12.4181	14.7072	19.2677	-0.233796	0.645734	-0.362062	0.717306	0.967315
chrL1Lx_IV_5end	0.320498	0	1.84538	0.580675	2.03372	0.285524	0.775243	0.967315
chrL1Lx_IV_orf2	58.1957	60.3161	58.9615	-0.0551193	0.356871	-0.154451	0.877254	1
chrL1MdA_I_3end	3347.98	3918.1	2663.5	-0.22716	0.200887	-1.13079	0.258145	0.856462
chrL1MdA_I_5end	648.139	673.457	795.439	-0.0548755	0.172973	-0.317249	0.751054	0.967315
chrL1MdA_I_orf2	151.551	177.348	212.472	-0.227019	0.272891	-0.8319	0.405465	0.85756
chrL1MdA_II_3end	204.346	238.782	332.822	-0.219974	0.231628	-0.949686	0.342272	0.856462
chrL1MdA_II_5end	37.4581	52.1249	61.0209	-0.460912	0.328366	-1.40365	0.160423	0.856462
chrL1MdA_II_orf2	1712.7	2068.94	2069.39	-0.27272	0.226668	-1.20317	0.228911	0.856462
chrL1MdA_III_3end	458.87	526.001	667.691	-0.197533	0.243644	-0.810743	0.417513	0.85756
chrL1MdA_III_5end	230.09	273.039	317.36	-0.250962	0.287179	-0.873886	0.38218	0.85756
chrL1MdA_III_orf2	90.3201	121.976	174.871	-0.43483	0.295362	-1.47219	0.140969	0.856462
chrL1MdA_IV_3end	366.338	437.588	415.35	-0.258922	0.22805	-1.13537	0.256219	0.856462
chrL1MdA_IV_5end	56.3396	91.792	84.0145	-0.714579	0.324615	-2.20131	0.0277139	0.429566
chrL1MdA_IV_orf2	121.571	151.577	291.066	-0.314542	0.309532	-1.01619	0.30954	0.856462
chrL1MdA_V_3end	225.307	228.647	223.164	-0.0219759	0.244669	-0.0898188	0.928431	1
chrL1MdA_V_5end	109.865	114.636	98.631	-0.0689966	0.292383	-0.23598	0.813448	0.975239
chrL1MdA_V_orf2	39.9367	42.144	46.6625	-0.0894372	0.437142	-0.204595	0.837888	0.993561
chrL1MdA_VI_3end	416.411	415.553	514.613	0.00331676	0.226215	0.014662	0.988302	1
chrL1MdA_VI_5end	25.641	25.8425	27.8516	0.019524	0.473241	0.0412561	0.967092	1
chrL1MdA_VI_orf2	235.26	301.16	331.753	-0.35704	0.280762	-1.27168	0.203487	0.856462
chrL1MdA_VII_3end	802.379	942.634	1264.56	-0.231695	0.215702	-1.07414	0.282758	0.856462
chrL1MdA_VII_5end	47.2603	58.3825	44.3551	-0.308008	0.371971	-0.828043	0.407646	0.85756
chrL1MdA_VII_orf2	509.921	546.724	522.819	-0.10155	0.249468	-0.407065	0.68396	0.967315
chrL1MdF_I_3end	2787.1	3061.96	3914.87	-0.135571	0.201697	-0.672151	0.501488	0.897903
chrL1MdF_I_5end	77.8258	79.2984	101.196	-0.0399583	0.3707	-0.107791	0.914161	1
chrL1MdF_I_orf2	446.111	521.959	593.418	-0.226789	0.263843	-0.85956	0.390032	0.85756
chrL1MdF_II_3end	1434.73	1570.59	1874.89	-0.130814	0.206376	-0.633861	0.526172	0.897903
chrL1MdF_II_5end	14.3804	3.19082	11.5122	2.09507	0.795257	2.63446	0.0084271	0.203187
chrL1MdF_II_orf2	548.011	600.067	797.921	-0.130616	0.255803	-0.51061	0.609624	0.897903
chrL1MdF_III_3end	1067.41	1219.62	1236.53	-0.192173	0.19434	-0.988848	0.322737	0.856462
chrL1MdF_III_5end	16.7216	25.0233	23.4375	-0.555116	0.527724	-1.0519	0.292843	0.856462
chrL1MdF_III_orf2	777.217	908.989	883.441	-0.226188	0.226116	-1.00032	0.317157	0.856462
chrL1MdF_IV_3end	328.573	312.537	441.287	0.0700316	0.232023	0.30183	0.762781	0.967315
chrL1MdF_IV_5end	11.8101	16.0406	19.8745	-0.401244	0.555728	-0.722015	0.470285	0.887921
chrL1MdF_IV_orf2	296.481	352.417	511.67	-0.250445	0.239866	-1.04411	0.296436	0.856462
chrL1MdF_V_3end	756.107	786.468	1059.81	-0.0568408	0.199434	-0.285011	0.775635	0.967315
chrL1MdF_V_5end	0	2.22694	1.41382	-2.8312	2.04556	-1.38407	0.166337	0.856462
chrL1MdF_V_orf2	45.7193	77.9454	72.3789	-0.772029	0.414899	-1.86076	0.0627777	0.716987
chrL1MdFanc_I_3end	821.838	1021.55	1252.83	-0.314153	0.192117	-1.63522	0.102003	0.856462
chrL1MdFanc_I_5end	17.2103	26.1079	16.2695	-0.603928	0.627266	-0.962795	0.33565	0.856462
chrL1MdFanc_I_orf2	166.881	201.749	231.319	-0.273616	0.263605	-1.03798	0.29928	0.856462
chrL1MdFanc_II_3end	202.305	238.896	255.162	-0.238925	0.2551	-0.936595	0.348967	0.856462
chrL1MdFanc_II_5end	8.66648	3.73884	7.40617	1.1762	1.16816	1.00689	0.313989	0.856462
chrL1MdFanc_II_orf2	24.4548	29.4276	51.9649	-0.24246	0.469974	-0.515901	0.605923	0.897903
chrL1MdGf_I_3end	2189.44	2502.89	2882.03	-0.193493	0.179284	-1.07925	0.280476	0.856462
chrL1MdGf_I_5end	1523.26	1928.75	1951.95	-0.34016	0.197794	-1.71976	0.0854752	0.856462
chrL1MdGf_I_orf2	1433.97	1663.84	2166.35	-0.214179	0.194916	-1.09883	0.271843	0.856462
chrL1MdGf_II_3end	300.745	263.379	300.096	0.188508	0.225861	0.834619	0.403932	0.85756
chrL1MdGf_II_5end	317.953	347.484	318.727	-0.129207	0.237265	-0.544567	0.586051	0.897903
chrL1MdGf_II_orf2	159.701	163.134	242.929	-0.0309682	0.29453	-0.105145	0.916261	1
chrL1MdMus_I_3end	311.613	344.471	364.941	-0.144455	0.251603	-0.57414	0.565873	0.897903
chrL1MdMus_I_5end	38.8965	71.8773	50.7681	-0.882411	0.410144	-2.15147	0.0314393	0.454822
chrL1MdMus_I_orf2	62.2366	52.759	91.5898	0.232721	0.335376	0.693911	0.487738	0.897903
chrL1MdMus_II_3end	47.3506	42.1129	82.8701	0.180547	0.35635	0.506658	0.612395	0.897903
chrL1MdMus_II_5end	1.28199	1.07862	2.11853	0.567738	1.81668	0.312513	0.75465	0.967315
chrL1MdMus_II_orf2	134.375	170.229	122.451	-0.348612	0.263948	-1.32076	0.18658	0.856462
chrL1MdN_I_3end	412.155	394.826	350.064	0.0607369	0.249728	0.243212	0.807841	0.974042
chrL1MdN_I_5end	111.966	81.1531	60.2797	0.469009	0.423368	1.1078	0.267946	0.856462
chrL1MdN_I_orf2	109.775	113.868	116.071	-0.0612341	0.362607	-0.168872	0.865898	1
chrL1MdTf_I_3end	519.654	581.181	796.003	-0.16303	0.194992	-0.836084	0.403108	0.85756
chrL1MdTf_I_5end	389.663	459.595	573.15	-0.240512	0.204416	-1.17658	0.239364	0.856462
chrL1MdTf_I_orf2	43.4751	52.3083	87.6823	-0.26764	0.337674	-0.792597	0.428013	0.85756
chrL1MdTf_II_3end	756.456	830.653	1109.46	-0.135799	0.18757	-0.72399	0.469072	0.887921
chrL1MdTf_II_5end	181.325	218.559	222.751	-0.274871	0.297311	-0.924522	0.355215	0.856462
chrL1MdTf_II_orf2	46.016	61.0721	68.4744	-0.417267	0.353583	-1.18011	0.237957	0.856462
chrL1MdTf_III_3end	855.21	888.729	1053.57	-0.0564957	0.212043	-0.266436	0.789904	0.974042
chrL1MdTf_III_5end	1293.73	1502.35	1589.56	-0.216314	0.197095	-1.09751	0.272418	0.856462
chrL1MdTf_III_orf2	1722.97	2126.84	2713.8	-0.303822	0.224629	-1.35255	0.176199	0.856462
chrL1MdV_I_3end	529.96	551.212	654.12	-0.0574009	0.199728	-0.287395	0.77381	0.967315
chrL1MdV_I_5end	13.2645	10.8103	8.94683	0.292386	0.935901	0.312411	0.754728	0.967315
chrL1MdV_I_orf2	310.597	355.468	344.385	-0.194519	0.253218	-0.768187	0.442376	0.864825
chrL1MdV_II_3end	128.059	136.683	196.248	-0.0910327	0.316623	-0.287512	0.773721	0.967315
chrL1MdV_II_5end	18.0107	4.1771	14.7859	2.19084	0.774083	2.83024	0.00465136	0.142131
chrL1MdV_II_orf2	20.901	19.0386	35.3996	0.14514	0.552381	0.262754	0.79274	0.974042
chrL1MdV_III_3end	110.65	84.0237	97.6037	0.392248	0.32002	1.2257	0.220311	0.856462
chrL1MdV_III_5end	7.2671	5.89099	11.5166	0.265252	0.81393	0.32589	0.744508	0.967315
chrL1MdV_III_orf2	51.0562	50.0221	42.4545	0.0331658	0.44053	0.0752863	0.939987	1
chrL1VL1_5end	65.263	55.9015	72.5494	0.215536	0.320836	0.671797	0.501713	0.897903
chrLTRIS_Mm	801.63	835.147	567.654	-0.0594271	0.189256	-0.314004	0.753518	0.967315
chrLTRIS_Mus	272.198	290.299	342.726	-0.0818761	0.160074	-0.51149	0.609008	0.897903
chrLTRIS2	97.1407	102.823	185.133	-0.0694145	0.230695	-0.300893	0.763496	0.967315
chrLTRIS3	394.61	516.396	366.497	-0.386043	0.200528	-1.92513	0.0542132	0.65357
chrLTRIS4	0.961493	8.67908	6.10968	-2.89274	1.18159	-2.44817	0.0143583	0.28325
chrLTRIS5	12.8935	22.0504	10.8355	-0.748389	0.785314	-0.952981	0.3406	0.856462
chrLx3_Mus_3end	158.032	147.693	173.336	0.0952279	0.294516	0.323337	0.74644	0.967315
chrMERVL	36817.8	40262.3	34770.2	-0.129024	0.138575	-0.931076	0.351814	0.856462
chrMMERGLN_LTR	1340.08	872.184	681.338	0.618376	0.173795	3.55808	0.000373569	0.0202661
chrMMERGLN-int	21483.9	12477.9	9588.03	0.783792	0.204678	3.82939	0.000128462	0.0139381
chrMMERVK10C	3751.81	4033.87	3285.55	-0.104602	0.133906	-0.781161	0.434708	0.85756
chrMMETn-int	7767.87	7181.21	4266.41	0.113345	0.113551	0.998187	0.318189	0.856462
chrMMSAT4	1.28199	1.39795	11.7299	0.169436	1.24768	0.1358	0.891979	1
chrMMTV-int	213.963	159.791	98.8905	0.425425	0.273705	1.55432	0.120108	0.856462
chrMMVL30-int	39304	41837.4	18272.6	-0.0901533	0.186397	-0.483664	0.628625	0.90941
chrMT-int	10601.4	11474.6	10743.9	-0.11415	0.122108	-0.934829	0.349876	0.856462
chrMT2_Mm	7673.04	7984.39	6818.17	-0.0573439	0.170107	-0.337104	0.736038	0.967315
chrMT2C_Mm	634.696	638.348	472.765	-0.00747532	0.183189	-0.0408066	0.96745	1
chrMTA_Mm	23974.2	25624	23491.5	-0.096001	0.166257	-0.577425	0.563653	0.897903
chrMTB_Mm	405.591	445.718	390	-0.135749	0.235232	-0.577086	0.563881	0.897903
chrMuLV-int	7157.68	5163.76	3490.66	0.471348	0.142568	3.30612	0.000945965	0.0410549
chrMuRRS-int	475.209	452.911	390.376	0.0660072	0.185739	0.355377	0.722307	0.967315
chrMuRRS4-int	4.54457	1.41187	5.74227	1.65146	1.38652	1.19108	0.233621	0.856462
chrMURVY-int	13.2901	14.2574	21.5286	-0.078549	1.00032	-0.0785237	0.937412	1
chrMURVY-LTR	192.426	183.51	153.481	0.0646093	0.260141	0.248362	0.803854	0.974042
chrMusHAL1	16.4469	20.0634	20.9931	-0.315917	0.534644	-0.590891	0.554593	0.897903
chrMusHAL1_5end	0	1.33617	1.04687	-2.09631	2.4062	-0.871211	0.383639	0.85756
chrORR1A0	924.171	1036.42	1114.8	-0.166094	0.171164	-0.970378	0.331858	0.856462
chrORR1A1	371.939	365.814	357.466	0.0200956	0.201721	0.0996206	0.920646	1
chrORR1A1-int	3559.45	3645.75	3758.45	-0.0346459	0.10467	-0.331001	0.740644	0.967315
chrRLTR1	0	0	0.712203	0	3.39006	0	1	1
chrRLTR10	1231.47	1315.64	1046.16	-0.0957137	0.149737	-0.639211	0.522686	0.897903
chrRLTR10A	136.264	126.93	106.449	0.0942666	0.296492	0.31794	0.750531	0.967315
chrRLTR10B	32.9493	17.4526	29.0545	0.926322	0.528539	1.75261	0.0796689	0.856462
chrRLTR10B2	103.446	92.5239	92.1587	0.15866	0.249104	0.636923	0.524175	0.897903
chrRLTR10C	1187.29	1368.09	1170.17	-0.204096	0.144565	-1.41179	0.158011	0.856462
chrRLTR10D	2.926	6.45474	14.1836	-1.15123	0.874569	-1.31634	0.18806	0.856462
chrRLTR10E	8.32466	0.53931	2.31738	3.84446	1.71302	2.24426	0.0248158	0.414233
chrRLTR12BD_Mm	0	0	0.125386	0	7.14079	0	1	1
chrRLTR13A	269.301	225.455	222.539	0.258233	0.195328	1.32205	0.186153	0.856462
chrRLTR13A2	117.763	148.935	129.509	-0.333828	0.216419	-1.54251	0.12295	0.856462
chrRLTR13A3	256.354	284.489	261.17	-0.151625	0.240913	-0.629378	0.529102	0.897903
chrRLTR13B1	322.928	323.726	339.454	-0.00386329	0.174996	-0.0220765	0.982387	1
chrRLTR13B2	280.903	239.453	325.632	0.231242	0.201579	1.14715	0.251319	0.856462
chrRLTR13B3	309.451	317.284	429.406	-0.0336955	0.229527	-0.146804	0.883286	1
chrRLTR13B4	73.1955	83.6268	100.701	-0.16689	0.298807	-0.558521	0.576488	0.897903
chrRLTR13C1	47.1408	53.8375	54.3819	-0.156264	0.288972	-0.540758	0.588674	0.897903
chrRLTR13C2	273.049	216.669	242.645	0.334127	0.219709	1.52077	0.128318	0.856462
chrRLTR13D1	112.1	124.3	107.172	-0.138926	0.251442	-0.552516	0.580595	0.897903
chrRLTR13D2	32.3109	45.3134	21.5476	-0.486204	0.580607	-0.837406	0.402365	0.85756
chrRLTR13D3	0	0	1.46399	0	2.18562	0	1	1
chrRLTR13D4	6.10045	19.1902	41.7119	-1.63835	0.584033	-2.80523	0.00502805	0.142131
chrRLTR13D5	33.7999	28.5344	61.0275	0.25393	0.399679	0.635335	0.52521	0.897903
chrRLTR13D6	2.03915	0.53931	6.15105	1.85082	1.48483	1.24649	0.212586	0.856462
chrRLTR1B	127.282	121.906	119.557	0.0669447	0.269401	0.248494	0.803752	0.974042
chrRLTR1B-int	262.497	354.25	268.727	-0.429212	0.202554	-2.119	0.0340906	0.462354
chrRLTR1C	236.75	274.149	258.367	-0.217593	0.193364	-1.1253	0.26046	0.856462
chrRLTR1D	70.7182	61.4833	67.8666	0.201512	0.320279	0.629176	0.529234	0.897903
chrRLTR22_Mus	5.47322	7.47588	10.363	-0.454226	0.885909	-0.512723	0.608145	0.897903
chrRLTR26_Mus	0	0	7.83981	0	1.54865	0	1	1
chrRLTR27	5.2433	9.3784	8.31502	-0.813566	0.891945	-0.912126	0.361702	0.85756
chrRLTR3_Mm	87.881	70.3256	39.4264	0.324238	0.372892	0.869523	0.384561	0.85756
chrRLTR31_Mm	19.0874	39.6623	15.6413	-1.06755	0.66013	-1.61718	0.10584	0.856462
chrRLTR31A_Mm	18.1546	11.3017	9.24543	0.658538	0.755969	0.871119	0.383689	0.85756
chrRLTR31B_Mm	0	0	0.0344766	0	7.14079	0	1	1
chrRLTR4_Mm	4738.4	3745.04	2250.12	0.339858	0.172412	1.9712	0.0487013	0.621658
chrRLTR4_MM-int	38600.8	28972	17497.3	0.414045	0.181449	2.28189	0.0224959	0.406801
chrRLTR41	0	0	0.509994	0	7.14079	0	1	1
chrRLTR44-int	92.3359	113.79	57.3577	-0.313161	0.381114	-0.821699	0.411248	0.85756
chrRLTR44A	10.3765	5.89099	9.61201	0.783517	0.880114	0.890244	0.373335	0.85756
chrRLTR44B	0	0	0.0730683	0	7.14079	0	1	1
chrRLTR44C	25.799	16.2844	27.3447	0.680524	0.56147	1.21204	0.225497	0.856462
chrRLTR44D	0	0	0.746976	0	3.61521	0	1	1
chrRLTR44E	4.19849	0.941244	6.1906	2.17539	1.49294	1.45712	0.145084	0.856462
chrRLTR45	32.7932	17.8676	14.3191	0.874239	0.589363	1.48336	0.137978	0.856462
chrRLTR45-int	233.726	255.274	232.548	-0.122388	0.201683	-0.606832	0.543962	0.897903
chrRLTR47_MM	0	0	0.148047	0	7.14079	0	1	1
chrRLTR5_Mm	8.98579	9.57823	6.58507	-0.0745337	1.00033	-0.0745091	0.940605	1
chrRLTR6_Mm	3388.77	3931.03	1768	-0.214449	0.158394	-1.3539	0.175768	0.856462
chrRLTR6-int	2563.99	2142.85	2001.95	0.258044	0.165045	1.56347	0.117941	0.856462
chrRLTR8	13.5489	6.29722	9.72753	1.07819	0.871495	1.23718	0.216022	0.856462
chrRLTR9A	3.15369	1.61793	7.07342	1.22634	1.21296	1.01103	0.312	0.856462
chrRLTR9B	11.3835	17.4214	9.05888	-0.615195	0.996474	-0.617372	0.536989	0.897903
chrRLTR9B2	4.58386	1.88249	1.26989	1.27634	2.55946	0.498676	0.618008	0.900052
chrRLTR9C	0	0	0.189083	0	7.14079	0	1	1
chrRLTR9D	1.60249	0	2.29312	2.34549	1.77787	1.31927	0.187079	0.856462
chrRLTR9E	0.961493	0.890777	9.68007	0.351027	1.44422	0.243057	0.807961	0.974042
chrRLTR9F	0.320498	1.07862	10.23	-0.875161	1.6573	-0.528064	0.597455	0.897903
chrRLTRETN_Mm	1602.74	1557.92	1172.04	0.0408762	0.142385	0.287083	0.774049	0.967315
chrRMER17A	18.4391	18.2901	39.4935	0.0401126	0.483316	0.0829946	0.933856	1
chrRMER17A-int	0.640996	2.28352	2.02406	-1.54533	2.14162	-0.721572	0.470557	0.887921
chrRMER17A2	6.49876	7.38988	7.33445	-0.155008	0.935221	-0.165744	0.868358	1
chrSRV_MM-int	0.961493	9.53127	7.64438	-2.9874	1.1809	-2.52977	0.0114137	0.247678
chrSYNREP_MM	920.451	1757.82	2594.8	-0.93355	1.07197	-0.870871	0.383825	0.85756
chrYREP_Mm	0	0	10.6087	0	6.54942	0	1	1
