# Supplementary material for: The histone chaperone function of Daxx is dispensable for embryonic development
Source: Cell Death Dis. 2023 Aug 26;14(8):565. doi: 10.1038/s41419-023-06089-0 (PMC10460429; doi:10.1038/s41419-023-06089-0)
Supplement: Supplementary file 8 — Table S6 [file 41419_2023_6089_MOESM8_ESM.xlsx]

## Sheet: Sheet1
Table S6. Annotation of ERVs adjacent to shared up-regulated genes between Y130A and S226A mutants
Gene	Location	Start (mm10)	End (mm10)	Distance to ERV locus (bp)	Name	ERV Start (bp)	ERV end (bp)	ERV size (bp)
Tmem267	13qD2.3	119488039	119610436	48128	RLTR10C	119658564	119658994	431
					MMERVK10C	119659376	119661605	2230
					IAPEY4_LTR	119661606	119661931	326
					IAPEY4_I-int	119661932	119669599	7668
					IAPEY4_LTR	119669600	119669925	326
					MMERVK10C	119669926	119672650	2725
					RLTR10C	119673621	119674183	563
Atp1b3	9qE3.3	96332655	96364442	None
Gria4	9qA1	4417896	4796142	intragenic	IAPLTR1a_Mm	4491286	4491618	333
					IAPEz-int	4491619	4498118	6500
					IAPLTR1a_Mm	4498121	4498458	338
				50563	RLTR6B_Mm	4846705	4847272	568
					RLTR6-int	4847273	4854976	7704
					RLTR6B_Mm	4854978	4855545	568
Aplp1	7qB1	30434982	30445535	42549	IAPLTR1a_Mm	30392080	30392433	354
					IAPEz-int	30385664	30392077	6414
					IAPLTR1a_Mm	30385301	30385653	353
Kirrel2	7qB1	30457515	30447536	47613	RMER4A	30495149	30495426	278
					MURVY-LTR	30495909	30496227	319
					MuRRS4-int	30496508	30498905	2398
					MuRRS4-int	30500001	30501973	1973
					MURVY-LTR	30501974	30502517	544
					RMER4A	30502518	30502704	187
Pcdh11x	XqE2	120290259	120906344	Intragenic	ORR1A2	120683807	120684150	344
					ORR1A2-int	120684151	120686015	1865
					ORR1A2	120686017	120686346	330
Amph	13qA2	18948205	19150921	Intragenic	IAPLTR2b	18993872	18994207	336
					IAPEz-int	18994210	18999982	5773
					IAPLTR2b	19000743	19001078	336
Csmd3	15qB3.3	47580638	48791989	Intragenic	ORR1A4	47834299	47834638	340
					ORR1A4-int	47834639	47836073	1435
					ORR1A4-int	47836414	47836813	400
					ORR1A4	47836818	47837086	269
				Intragenic	ORR1B1-int	47787977	47788125	149
					ORR1B1-int	47788135	47789906	1772
					ORR1A1	47789907	47790254	348
Ccdc85a	11qA3.3	28385685	28584296	11056	ORR1A2	28595352	28595669	318
					ORR1A2-int	28595670	28596516	847
					ORR1A2-int	28596553	28597382	830
					ORR1A2	28597387	28597693	307
				Intragenic	RMER21A	28425005	28425198	194
					RodERV21-int	28427486	28429173	1688
					RMER21A	28430929	28431132	204
Gm21887	XqF5	170009659	170019281	None
Ctsw	19qA	5465240	5468507	None
